# Supplementary material for: Transcriptome Analysis Reveals Differentially Expressed circRNAs Associated with Fecundity in Small-Tail Han Sheep Thyroid with Different FecB Genotypes
Source: Animals (Basel). 2023 Dec 27;14(1):105. doi: 10.3390/ani14010105 (PMC10777913; doi:10.3390/ani14010105)
Supplement: Supplementary file 1 [file animals-14-00105-s001.zip]

Archive with 10 entries (10 files):
- Description of supplementary materials/Description of supplementary materials.docx
- Description of supplementary materials/Supplementary Table S1.xls
- Description of supplementary materials/Supplementary Table S2.xls
- Description of supplementary materials/Supplementary Table S3.xls
- Description of supplementary materials/Supplementary Table S4.xls
- Description of supplementary materials/Supplementary Table S5.xls
- Description of supplementary materials/Supplementary Table S6.xls
- Description of supplementary materials/Supplementary Table S7.xls
- Description of supplementary materials/Supplementary Table S8.xls
- Description of supplementary materials/Supplementary Table S9.xls
