# Supplementary material for: Transcriptome Analysis Reveals Differentially Expressed circRNAs Associated with Fecundity in Small-Tail Han Sheep Thyroid with Different FecB Genotypes
Source: Animals (Basel). 2023 Dec 27;14(1):105. doi: 10.3390/ani14010105 (PMC10777913; doi:10.3390/ani14010105)
Supplement: Supplementary file 1 [file animals-14-00105-s001.zip › Description of supplementary materials/Supplementary Table S1.xls]

## Sheet: Sheet1
length	sample
3013	MM_F_T_1
5352	MM_F_T_1
1775	MM_F_T_1
6389	MM_F_T_1
12575	MM_F_T_1
16794	MM_F_T_1
20550	MM_F_T_1
8855	MM_F_T_1
3931	MM_F_T_1
15448	MM_F_T_1
6644	MM_F_T_1
12836	MM_F_T_1
23481	MM_F_T_1
33210	MM_F_T_1
7152	MM_F_T_1
16881	MM_F_T_1
8909	MM_F_T_1
42983	MM_F_T_1
30820	MM_F_T_1
13423	MM_F_T_1
26994	MM_F_T_1
36102	MM_F_T_1
2499	MM_F_T_1
13911	MM_F_T_1
593	MM_F_T_1
3659	MM_F_T_1
8579	MM_F_T_1
257	MM_F_T_1
21939	MM_F_T_1
3895	MM_F_T_1
641	MM_F_T_1
13464	MM_F_T_1
1881	MM_F_T_1
882	MM_F_T_1
4903	MM_F_T_1
12714	MM_F_T_1
43949	MM_F_T_1
2841	MM_F_T_1
14544	MM_F_T_1
21710	MM_F_T_1
25154	MM_F_T_1
17104	MM_F_T_1
11942	MM_F_T_1
8723	MM_F_T_1
13032	MM_F_T_1
1070	MM_F_T_1
21938	MM_F_T_1
40941	MM_F_T_1
5404	MM_F_T_1
31335	MM_F_T_1
7704	MM_F_T_1
20116	MM_F_T_1
8059	MM_F_T_1
13224	MM_F_T_1
10430	MM_F_T_1
16644	MM_F_T_1
27782	MM_F_T_1
2601	MM_F_T_1
17277	MM_F_T_1
7841	MM_F_T_1
4945	MM_F_T_1
66208	MM_F_T_1
19058	MM_F_T_1
10341	MM_F_T_1
3985	MM_F_T_1
27554	MM_F_T_1
25213	MM_F_T_1
15041	MM_F_T_1
2302	MM_F_T_1
14175	MM_F_T_1
6168	MM_F_T_1
3892	MM_F_T_1
4955	MM_F_T_1
418	MM_F_T_1
13979	MM_F_T_1
16849	MM_F_T_1
845	MM_F_T_1
21507	MM_F_T_1
6909	MM_F_T_1
35154	MM_F_T_1
7638	MM_F_T_1
65107	MM_F_T_1
13048	MM_F_T_1
2886	MM_F_T_1
19786	MM_F_T_1
48733	MM_F_T_1
9052	MM_F_T_1
15679	MM_F_T_1
23643	MM_F_T_1
10950	MM_F_T_1
8308	MM_F_T_1
652	MM_F_T_1
8823	MM_F_T_1
3369	MM_F_T_1
7406	MM_F_T_1
29386	MM_F_T_1
22399	MM_F_T_1
45203	MM_F_T_1
3918	MM_F_T_1
12569	MM_F_T_1
766	MM_F_T_1
2079	MM_F_T_1
7963	MM_F_T_1
1192	MM_F_T_1
18651	MM_F_T_1
6927	MM_F_T_1
20561	MM_F_T_1
5925	MM_F_T_1
20649	MM_F_T_1
31705	MM_F_T_1
23281	MM_F_T_1
46527	MM_F_T_1
34176	MM_F_T_1
23659	MM_F_T_1
23647	MM_F_T_1
335	MM_F_T_1
38699	MM_F_T_1
3430	MM_F_T_1
7459	MM_F_T_1
1156	MM_F_T_1
4925	MM_F_T_1
16293	MM_F_T_1
8398	MM_F_T_1
28711	MM_F_T_1
4081	MM_F_T_1
15747	MM_F_T_1
3859	MM_F_T_1
6813	MM_F_T_1
24872	MM_F_T_1
16948	MM_F_T_1
11261	MM_F_T_1
6160	MM_F_T_1
15556	MM_F_T_1
88219	MM_F_T_1
8847	MM_F_T_1
3878	MM_F_T_1
6679	MM_F_T_1
23662	MM_F_T_1
1255	MM_F_T_1
2439	MM_F_T_1
11031	MM_F_T_1
22937	MM_F_T_1
3158	MM_F_T_1
15064	MM_F_T_1
26206	MM_F_T_1
48022	MM_F_T_1
7309	MM_F_T_1
18505	MM_F_T_1
3647	MM_F_T_1
5659	MM_F_T_1
6907	MM_F_T_1
11552	MM_F_T_1
3318	MM_F_T_1
2792	MM_F_T_1
7625	MM_F_T_1
20670	MM_F_T_1
5235	MM_F_T_1
4862	MM_F_T_1
9734	MM_F_T_1
6943	MM_F_T_1
14324	MM_F_T_1
3635	MM_F_T_1
14228	MM_F_T_1
30479	MM_F_T_1
19101	MM_F_T_1
7035	MM_F_T_1
10343	MM_F_T_1
4521	MM_F_T_1
8786	MM_F_T_1
14897	MM_F_T_1
2096	MM_F_T_1
15546	MM_F_T_1
6812	MM_F_T_1
982	MM_F_T_1
4617	MM_F_T_1
7755	MM_F_T_1
5834	MM_F_T_1
2848	MM_F_T_1
31900	MM_F_T_1
12663	MM_F_T_1
3224	MM_F_T_1
18385	MM_F_T_1
1000	MM_F_T_1
6781	MM_F_T_1
3501	MM_F_T_1
30518	MM_F_T_1
576	MM_F_T_1
8898	MM_F_T_1
3502	MM_F_T_1
1010	MM_F_T_1
16713	MM_F_T_1
15160	MM_F_T_1
19758	MM_F_T_1
7118	MM_F_T_1
6541	MM_F_T_1
5633	MM_F_T_1
8082	MM_F_T_1
13340	MM_F_T_1
12322	MM_F_T_1
9970	MM_F_T_1
23670	MM_F_T_1
57982	MM_F_T_1
9512	MM_F_T_1
7911	MM_F_T_1
10212	MM_F_T_1
14915	MM_F_T_1
1353	MM_F_T_1
38373	MM_F_T_1
11260	MM_F_T_1
7519	MM_F_T_1
2799	MM_F_T_1
7630	MM_F_T_1
5153	MM_F_T_1
3882	MM_F_T_1
17286	MM_F_T_1
18857	MM_F_T_1
37139	MM_F_T_1
22644	MM_F_T_1
19687	MM_F_T_1
15650	MM_F_T_1
19448	MM_F_T_1
25257	MM_F_T_1
3518	MM_F_T_1
14764	MM_F_T_1
25457	MM_F_T_1
23600	MM_F_T_1
17688	MM_F_T_1
40134	MM_F_T_1
22710	MM_F_T_1
59116	MM_F_T_1
36478	MM_F_T_1
518	MM_F_T_1
25074	MM_F_T_1
1214	MM_F_T_1
1856	MM_F_T_1
13030	MM_F_T_1
2532	MM_F_T_1
3797	MM_F_T_1
6045	MM_F_T_1
7354	MM_F_T_1
6493	MM_F_T_1
5915	MM_F_T_1
18099	MM_F_T_1
2217	MM_F_T_1
27172	MM_F_T_1
1417	MM_F_T_1
7709	MM_F_T_1
24895	MM_F_T_1
8733	MM_F_T_1
13642	MM_F_T_1
9357	MM_F_T_1
5703	MM_F_T_1
14243	MM_F_T_1
6398	MM_F_T_1
3670	MM_F_T_1
9548	MM_F_T_1
44940	MM_F_T_1
69881	MM_F_T_1
4834	MM_F_T_1
10818	MM_F_T_1
29775	MM_F_T_1
12644	MM_F_T_1
933	MM_F_T_1
14825	MM_F_T_1
38311	MM_F_T_1
5690	MM_F_T_1
33192	MM_F_T_1
24072	MM_F_T_1
3572	MM_F_T_1
25105	MM_F_T_1
60236	MM_F_T_1
17709	MM_F_T_1
7570	MM_F_T_1
77463	MM_F_T_1
26716	MM_F_T_1
14677	MM_F_T_1
27859	MM_F_T_1
53360	MM_F_T_1
27300	MM_F_T_1
6469	MM_F_T_1
11686	MM_F_T_1
11589	MM_F_T_1
25948	MM_F_T_1
30113	MM_F_T_1
9621	MM_F_T_1
5210	MM_F_T_1
13697	MM_F_T_1
5056	MM_F_T_1
6939	MM_F_T_1
6764	MM_F_T_1
13630	MM_F_T_1
36776	MM_F_T_1
10097	MM_F_T_1
19203	MM_F_T_1
39317	MM_F_T_1
8084	MM_F_T_1
10872	MM_F_T_1
6057	MM_F_T_1
307	MM_F_T_1
4233	MM_F_T_1
20074	MM_F_T_1
20441	MM_F_T_1
47865	MM_F_T_1
2889	MM_F_T_1
3750	MM_F_T_1
35268	MM_F_T_1
9455	MM_F_T_1
1491	MM_F_T_1
2987	MM_F_T_1
10021	MM_F_T_1
16677	MM_F_T_1
21684	MM_F_T_1
28625	MM_F_T_1
43781	MM_F_T_1
530	MM_F_T_1
18084	MM_F_T_1
6111	MM_F_T_1
23745	MM_F_T_1
19517	MM_F_T_1
22036	MM_F_T_1
22505	MM_F_T_1
3269	MM_F_T_1
4542	MM_F_T_1
58089	MM_F_T_1
12741	MM_F_T_1
18797	MM_F_T_1
1818	MM_F_T_1
1450	MM_F_T_1
1362	MM_F_T_1
15239	MM_F_T_1
9648	MM_F_T_1
24941	MM_F_T_1
10041	MM_F_T_1
1131	MM_F_T_1
18430	MM_F_T_1
20652	MM_F_T_1
7915	MM_F_T_1
2755	MM_F_T_1
3548	MM_F_T_1
41029	MM_F_T_1
51702	MM_F_T_1
33866	MM_F_T_1
15877	MM_F_T_1
37056	MM_F_T_1
72106	MM_F_T_1
37799	MM_F_T_1
3215	MM_F_T_1
16228	MM_F_T_1
29452	MM_F_T_1
37518	MM_F_T_1
57551	MM_F_T_1
2388	MM_F_T_1
14439	MM_F_T_1
60020	MM_F_T_1
14532	MM_F_T_1
3490	MM_F_T_1
15144	MM_F_T_1
18970	MM_F_T_1
1604	MM_F_T_1
8960	MM_F_T_1
2757	MM_F_T_1
11477	MM_F_T_1
3286	MM_F_T_1
14144	MM_F_T_1
33524	MM_F_T_1
10373	MM_F_T_1
23329	MM_F_T_1
32258	MM_F_T_1
20700	MM_F_T_1
16691	MM_F_T_1
23380	MM_F_T_1
65400	MM_F_T_1
55232	MM_F_T_1
1317	MM_F_T_1
3846	MM_F_T_1
6238	MM_F_T_1
4843	MM_F_T_1
8584	MM_F_T_1
31437	MM_F_T_1
14609	MM_F_T_1
24516	MM_F_T_1
9880	MM_F_T_1
2070	MM_F_T_1
7243	MM_F_T_1
11024	MM_F_T_1
880	MM_F_T_1
9954	MM_F_T_1
12336	MM_F_T_1
1384	MM_F_T_1
51102	MM_F_T_1
2152	MM_F_T_1
15101	MM_F_T_1
13463	MM_F_T_1
2847	MM_F_T_1
1354	MM_F_T_1
1503	MM_F_T_1
11333	MM_F_T_1
14968	MM_F_T_1
6570	MM_F_T_1
23072	MM_F_T_1
12350	MM_F_T_1
19500	MM_F_T_1
7826	MM_F_T_1
8157	MM_F_T_1
5566	MM_F_T_1
608	MM_F_T_1
16565	MM_F_T_1
2433	MM_F_T_1
6083	MM_F_T_1
34409	MM_F_T_1
6253	MM_F_T_1
14435	MM_F_T_1
5524	MM_F_T_1
2437	MM_F_T_1
269	MM_F_T_1
16701	MM_F_T_1
47231	MM_F_T_1
78798	MM_F_T_1
88494	MM_F_T_1
31790	MM_F_T_1
41486	MM_F_T_1
12273	MM_F_T_1
24210	MM_F_T_1
19117	MM_F_T_1
23189	MM_F_T_1
17706	MM_F_T_1
3248	MM_F_T_1
11282	MM_F_T_1
12060	MM_F_T_1
16891	MM_F_T_1
5746	MM_F_T_1
2857	MM_F_T_1
13333	MM_F_T_1
29806	MM_F_T_1
39812	MM_F_T_1
59899	MM_F_T_1
610	MM_F_T_1
338	MM_F_T_1
10522	MM_F_T_1
11470	MM_F_T_1
19090	MM_F_T_1
28180	MM_F_T_1
12911	MM_F_T_1
7087	MM_F_T_1
9580	MM_F_T_1
9596	MM_F_T_1
74935	MM_F_T_1
32426	MM_F_T_1
21054	MM_F_T_1
67513	MM_F_T_1
6582	MM_F_T_1
48101	MM_F_T_1
2042	MM_F_T_1
11502	MM_F_T_1
6543	MM_F_T_1
4860	MM_F_T_1
4872	MM_F_T_1
716	MM_F_T_1
7682	MM_F_T_1
3664	MM_F_T_1
1688	MM_F_T_1
11083	MM_F_T_1
2381	MM_F_T_1
2385	MM_F_T_1
23420	MM_F_T_1
10457	MM_F_T_1
7041	MM_F_T_1
9646	MM_F_T_1
4725	MM_F_T_1
14908	MM_F_T_1
18941	MM_F_T_1
27105	MM_F_T_1
34228	MM_F_T_1
1977	MM_F_T_1
6239	MM_F_T_1
10041	MM_F_T_1
9912	MM_F_T_1
6551	MM_F_T_1
875	MM_F_T_1
37417	MM_F_T_1
5007	MM_F_T_1
33775	MM_F_T_1
17149	MM_F_T_1
5656	MM_F_T_1
12920	MM_F_T_1
7527	MM_F_T_1
11155	MM_F_T_1
22540	MM_F_T_1
428	MM_F_T_1
29221	MM_F_T_1
50830	MM_F_T_1
34652	MM_F_T_1
15152	MM_F_T_1
3140	MM_F_T_1
24826	MM_F_T_1
5156	MM_F_T_1
9028	MM_F_T_1
20019	MM_F_T_1
1706	MM_F_T_1
5381	MM_F_T_1
1178	MM_F_T_1
17605	MM_F_T_1
14067	MM_F_T_1
4687	MM_F_T_1
3554	MM_F_T_1
29254	MM_F_T_1
9068	MM_F_T_1
13832	MM_F_T_1
326	MM_F_T_1
265	MM_F_T_1
8838	MM_F_T_1
12915	MM_F_T_1
22668	MM_F_T_1
4203	MM_F_T_1
12334	MM_F_T_1
40053	MM_F_T_1
1903	MM_F_T_1
1894	MM_F_T_1
1369	MM_F_T_1
5119	MM_F_T_1
13044	MM_F_T_1
3472	MM_F_T_1
7538	MM_F_T_1
21062	MM_F_T_1
2586	MM_F_T_1
22415	MM_F_T_1
14147	MM_F_T_1
72571	MM_F_T_1
38947	MM_F_T_1
72599	MM_F_T_1
7715	MM_F_T_1
2450	MM_F_T_1
5990	MM_F_T_1
14909	MM_F_T_1
8922	MM_F_T_1
3881	MM_F_T_1
10147	MM_F_T_1
9392	MM_F_T_1
12829	MM_F_T_1
25269	MM_F_T_1
2233	MM_F_T_1
2421	MM_F_T_1
1301	MM_F_T_1
819	MM_F_T_1
4356	MM_F_T_1
5970	MM_F_T_1
3031	MM_F_T_1
3281	MM_F_T_1
17507	MM_F_T_1
14750	MM_F_T_1
3330	MM_F_T_1
5813	MM_F_T_1
10649	MM_F_T_1
3798	MM_F_T_1
21091	MM_F_T_1
2544	MM_F_T_1
5871	MM_F_T_1
5262	MM_F_T_1
5791	MM_F_T_1
17026	MM_F_T_1
7999	MM_F_T_1
54965	MM_F_T_1
14704	MM_F_T_1
22682	MM_F_T_1
25404	MM_F_T_1
5340	MM_F_T_1
20535	MM_F_T_1
23257	MM_F_T_1
62833	MM_F_T_1
14230	MM_F_T_1
6835	MM_F_T_1
30144	MM_F_T_1
21492	MM_F_T_1
8065	MM_F_T_1
5346	MM_F_T_1
3500	MM_F_T_1
21843	MM_F_T_1
16550	MM_F_T_1
2886	MM_F_T_1
1829	MM_F_T_1
6129	MM_F_T_1
4369	MM_F_T_1
7833	MM_F_T_1
11157	MM_F_T_1
27427	MM_F_T_1
35538	MM_F_T_1
1182	MM_F_T_1
843	MM_F_T_1
16399	MM_F_T_1
5495	MM_F_T_1
39710	MM_F_T_1
24906	MM_F_T_1
10767	MM_F_T_1
21129	MM_F_T_1
4786	MM_F_T_1
39701	MM_F_T_1
5068	MM_F_T_1
2131	MM_F_T_1
660	MM_F_T_1
21711	MM_F_T_1
47463	MM_F_T_1
14807	MM_F_T_1
11192	MM_F_T_1
19641	MM_F_T_1
70582	MM_F_T_1
59295	MM_F_T_1
48488	MM_F_T_1
15125	MM_F_T_1
10904	MM_F_T_1
5091	MM_F_T_1
10989	MM_F_T_1
3219	MM_F_T_1
604	MM_F_T_1
22952	MM_F_T_1
13484	MM_F_T_1
29888	MM_F_T_1
22889	MM_F_T_1
891	MM_F_T_1
6683	MM_F_T_1
21641	MM_F_T_1
60608	MM_F_T_1
25311	MM_F_T_1
13758	MM_F_T_1
15774	MM_F_T_1
2722	MM_F_T_1
1149	MM_F_T_1
2839	MM_F_T_1
12350	MM_F_T_1
6903	MM_F_T_1
22253	MM_F_T_1
8201	MM_F_T_1
15675	MM_F_T_1
26196	MM_F_T_1
18425	MM_F_T_1
11505	MM_F_T_1
13722	MM_F_T_1
10983	MM_F_T_1
27644	MM_F_T_1
27608	MM_F_T_1
15120	MM_F_T_1
3848	MM_F_T_1
7936	MM_F_T_1
22049	MM_F_T_1
2787	MM_F_T_1
8548	MM_F_T_1
11950	MM_F_T_1
4512	MM_F_T_1
6178	MM_F_T_1
2258	MM_F_T_1
11105	MM_F_T_1
1047	MM_F_T_1
3681	MM_F_T_1
3954	MM_F_T_1
7359	MM_F_T_1
1252	MM_F_T_1
13426	MM_F_T_1
1148	MM_F_T_1
17303	MM_F_T_1
17316	MM_F_T_1
1392	MM_F_T_1
3731	MM_F_T_1
13143	MM_F_T_1
29565	MM_F_T_1
16597	MM_F_T_1
2809	MM_F_T_1
1931	MM_F_T_1
6557	MM_F_T_1
11365	MM_F_T_1
5123	MM_F_T_1
3798	MM_F_T_1
14984	MM_F_T_1
7561	MM_F_T_1
5945	MM_F_T_1
18299	MM_F_T_1
16067	MM_F_T_1
12377	MM_F_T_1
2038	MM_F_T_1
909	MM_F_T_1
2120	MM_F_T_1
1471	MM_F_T_1
88544	MM_F_T_1
9412	MM_F_T_1
6696	MM_F_T_1
13469	MM_F_T_1
4770	MM_F_T_1
14300	MM_F_T_1
22972	MM_F_T_1
20948	MM_F_T_1
9782	MM_F_T_1
3821	MM_F_T_1
19994	MM_F_T_1
30418	MM_F_T_1
12833	MM_F_T_1
1423	MM_F_T_1
20666	MM_F_T_1
16573	MM_F_T_1
21392	MM_F_T_1
17637	MM_F_T_1
11711	MM_F_T_1
4883	MM_F_T_1
4115	MM_F_T_1
3974	MM_F_T_1
9149	MM_F_T_1
3393	MM_F_T_1
4427	MM_F_T_1
17387	MM_F_T_1
33102	MM_F_T_1
31624	MM_F_T_1
42441	MM_F_T_1
26016	MM_F_T_1
4356	MM_F_T_1
11498	MM_F_T_1
12120	MM_F_T_1
3650	MM_F_T_1
6818	MM_F_T_1
17311	MM_F_T_1
23212	MM_F_T_1
853	MM_F_T_1
9978	MM_F_T_1
1608	MM_F_T_1
24685	MM_F_T_1
2786	MM_F_T_1
1789	MM_F_T_1
65675	MM_F_T_1
83429	MM_F_T_1
1988	MM_F_T_1
66384	MM_F_T_1
37670	MM_F_T_1
1149	MM_F_T_1
4469	MM_F_T_1
12090	MM_F_T_1
17910	MM_F_T_1
13633	MM_F_T_1
21583	MM_F_T_1
16336	MM_F_T_1
2410	MM_F_T_1
10360	MM_F_T_1
18381	MM_F_T_1
27123	MM_F_T_1
28895	MM_F_T_1
32400	MM_F_T_1
35661	MM_F_T_1
8730	MM_F_T_1
4006	MM_F_T_1
4119	MM_F_T_1
11628	MM_F_T_1
18919	MM_F_T_1
30553	MM_F_T_1
3756	MM_F_T_1
10836	MM_F_T_1
5188	MM_F_T_1
1968	MM_F_T_1
8154	MM_F_T_1
29614	MM_F_T_1
31436	MM_F_T_1
20755	MM_F_T_1
20563	MM_F_T_1
6156	MM_F_T_1
14760	MM_F_T_1
17017	MM_F_T_1
5475	MM_F_T_1
10343	MM_F_T_1
10378	MM_F_T_1
6938	MM_F_T_1
597	MM_F_T_1
28205	MM_F_T_1
38584	MM_F_T_1
18680	MM_F_T_1
39892	MM_F_T_1
21992	MM_F_T_1
8619	MM_F_T_1
99214	MM_F_T_1
85548	MM_F_T_1
76444	MM_F_T_1
32094	MM_F_T_1
12086	MM_F_T_1
17708	MM_F_T_1
23326	MM_F_T_1
26464	MM_F_T_1
16636	MM_F_T_1
1625	MM_F_T_1
21212	MM_F_T_1
36224	MM_F_T_1
15165	MM_F_T_1
18513	MM_F_T_1
7180	MM_F_T_1
8612	MM_F_T_1
2096	MM_F_T_1
3550	MM_F_T_1
7685	MM_F_T_1
6762	MM_F_T_1
421	MM_F_T_1
4463	MM_F_T_1
1654	MM_F_T_1
6703	MM_F_T_1
6151	MM_F_T_1
12180	MM_F_T_1
44960	MM_F_T_1
5293	MM_F_T_1
25628	MM_F_T_1
847	MM_F_T_1
4119	MM_F_T_1
68636	MM_F_T_1
81739	MM_F_T_1
13311	MM_F_T_1
67454	MM_F_T_1
67712	MM_F_T_1
724	MM_F_T_1
15239	MM_F_T_1
7891	MM_F_T_1
47585	MM_F_T_1
35531	MM_F_T_1
17300	MM_F_T_1
10994	MM_F_T_1
6819	MM_F_T_1
1937	MM_F_T_1
22667	MM_F_T_1
26137	MM_F_T_1
15279	MM_F_T_1
43328	MM_F_T_1
9704	MM_F_T_1
37753	MM_F_T_1
19446	MM_F_T_1
26453	MM_F_T_1
12724	MM_F_T_1
4680	MM_F_T_1
17557	MM_F_T_1
2788	MM_F_T_1
4296	MM_F_T_1
547	MM_F_T_1
7536	MM_F_T_1
37194	MM_F_T_1
8570	MM_F_T_1
4238	MM_F_T_1
11921	MM_F_T_1
18705	MM_F_T_1
13549	MM_F_T_1
26549	MM_F_T_1
10497	MM_F_T_1
5666	MM_F_T_1
29607	MM_F_T_1
17545	MM_F_T_1
3941	MM_F_T_1
6784	MM_F_T_1
84268	MM_F_T_1
18673	MM_F_T_1
17028	MM_F_T_1
16006	MM_F_T_1
14731	MM_F_T_1
12497	MM_F_T_1
22548	MM_F_T_1
2264	MM_F_T_1
13758	MM_F_T_1
10423	MM_F_T_1
2531	MM_F_T_1
20412	MM_F_T_1
19253	MM_F_T_1
15184	MM_F_T_1
5691	MM_F_T_1
5712	MM_F_T_1
20128	MM_F_T_1
37567	MM_F_T_1
11444	MM_F_T_1
9725	MM_F_T_1
47121	MM_F_T_1
3114	MM_F_T_1
17711	MM_F_T_1
9861	MM_F_T_1
4752	MM_F_T_1
14517	MM_F_T_1
21717	MM_F_T_1
8345	MM_F_T_1
15545	MM_F_T_1
6889	MM_F_T_1
1725	MM_F_T_1
13511	MM_F_T_1
63954	MM_F_T_1
36955	MM_F_T_1
16294	MM_F_T_1
27706	MM_F_T_1
7792	MM_F_T_1
17102	MM_F_T_1
749	MM_F_T_1
9239	MM_F_T_1
26357	MM_F_T_1
26281	MM_F_T_1
10618	MM_F_T_1
4157	MM_F_T_1
9823	MM_F_T_1
20881	MM_F_T_1
3509	MM_F_T_1
3699	MM_F_T_1
1061	MM_F_T_1
2631	MM_F_T_1
41872	MM_F_T_1
42318	MM_F_T_1
51566	MM_F_T_1
9933	MM_F_T_1
9936	MM_F_T_1
5578	MM_F_T_1
10161	MM_F_T_1
6245	MM_F_T_1
7832	MM_F_T_1
8486	MM_F_T_1
2627	MM_F_T_1
1933	MM_F_T_1
21290	MM_F_T_1
19870	MM_F_T_1
6115	MM_F_T_1
18692	MM_F_T_1
21170	MM_F_T_1
4024	MM_F_T_1
13544	MM_F_T_1
25755	MM_F_T_1
32542	MM_F_T_1
8774	MM_F_T_1
2778	MM_F_T_1
6762	MM_F_T_1
966	MM_F_T_1
11659	MM_F_T_1
3096	MM_F_T_1
11831	MM_F_T_1
4919	MM_F_T_1
2354	MM_F_T_1
6935	MM_F_T_1
1196	MM_F_T_1
5777	MM_F_T_1
14029	MM_F_T_1
19251	MM_F_T_1
933	MM_F_T_1
15133	MM_F_T_1
9071	MM_F_T_1
4400	MM_F_T_1
2796	MM_F_T_1
7817	MM_F_T_1
20094	MM_F_T_1
6139	MM_F_T_1
3662	MM_F_T_1
14363	MM_F_T_1
29563	MM_F_T_1
31672	MM_F_T_1
2071	MM_F_T_1
6379	MM_F_T_1
465	MM_F_T_1
9271	MM_F_T_1
1588	MM_F_T_1
876	MM_F_T_1
22276	MM_F_T_1
48578	MM_F_T_1
6917	MM_F_T_1
25024	MM_F_T_1
5480	MM_F_T_1
20721	MM_F_T_1
23232	MM_F_T_1
11848	MM_F_T_1
10785	MM_F_T_1
6883	MM_F_T_1
9232	MM_F_T_1
11770	MM_F_T_1
1602	MM_F_T_1
51463	MM_F_T_1
19068	MM_F_T_1
15678	MM_F_T_1
10457	MM_F_T_1
40992	MM_F_T_1
13170	MM_F_T_1
1806	MM_F_T_1
23310	MM_F_T_1
42592	MM_F_T_1
42755	MM_F_T_1
42773	MM_F_T_1
9046	MM_F_T_1
295	MM_F_T_1
2924	MM_F_T_1
36207	MM_F_T_1
20006	MM_F_T_1
693	MM_F_T_1
9522	MM_F_T_1
6121	MM_F_T_1
9903	MM_F_T_1
35978	MM_F_T_1
12906	MM_F_T_1
1590	MM_F_T_1
29339	MM_F_T_1
18947	MM_F_T_1
14101	MM_F_T_1
2490	MM_F_T_1
3280	MM_F_T_1
19773	MM_F_T_1
2199	MM_F_T_1
5089	MM_F_T_1
22296	MM_F_T_1
5995	MM_F_T_1
40543	MM_F_T_1
46376	MM_F_T_1
5978	MM_F_T_1
7477	MM_F_T_1
14985	MM_F_T_1
2039	MM_F_T_1
28906	MM_F_T_1
268	MM_F_T_1
2332	MM_F_T_1
532	MM_F_T_1
7760	MM_F_T_1
43555	MM_F_T_1
17833	MM_F_T_1
1428	MM_F_T_1
2371	MM_F_T_1
283	MM_F_T_1
9629	MM_F_T_1
850	MM_F_T_1
552	MM_F_T_1
346	MM_F_T_1
29255	MM_F_T_1
16556	MM_F_T_1
1428	MM_F_T_1
17680	MM_F_T_1
15149	MM_F_T_1
2198	MM_F_T_1
15707	MM_F_T_1
4791	MM_F_T_1
1249	MM_F_T_1
11967	MM_F_T_1
20607	MM_F_T_1
20197	MM_F_T_1
9283	MM_F_T_1
18636	MM_F_T_1
5435	MM_F_T_1
3371	MM_F_T_1
256	MM_F_T_1
42838	MM_F_T_1
31171	MM_F_T_1
1865	MM_F_T_1
6351	MM_F_T_1
19288	MM_F_T_1
11513	MM_F_T_1
7484	MM_F_T_1
17316	MM_F_T_1
19073	MM_F_T_1
22411	MM_F_T_1
2199	MM_F_T_1
12930	MM_F_T_1
4992	MM_F_T_1
2681	MM_F_T_1
1901	MM_F_T_1
18089	MM_F_T_1
35707	MM_F_T_1
3205	MM_F_T_1
2821	MM_F_T_1
7547	MM_F_T_1
898	MM_F_T_1
1998	MM_F_T_1
6014	MM_F_T_1
14748	MM_F_T_1
11815	MM_F_T_1
460	MM_F_T_1
12228	MM_F_T_1
19185	MM_F_T_1
4790	MM_F_T_1
7964	MM_F_T_1
25159	MM_F_T_1
1747	MM_F_T_1
2447	MM_F_T_1
3427	MM_F_T_1
3481	MM_F_T_1
707	MM_F_T_1
28605	MM_F_T_1
24765	MM_F_T_1
8744	MM_F_T_1
14787	MM_F_T_1
11314	MM_F_T_1
2912	MM_F_T_1
6751	MM_F_T_1
18858	MM_F_T_1
17641	MM_F_T_1
37461	MM_F_T_1
1773	MM_F_T_1
12549	MM_F_T_1
8474	MM_F_T_1
10529	MM_F_T_1
20983	MM_F_T_1
1693	MM_F_T_1
3700	MM_F_T_1
7264	MM_F_T_1
23551	MM_F_T_1
10491	MM_F_T_1
9331	MM_F_T_1
30631	MM_F_T_1
3597	MM_F_T_1
1361	MM_F_T_1
2833	MM_F_T_1
7065	MM_F_T_1
1859	MM_F_T_1
1205	MM_F_T_1
387	MM_F_T_1
1445	MM_F_T_1
13309	MM_F_T_1
7438	MM_F_T_1
17476	MM_F_T_1
16251	MM_F_T_1
2831	MM_F_T_1
5515	MM_F_T_1
28616	MM_F_T_1
8823	MM_F_T_1
36392	MM_F_T_1
36397	MM_F_T_1
18100	MM_F_T_1
18105	MM_F_T_1
18105	MM_F_T_1
5479	MM_F_T_1
16856	MM_F_T_1
6300	MM_F_T_1
1526	MM_F_T_1
17350	MM_F_T_1
3752	MM_F_T_1
18517	MM_F_T_1
3600	MM_F_T_1
24255	MM_F_T_1
39194	MM_F_T_1
5573	MM_F_T_1
17502	MM_F_T_1
9966	MM_F_T_1
3484	MM_F_T_1
17868	MM_F_T_1
44952	MM_F_T_1
2678	MM_F_T_1
20378	MM_F_T_1
24434	MM_F_T_1
18938	MM_F_T_1
275	MM_F_T_1
8517	MM_F_T_1
20643	MM_F_T_1
30951	MM_F_T_1
36343	MM_F_T_1
8080	MM_F_T_1
6594	MM_F_T_1
18865	MM_F_T_1
10874	MM_F_T_1
11970	MM_F_T_1
41593	MM_F_T_1
37730	MM_F_T_1
23587	MM_F_T_1
14796	MM_F_T_1
2067	MM_F_T_1
17410	MM_F_T_1
8070	MM_F_T_1
376	MM_F_T_1
2440	MM_F_T_1
589	MM_F_T_1
862	MM_F_T_1
1420	MM_F_T_1
12191	MM_F_T_1
9159	MM_F_T_1
4944	MM_F_T_1
3387	MM_F_T_1
5611	MM_F_T_1
33570	MM_F_T_1
10547	MM_F_T_1
10785	MM_F_T_1
11072	MM_F_T_1
856	MM_F_T_1
10020	MM_F_T_1
6557	MM_F_T_1
21366	MM_F_T_1
11719	MM_F_T_1
8321	MM_F_T_1
276	MM_F_T_1
5483	MM_F_T_1
15397	MM_F_T_1
1906	MM_F_T_1
6568	MM_F_T_1
37920	MM_F_T_1
10606	MM_F_T_1
20241	MM_F_T_1
12567	MM_F_T_1
6044	MM_F_T_1
17336	MM_F_T_1
27285	MM_F_T_1
64539	MM_F_T_1
85118	MM_F_T_1
20742	MM_F_T_1
11252	MM_F_T_1
33825	MM_F_T_1
2106	MM_F_T_1
24435	MM_F_T_1
4685	MM_F_T_1
7481	MM_F_T_1
12210	MM_F_T_1
8158	MM_F_T_1
2461	MM_F_T_1
25024	MM_F_T_1
8569	MM_F_T_1
3839	MM_F_T_1
1759	MM_F_T_1
2177	MM_F_T_1
2000	MM_F_T_1
9545	MM_F_T_1
69669	MM_F_T_1
1559	MM_F_T_1
5644	MM_F_T_1
1902	MM_F_T_1
12098	MM_F_T_1
19884	MM_F_T_1
30177	MM_F_T_1
1555	MM_F_T_1
15816	MM_F_T_1
1981	MM_F_T_1
6587	MM_F_T_1
2715	MM_F_T_1
5229	MM_F_T_1
5535	MM_F_T_1
11419	MM_F_T_1
15274	MM_F_T_1
3994	MM_F_T_1
12113	MM_F_T_1
18287	MM_F_T_1
8662	MM_F_T_1
26014	MM_F_T_1
17478	MM_F_T_1
48293	MM_F_T_1
16994	MM_F_T_1
8271	MM_F_T_1
19161	MM_F_T_1
2467	MM_F_T_1
13120	MM_F_T_1
12327	MM_F_T_1
11645	MM_F_T_1
7842	MM_F_T_1
13352	MM_F_T_1
15416	MM_F_T_1
4494	MM_F_T_1
16675	MM_F_T_1
13247	MM_F_T_1
1138	MM_F_T_1
12429	MM_F_T_1
25532	MM_F_T_1
16874	MM_F_T_1
15970	MM_F_T_1
5597	MM_F_T_1
5359	MM_F_T_1
4127	MM_F_T_1
8657	MM_F_T_1
7562	MM_F_T_1
6322	MM_F_T_1
3312	MM_F_T_1
12754	MM_F_T_1
4795	MM_F_T_1
7165	MM_F_T_1
13722	MM_F_T_1
20542	MM_F_T_1
29583	MM_F_T_1
48920	MM_F_T_1
6660	MM_F_T_1
2354	MM_F_T_1
17993	MM_F_T_1
24204	MM_F_T_1
8487	MM_F_T_1
5844	MM_F_T_1
44433	MM_F_T_1
29390	MM_F_T_1
17300	MM_F_T_1
15091	MM_F_T_1
4218	MM_F_T_1
41883	MM_F_T_1
7562	MM_F_T_1
7717	MM_F_T_1
12516	MM_F_T_1
2689	MM_F_T_1
10499	MM_F_T_1
23147	MM_F_T_1
16993	MM_F_T_1
19000	MM_F_T_1
4390	MM_F_T_1
6286	MM_F_T_1
3192	MM_F_T_1
6730	MM_F_T_1
25606	MM_F_T_1
15859	MM_F_T_1
28260	MM_F_T_1
16556	MM_F_T_1
4312	MM_F_T_1
6846	MM_F_T_1
2107	MM_F_T_1
10297	MM_F_T_1
3838	MM_F_T_1
2624	MM_F_T_1
3397	MM_F_T_1
12755	MM_F_T_1
32424	MM_F_T_1
8185	MM_F_T_1
22768	MM_F_T_1
43587	MM_F_T_1
14016	MM_F_T_1
13010	MM_F_T_1
33178	MM_F_T_1
10687	MM_F_T_1
20860	MM_F_T_1
16476	MM_F_T_1
3594	MM_F_T_1
23784	MM_F_T_1
15539	MM_F_T_1
9472	MM_F_T_1
8154	MM_F_T_1
16004	MM_F_T_1
2224	MM_F_T_1
68125	MM_F_T_1
13580	MM_F_T_1
10574	MM_F_T_1
40711	MM_F_T_1
12389	MM_F_T_1
19915	MM_F_T_1
4136	MM_F_T_1
22694	MM_F_T_1
580	MM_F_T_1
456	MM_F_T_1
2882	MM_F_T_1
4787	MM_F_T_1
3091	MM_F_T_1
947	MM_F_T_1
26861	MM_F_T_1
16898	MM_F_T_1
10916	MM_F_T_1
19777	MM_F_T_1
5042	MM_F_T_1
1607	MM_F_T_1
18954	MM_F_T_1
26111	MM_F_T_1
26108	MM_F_T_1
36412	MM_F_T_1
16901	MM_F_T_1
7960	MM_F_T_1
2642	MM_F_T_1
17412	MM_F_T_1
844	MM_F_T_1
1652	MM_F_T_1
2103	MM_F_T_1
6330	MM_F_T_1
12272	MM_F_T_1
3769	MM_F_T_1
5927	MM_F_T_1
63691	MM_F_T_1
1256	MM_F_T_1
4139	MM_F_T_1
7247	MM_F_T_1
1003	MM_F_T_1
1623	MM_F_T_1
1921	MM_F_T_1
1386	MM_F_T_1
3319	MM_F_T_1
20552	MM_F_T_1
4562	MM_F_T_1
8085	MM_F_T_1
6094	MM_F_T_1
8908	MM_F_T_1
2400	MM_F_T_1
7309	MM_F_T_1
2451	MM_F_T_1
2556	MM_F_T_1
31669	MM_F_T_1
19042	MM_F_T_1
232	MM_F_T_1
2625	MM_F_T_1
371	MM_F_T_1
5510	MM_F_T_1
2023	MM_F_T_1
2078	MM_F_T_1
3291	MM_F_T_1
17540	MM_F_T_1
9111	MM_F_T_1
25361	MM_F_T_1
4735	MM_F_T_1
14899	MM_F_T_1
11844	MM_F_T_1
9923	MM_F_T_1
1688	MM_F_T_1
6615	MM_F_T_1
506	MM_F_T_1
20901	MM_F_T_1
9757	MM_F_T_1
332	MM_F_T_1
22583	MM_F_T_1
29023	MM_F_T_1
36095	MM_F_T_1
36028	MM_F_T_1
17263	MM_F_T_1
23248	MM_F_T_1
34759	MM_F_T_1
4385	MM_F_T_1
24879	MM_F_T_1
1673	MM_F_T_1
1477	MM_F_T_1
36912	MM_F_T_1
34805	MM_F_T_1
6784	MM_F_T_1
14919	MM_F_T_1
3931	MM_F_T_1
17340	MM_F_T_1
9282	MM_F_T_1
2719	MM_F_T_1
8051	MM_F_T_1
4130	MM_F_T_1
6712	MM_F_T_1
2838	MM_F_T_1
4406	MM_F_T_1
35240	MM_F_T_1
25628	MM_F_T_1
12283	MM_F_T_1
46434	MM_F_T_1
12903	MM_F_T_1
7371	MM_F_T_1
906	MM_F_T_1
52160	MM_F_T_1
68276	MM_F_T_1
40970	MM_F_T_1
57086	MM_F_T_1
51809	MM_F_T_1
50002	MM_F_T_1
16279	MM_F_T_1
1853	MM_F_T_1
19613	MM_F_T_1
6638	MM_F_T_1
8814	MM_F_T_1
1910	MM_F_T_1
3308	MM_F_T_1
1437	MM_F_T_1
3017	MM_F_T_1
4856	MM_F_T_1
11025	MM_F_T_1
64899	MM_F_T_1
16390	MM_F_T_1
54374	MM_F_T_1
10797	MM_F_T_1
6646	MM_F_T_1
72367	MM_F_T_1
44491	MM_F_T_1
9426	MM_F_T_1
6728	MM_F_T_1
9956	MM_F_T_1
18516	MM_F_T_1
35007	MM_F_T_1
10695	MM_F_T_1
20195	MM_F_T_1
5743	MM_F_T_1
7769	MM_F_T_1
4582	MM_F_T_1
5988	MM_F_T_1
656	MM_F_T_1
18000	MM_F_T_1
7188	MM_F_T_1
33337	MM_F_T_1
20380	MM_F_T_1
31163	MM_F_T_1
12246	MM_F_T_1
1895	MM_F_T_1
10745	MM_F_T_1
4084	MM_F_T_1
52085	MM_F_T_1
37394	MM_F_T_1
6677	MM_F_T_1
3958	MM_F_T_1
6295	MM_F_T_1
2719	MM_F_T_1
3478	MM_F_T_1
7444	MM_F_T_1
35959	MM_F_T_1
22985	MM_F_T_1
2456	MM_F_T_1
16917	MM_F_T_1
6486	MM_F_T_1
4949	MM_F_T_1
884	MM_F_T_1
17791	MM_F_T_1
3613	MM_F_T_1
11425	MM_F_T_1
8653	MM_F_T_1
9572	MM_F_T_1
6019	MM_F_T_1
16596	MM_F_T_1
18562	MM_F_T_1
18598	MM_F_T_1
13015	MM_F_T_1
10185	MM_F_T_1
31644	MM_F_T_1
36223	MM_F_T_1
5899	MM_F_T_1
7772	MM_F_T_1
11137	MM_F_T_1
2872	MM_F_T_1
564	MM_F_T_1
16402	MM_F_T_1
23951	MM_F_T_1
15620	MM_F_T_1
22512	MM_F_T_1
12163	MM_F_T_1
2133	MM_F_T_1
10134	MM_F_T_1
11731	MM_F_T_1
7442	MM_F_T_1
21250	MM_F_T_1
5905	MM_F_T_1
1115	MM_F_T_1
9006	MM_F_T_1
1206	MM_F_T_1
17791	MM_F_T_1
56165	MM_F_T_1
6920	MM_F_T_1
43752	MM_F_T_1
39635	MM_F_T_1
703	MM_F_T_1
6545	MM_F_T_1
4569	MM_F_T_1
2490	MM_F_T_1
3371	MM_F_T_1
1053	MM_F_T_1
26111	MM_F_T_1
1412	MM_F_T_1
5623	MM_F_T_1
918	MM_F_T_1
1222	MM_F_T_1
19062	MM_F_T_1
4150	MM_F_T_1
3201	MM_F_T_1
9408	MM_F_T_1
13384	MM_F_T_1
5633	MM_F_T_1
32299	MM_F_T_1
5645	MM_F_T_1
680	MM_F_T_1
28111	MM_F_T_1
37181	MM_F_T_1
4061	MM_F_T_1
546	MM_F_T_1
7204	MM_F_T_1
2001	MM_F_T_1
2136	MM_F_T_1
5544	MM_F_T_1
3418	MM_F_T_1
481	MM_F_T_1
640	MM_F_T_1
1397	MM_F_T_1
1517	MM_F_T_1
6490	MM_F_T_1
9144	MM_F_T_1
20337	MM_F_T_1
2927	MM_F_T_1
13093	MM_F_T_1
6404	MM_F_T_1
7883	MM_F_T_1
20611	MM_F_T_1
33089	MM_F_T_1
5631	MM_F_T_1
6401	MM_F_T_1
8479	MM_F_T_1
9522	MM_F_T_1
13673	MM_F_T_1
5513	MM_F_T_1
5846	MM_F_T_1
10184	MM_F_T_1
7887	MM_F_T_1
7903	MM_F_T_1
70814	MM_F_T_1
59793	MM_F_T_1
10450	MM_F_T_1
4099	MM_F_T_1
21255	MM_F_T_1
10072	MM_F_T_1
19850	MM_F_T_1
30445	MM_F_T_1
10974	MM_F_T_1
11117	MM_F_T_1
1847	MM_F_T_1
672	MM_F_T_1
16650	MM_F_T_1
16634	MM_F_T_1
6957	MM_F_T_1
16261	MM_F_T_1
1080	MM_F_T_1
1008	MM_F_T_1
24840	MM_F_T_1
18267	MM_F_T_1
3413	MM_F_T_1
1785	MM_F_T_1
4032	MM_F_T_1
2062	MM_F_T_1
7962	MM_F_T_1
10499	MM_F_T_1
37601	MM_F_T_1
1229	MM_F_T_1
14032	MM_F_T_1
9759	MM_F_T_1
9376	MM_F_T_1
3800	MM_F_T_1
1377	MM_F_T_1
12454	MM_F_T_1
604	MM_F_T_1
10469	MM_F_T_1
12622	MM_F_T_1
1902	MM_F_T_1
1047	MM_F_T_1
11628	MM_F_T_1
6709	MM_F_T_1
13045	MM_F_T_1
709	MM_F_T_1
5136	MM_F_T_1
28993	MM_F_T_1
10029	MM_F_T_1
31397	MM_F_T_1
7557	MM_F_T_1
5693	MM_F_T_1
1608	MM_F_T_1
5839	MM_F_T_1
2694	MM_F_T_1
1397	MM_F_T_1
17126	MM_F_T_1
4612	MM_F_T_1
1497	MM_F_T_1
12123	MM_F_T_1
5503	MM_F_T_1
703	MM_F_T_1
814	MM_F_T_1
13818	MM_F_T_1
7463	MM_F_T_1
6859	MM_F_T_1
4325	MM_F_T_1
5986	MM_F_T_1
41922	MM_F_T_1
4372	MM_F_T_1
4355	MM_F_T_1
39883	MM_F_T_1
4775	MM_F_T_1
2049	MM_F_T_1
5123	MM_F_T_1
13316	MM_F_T_1
14745	MM_F_T_1
6053	MM_F_T_1
2213	MM_F_T_1
10434	MM_F_T_1
450	MM_F_T_1
8976	MM_F_T_1
20240	MM_F_T_1
7988	MM_F_T_1
31298	MM_F_T_1
48574	MM_F_T_1
75872	MM_F_T_1
38249	MM_F_T_1
42843	MM_F_T_1
45983	MM_F_T_1
19339	MM_F_T_1
23933	MM_F_T_1
12314	MM_F_T_1
5729	MM_F_T_1
4265	MM_F_T_1
4169	MM_F_T_1
15362	MM_F_T_1
20728	MM_F_T_1
24220	MM_F_T_1
29280	MM_F_T_1
39556	MM_F_T_1
40275	MM_F_T_1
42374	MM_F_T_1
6534	MM_F_T_1
7243	MM_F_T_1
8614	MM_F_T_1
14020	MM_F_T_1
781	MM_F_T_1
2222	MM_F_T_1
8749	MM_F_T_1
1166	MM_F_T_1
386	MM_F_T_1
386	MM_F_T_1
372	MM_F_T_1
3527	MM_F_T_1
6205	MM_F_T_1
23261	MM_F_T_1
8690	MM_F_T_1
1803	MM_F_T_1
1596	MM_F_T_1
6172	MM_F_T_1
4555	MM_F_T_1
19881	MM_F_T_1
6965	MM_F_T_1
5521	MM_F_T_1
1629	MM_F_T_1
1045	MM_F_T_1
3978	MM_F_T_1
2445	MM_F_T_1
5934	MM_F_T_1
26191	MM_F_T_1
5730	MM_F_T_1
12566	MM_F_T_1
1633	MM_F_T_1
6877	MM_F_T_1
6851	MM_F_T_1
11872	MM_F_T_1
7047	MM_F_T_1
31017	MM_F_T_1
6746	MM_F_T_1
9130	MM_F_T_1
11458	MM_F_T_1
19607	MM_F_T_1
15410	MM_F_T_1
9575	MM_F_T_1
20447	MM_F_T_1
3524	MM_F_T_1
30316	MM_F_T_1
34239	MM_F_T_1
36736	MM_F_T_1
7078	MM_F_T_1
9575	MM_F_T_1
19732	MM_F_T_1
13142	MM_F_T_1
4054	MM_F_T_1
12092	MM_F_T_1
17511	MM_F_T_1
34955	MM_F_T_1
71154	MM_F_T_1
91853	MM_F_T_1
24381	MM_F_T_1
23030	MM_F_T_1
59229	MM_F_T_1
79928	MM_F_T_1
11185	MM_F_T_1
47384	MM_F_T_1
68083	MM_F_T_1
10712	MM_F_T_1
23146	MM_F_T_1
7621	MM_F_T_1
12265	MM_F_T_1
4408	MM_F_T_1
5904	MM_F_T_1
13072	MM_F_T_1
1344	MM_F_T_1
15212	MM_F_T_1
7887	MM_F_T_1
33556	MM_F_T_1
4982	MM_F_T_1
999	MM_F_T_1
3822	MM_F_T_1
6998	MM_F_T_1
33522	MM_F_T_1
4699	MM_F_T_1
1534	MM_F_T_1
2041	MM_F_T_1
3189	MM_F_T_1
5196	MM_F_T_1
4923	MM_F_T_1
3742	MM_F_T_1
11710	MM_F_T_1
41796	MM_F_T_1
47140	MM_F_T_1
5582	MM_F_T_1
8302	MM_F_T_1
1508	MM_F_T_1
6507	MM_F_T_1
4052	MM_F_T_1
4068	MM_F_T_1
4260	MM_F_T_1
2267	MM_F_T_1
2272	MM_F_T_1
9539	MM_F_T_1
11007	MM_F_T_1
25413	MM_F_T_1
8523	MM_F_T_1
11587	MM_F_T_1
31428	MM_F_T_1
4254	MM_F_T_1
568	MM_F_T_1
5612	MM_F_T_1
4988	MM_F_T_1
43915	MM_F_T_1
19373	MM_F_T_1
5746	MM_F_T_1
10394	MM_F_T_1
5785	MM_F_T_1
7495	MM_F_T_1
18810	MM_F_T_1
62184	MM_F_T_1
5805	MM_F_T_1
21251	MM_F_T_1
31769	MM_F_T_1
5842	MM_F_T_1
2534	MM_F_T_1
21811	MM_F_T_1
8680	MM_F_T_1
6940	MM_F_T_1
470	MM_F_T_1
6523	MM_F_T_1
11505	MM_F_T_1
20266	MM_F_T_1
29095	MM_F_T_1
12210	MM_F_T_1
27642	MM_F_T_1
27299	MM_F_T_1
6390	MM_F_T_1
7009	MM_F_T_1
3169	MM_F_T_1
5741	MM_F_T_1
8474	MM_F_T_1
22797	MM_F_T_1
29565	MM_F_T_1
24150	MM_F_T_1
11707	MM_F_T_1
38658	MM_F_T_1
18088	MM_F_T_1
13157	MM_F_T_1
6781	MM_F_T_1
25346	MM_F_T_1
50456	MM_F_T_1
25258	MM_F_T_1
4953	MM_F_T_1
9790	MM_F_T_1
8020	MM_F_T_1
40232	MM_F_T_1
36194	MM_F_T_1
23932	MM_F_T_1
7345	MM_F_T_1
4126	MM_F_T_1
1859	MM_F_T_1
6778	MM_F_T_1
2316	MM_F_T_1
9065	MM_F_T_1
15453	MM_F_T_1
17091	MM_F_T_1
35380	MM_F_T_1
6814	MM_F_T_1
9084	MM_F_T_1
8268	MM_F_T_1
2258	MM_F_T_1
3728	MM_F_T_1
20970	MM_F_T_1
4957	MM_F_T_1
25977	MM_F_T_1
41802	MM_F_T_1
7178	MM_F_T_1
2632	MM_F_T_1
2667	MM_F_T_1
18790	MM_F_T_1
5076	MM_F_T_1
33990	MM_F_T_1
16599	MM_F_T_1
52945	MM_F_T_1
69556	MM_F_T_1
2328	MM_F_T_1
3944	MM_F_T_1
20615	MM_F_T_1
32708	MM_F_T_1
9918	MM_F_T_1
546	MM_F_T_1
6477	MM_F_T_1
25620	MM_F_T_1
10733	MM_F_T_1
2505	MM_F_T_1
1637	MM_F_T_1
5840	MM_F_T_1
8131	MM_F_T_1
4418	MM_F_T_1
10311	MM_F_T_1
8600	MM_F_T_1
3631	MM_F_T_1
29655	MM_F_T_1
9549	MM_F_T_1
3984	MM_F_T_1
33297	MM_F_T_1
29924	MM_F_T_1
5822	MM_F_T_1
18450	MM_F_T_1
18810	MM_F_T_1
11163	MM_F_T_1
24957	MM_F_T_1
6261	MM_F_T_1
8293	MM_F_T_1
51883	MM_F_T_1
31645	MM_F_T_1
10505	MM_F_T_1
27373	MM_F_T_1
1142	MM_F_T_1
15490	MM_F_T_1
1715	MM_F_T_1
8779	MM_F_T_1
28083	MM_F_T_1
20708	MM_F_T_1
41070	MM_F_T_1
28691	MM_F_T_1
93566	MM_F_T_1
13819	MM_F_T_1
26382	MM_F_T_1
9898	MM_F_T_1
5185	MM_F_T_1
14048	MM_F_T_1
1850	MM_F_T_1
21845	MM_F_T_1
3302	MM_F_T_1
9259	MM_F_T_1
6049	MM_F_T_1
1677	MM_F_T_1
19965	MM_F_T_1
1769	MM_F_T_1
55865	MM_F_T_1
29427	MM_F_T_1
29758	MM_F_T_1
18160	MM_F_T_1
7316	MM_F_T_1
9580	MM_F_T_1
8553	MM_F_T_1
1535	MM_F_T_1
15863	MM_F_T_1
6358	MM_F_T_1
11745	MM_F_T_1
4829	MM_F_T_1
15845	MM_F_T_1
2480	MM_F_T_1
1628	MM_F_T_1
2097	MM_F_T_1
3220	MM_F_T_1
15581	MM_F_T_1
23634	MM_F_T_1
13104	MM_F_T_1
8150	MM_F_T_1
4499	MM_F_T_1
21246	MM_F_T_1
30238	MM_F_T_1
4558	MM_F_T_1
2890	MM_F_T_1
26597	MM_F_T_1
9945	MM_F_T_1
13432	MM_F_T_1
8482	MM_F_T_1
1743	MM_F_T_1
2053	MM_F_T_1
916	MM_F_T_1
1613	MM_F_T_1
16248	MM_F_T_1
24444	MM_F_T_1
56260	MM_F_T_1
16368	MM_F_T_1
2955	MM_F_T_1
9643	MM_F_T_1
14904	MM_F_T_1
32799	MM_F_T_1
5867	MM_F_T_1
9236	MM_F_T_1
34131	MM_F_T_1
7035	MM_F_T_1
14347	MM_F_T_1
10461	MM_F_T_1
2780	MM_F_T_1
14746	MM_F_T_1
12830	MM_F_T_1
12830	MM_F_T_1
1823	MM_F_T_1
2843	MM_F_T_1
469	MM_F_T_1
25177	MM_F_T_1
78894	MM_F_T_1
16830	MM_F_T_1
521	MM_F_T_1
15004	MM_F_T_1
8064	MM_F_T_1
6467	MM_F_T_1
20551	MM_F_T_1
15310	MM_F_T_1
30319	MM_F_T_1
18857	MM_F_T_1
11395	MM_F_T_1
9375	MM_F_T_1
12831	MM_F_T_1
3568	MM_F_T_1
4501	MM_F_T_1
2595	MM_F_T_1
2063	MM_F_T_1
2702	MM_F_T_1
26066	MM_F_T_1
10042	MM_F_T_1
37009	MM_F_T_1
11851	MM_F_T_1
9069	MM_F_T_1
47353	MM_F_T_1
27155	MM_F_T_1
10344	MM_F_T_1
4067	MM_F_T_1
6617	MM_F_T_1
3633	MM_F_T_1
9244	MM_F_T_1
4167	MM_F_T_1
43257	MM_F_T_1
7135	MM_F_T_1
16206	MM_F_T_1
10552	MM_F_T_1
12322	MM_F_T_1
18626	MM_F_T_1
13088	MM_F_T_1
2776	MM_F_T_1
5405	MM_F_T_1
4295	MM_F_T_1
12272	MM_F_T_1
19515	MM_F_T_1
37306	MM_F_T_1
11707	MM_F_T_1
708	MM_F_T_1
[truncated: 25,584 more rows]
