# Supplementary material for: Transcriptome Analysis Reveals Differentially Expressed circRNAs Associated with Fecundity in Small-Tail Han Sheep Thyroid with Different FecB Genotypes
Source: Animals (Basel). 2023 Dec 27;14(1):105. doi: 10.3390/ani14010105 (PMC10777913; doi:10.3390/ani14010105)
Supplement: Supplementary file 1 [file animals-14-00105-s001.zip › Description of supplementary materials/Supplementary Table S2.xls]

circRNA.readcount	MM_F_T_1.readcount	MM_F_T_2.readcount	MM_F_T_3.readcount	ww_F_T_1.readcount	ww_F_T_2.readcount	ww_F_T_3.readcount	MM_L_T_1.readcount	MM_L_T_2.readcount	MM_L_T_3.readcount	ww_L_T_1.readcount	ww_L_T_2.readcount	ww_L_T_3.readcount	MM_F_T_1.tpm	MM_F_T_2.tpm	MM_F_T_3.tpm	ww_F_T_1.tpm	ww_F_T_2.tpm	ww_F_T_3.tpm	MM_L_T_1.tpm	MM_L_T_2.tpm	MM_L_T_3.tpm	ww_L_T_1.tpm	ww_L_T_2.tpm	ww_L_T_3.tpm
novel_circ_0000007	3	2	3	5	3	2	0	3	6	0	2	5	67.5219446320054	42.7880706858928	125.79671251258	141.566862028936	134.740624298226	66.3768212140321	0	123.589025294554	153.33111855051	0	50.7343801527105	143.517322540831
novel_circ_0000011	13	9	3	4	0	0	0	3	7	0	4	6	292.595093405357	192.546318086517	125.79671251258	113.253489623149	0	0	0	123.589025294554	178.886304975595	0	101.468760305421	172.220787048997
novel_circ_0000012	11	7	9	5	5	3	2	8	9	3	5	13	247.580463650686	149.758247400625	377.390137537739	141.566862028936	224.56770716371	99.5652318210481	112.796796570977	329.57073411881	229.996677825765	206.128899271678	126.835950381776	373.14503860616
novel_circ_0000014	7	13	6	12	4	10	3	2	4	0	12	16	157.551204141346	278.122459458303	251.593425025159	339.760468869447	179.654165730968	331.88410607016	169.195194856466	82.3926835297026	102.22074570034	0	304.406280916263	459.255432130658
novel_circ_0000018	59	71	35	37	53	53	34	34	62	17	64	35	1327.93157776277	1518.97650934919	1467.62831264676	1047.59477901413	2380.41769593532	1758.98576217185	1917.54554170662	1400.67562000494	1584.42155835527	1168.06376253951	1623.50016488674	1004.62125778581
novel_circ_0000020	6	9	6	0	0	3	8	3	9	0	14	3	135.043889264011	192.546318086517	251.593425025159	0	0	99.5652318210481	451.18718628391	123.589025294554	229.996677825765	0	355.140661068973	86.1103935244984
novel_circ_0000027	0	0	0	0	0	0	0	0	4	4	3	3	0	0	0	0	0	0	0	0	102.22074570034	274.838532362237	76.1015702290657	86.1103935244984
novel_circ_0000035	205	143	106	178	78	133	87	121	201	93	176	138	4613.9995498537	3059.34705404133	4444.81717544448	5039.78028823013	3503.25623175387	4414.05861073313	4906.66065083752	4984.757353547	5136.59247144208	6389.99587742201	4464.62545343852	3961.07810212693
novel_circ_0000037	14	15	10	5	5	10	4	5	14	3	8	12	315.102408282692	320.910530144196	419.322375041932	141.566862028936	224.56770716371	331.88410607016	225.593593141955	205.981708824256	357.77260995119	206.128899271678	202.937520610842	344.441574097994
novel_circ_0000038	12	11	7	14	7	5	10	15	13	3	15	0	270.087778528022	235.33438877241	293.525662529353	396.387213681022	314.394790029194	165.94205303508	563.983982854887	617.945126472769	332.217423526105	206.128899271678	380.507851145329	0
novel_circ_0000049	2	2	2	3	0	5	0	3	3	2	8	2	45.0146297546703	42.7880706858928	83.8644750083864	84.9401172173618	0	165.94205303508	0	123.589025294554	76.6655592752549	137.419266181119	202.937520610842	57.4069290163323
novel_circ_0000055	18	16	11	22	9	15	10	15	18	5	9	20	405.131667792032	342.304565487142	461.254612546125	622.89419292732	404.221872894678	497.82615910524	563.983982854887	617.945126472769	459.993355651529	343.548165452796	228.304710687197	574.069290163323
novel_circ_0000058	8	7	11	6	7	2	11	6	10	4	8	8	180.058519018681	149.758247400625	461.254612546125	169.880234434724	314.394790029194	66.3768212140321	620.382381140376	247.178050589108	255.55186425085	274.838532362237	202.937520610842	229.627716065329
novel_circ_0000060	26	19	11	28	13	17	11	19	29	11	16	18	585.190186810713	406.486671515981	461.254612546125	792.774427362043	583.876038625646	564.202980319272	620.382381140376	782.730493532174	741.100406327464	755.805963996152	405.875041221684	516.66236114699
novel_circ_0000063	19	58	10	11	9	14	5	5	13	3	21	16	427.638982669368	1240.85404989089	419.322375041932	311.44709646366	404.221872894678	464.637748498224	281.991991427443	205.981708824256	332.217423526105	206.128899271678	532.71099160346	459.255432130658
novel_circ_0000064	9	15	9	5	0	0	0	5	12	4	11	4	202.565833896016	320.910530144196	377.390137537739	141.566862028936	0	0	0	205.981708824256	306.66223710102	274.838532362237	279.039090839908	114.813858032665
novel_circ_0000094	16	10	0	12	6	9	6	3	4	3	9	5	360.117038037362	213.940353429464	0	339.760468869447	269.481248596452	298.695695463144	338.390389712932	123.589025294554	102.22074570034	206.128899271678	228.304710687197	143.517322540831
novel_circ_0000096	0	0	3	6	4	4	2	0	0	0	0	0	0	0	125.79671251258	169.880234434724	179.654165730968	132.753642428064	112.796796570977	0	0	0	0	0
novel_circ_0000106	0	0	0	3	2	3	0	0	2	0	0	0	0	0	0	84.9401172173618	89.8270828654839	99.5652318210481	0	0	51.1103728501699	0	0	0
novel_circ_0000109	3	0	0	0	0	3	0	0	0	4	7	3	67.5219446320054	0	0	0	0	99.5652318210481	0	0	0	274.838532362237	177.570330534487	86.1103935244984
novel_circ_0000111	5	2	10	8	2	0	5	0	5	0	6	4	112.536574386676	42.7880706858928	419.322375041932	226.506979246298	89.8270828654839	0	281.991991427443	0	127.775932125425	0	152.203140458131	114.813858032665
novel_circ_0000114	7	4	4	5	0	3	2	0	3	0	3	0	157.551204141346	85.5761413717856	167.728950016773	141.566862028936	0	99.5652318210481	112.796796570977	0	76.6655592752549	0	76.1015702290657	0
novel_circ_0000127	32	13	7	13	5	11	14	12	24	9	21	22	720.234076074724	278.122459458303	293.525662529353	368.073841275234	224.56770716371	365.072516677176	789.577575996842	494.356101178215	613.324474202039	618.386697815034	532.71099160346	631.476219179655
novel_circ_0000136	0	2	3	2	0	5	0	0	0	2	7	2	0	42.7880706858928	125.79671251258	56.6267448115745	0	165.94205303508	0	0	0	137.419266181119	177.570330534487	57.4069290163323
novel_circ_0000144	6	4	6	7	0	7	6	4	9	2	5	7	135.043889264011	85.5761413717856	251.593425025159	198.193606840511	0	232.318874249112	338.390389712932	164.785367059405	229.996677825765	137.419266181119	126.835950381776	200.924251557163
novel_circ_0000151	13	8	8	6	3	9	2	6	10	0	5	8	292.595093405357	171.152282743571	335.457900033546	169.880234434724	134.740624298226	298.695695463144	112.796796570977	247.178050589108	255.55186425085	0	126.835950381776	229.627716065329
novel_circ_0000154	8	12	3	5	6	3	6	7	6	0	8	9	180.058519018681	256.728424115357	125.79671251258	141.566862028936	269.481248596452	99.5652318210481	338.390389712932	288.374392353959	153.33111855051	0	202.937520610842	258.331180573495
novel_circ_0000155	7	26	4	8	9	8	7	0	8	5	13	12	157.551204141346	556.244918916606	167.728950016773	226.506979246298	404.221872894678	265.507284856128	394.788787998421	0	204.44149140068	343.548165452796	329.773470992618	344.441574097994
novel_circ_0000165	44	28	10	40	9	17	6	15	44	6	17	13	990.321854602746	599.032989602499	419.322375041932	1132.53489623149	404.221872894678	564.202980319272	338.390389712932	617.945126472769	1124.42820270374	412.257798543356	431.242231298039	373.14503860616
novel_circ_0000167	6	9	2	3	3	7	0	4	6	8	6	3	135.043889264011	192.546318086517	83.8644750083864	84.9401172173618	134.740624298226	232.318874249112	0	164.785367059405	153.33111855051	549.677064724474	152.203140458131	86.1103935244984
novel_circ_0000174	10	12	3	7	3	4	7	2	7	0	18	0	225.073148773351	256.728424115357	125.79671251258	198.193606840511	134.740624298226	132.753642428064	394.788787998421	82.3926835297026	178.886304975595	0	456.609421374394	0
novel_circ_0000184	2	20	0	5	2	5	0	9	12	0	6	11	45.0146297546703	427.880706858928	0	141.566862028936	89.8270828654839	165.94205303508	0	370.767075883662	306.66223710102	0	152.203140458131	315.738109589828
novel_circ_0000204	23	15	4	12	4	8	0	4	8	7	20	2	517.668242178708	320.910530144196	167.728950016773	339.760468869447	179.654165730968	265.507284856128	0	164.785367059405	204.44149140068	480.967431633915	507.343801527105	57.4069290163323
novel_circ_0000206	2	3	0	2	3	3	0	0	2	0	5	4	45.0146297546703	64.1821060288392	0	56.6267448115745	134.740624298226	99.5652318210481	0	0	51.1103728501699	0	126.835950381776	114.813858032665
novel_circ_0000209	14	7	4	4	6	9	0	3	16	5	9	8	315.102408282692	149.758247400625	167.728950016773	113.253489623149	269.481248596452	298.695695463144	0	123.589025294554	408.88298280136	343.548165452796	228.304710687197	229.627716065329
novel_circ_0000210	17	6	4	0	11	8	3	4	8	2	10	5	382.624352914697	128.364212057678	167.728950016773	0	494.048955760162	265.507284856128	169.195194856466	164.785367059405	204.44149140068	137.419266181119	253.671900763552	143.517322540831
novel_circ_0000215	33	25	10	19	12	22	21	12	27	9	26	28	742.741390952059	534.85088357366	419.322375041932	537.954075709958	538.962497192904	730.145033354353	1184.36636399526	494.356101178215	689.990033477294	618.386697815034	659.546941985236	803.697006228652
novel_circ_0000216	2	0	5	4	3	0	2	3	3	0	0	7	45.0146297546703	0	209.661187520966	113.253489623149	134.740624298226	0	112.796796570977	123.589025294554	76.6655592752549	0	0	200.924251557163
novel_circ_0000237	35	27	9	15	9	11	0	7	18	8	12	18	787.75602070673	577.638954259552	377.390137537739	424.700586086809	404.221872894678	365.072516677176	0	288.374392353959	459.993355651529	549.677064724474	304.406280916263	516.66236114699
novel_circ_0000245	7	8	4	2	0	2	4	3	0	2	3	0	157.551204141346	171.152282743571	167.728950016773	56.6267448115745	0	66.3768212140321	225.593593141955	123.589025294554	0	137.419266181119	76.1015702290657	0
novel_circ_0000247	2	0	0	4	2	3	0	2	0	3	0	2	45.0146297546703	0	0	113.253489623149	89.8270828654839	99.5652318210481	0	82.3926835297026	0	206.128899271678	0	57.4069290163323
novel_circ_0000250	2	17	0	7	0	5	5	2	5	5	7	4	45.0146297546703	363.698600830089	0	198.193606840511	0	165.94205303508	281.991991427443	82.3926835297026	127.775932125425	343.548165452796	177.570330534487	114.813858032665
novel_circ_0000252	10	8	2	6	0	3	0	7	6	0	8	6	225.073148773351	171.152282743571	83.8644750083864	169.880234434724	0	99.5652318210481	0	288.374392353959	153.33111855051	0	202.937520610842	172.220787048997
novel_circ_0000256	4	6	3	0	0	6	0	3	0	3	6	3	90.0292595093405	128.364212057678	125.79671251258	0	0	199.130463642096	0	123.589025294554	0	206.128899271678	152.203140458131	86.1103935244984
novel_circ_0000257	0	0	3	3	2	2	0	0	3	0	0	0	0	0	125.79671251258	84.9401172173618	89.8270828654839	66.3768212140321	0	0	76.6655592752549	0	0	0
novel_circ_0000261	5	4	2	6	3	6	0	0	6	0	0	3	112.536574386676	85.5761413717856	83.8644750083864	169.880234434724	134.740624298226	199.130463642096	0	0	153.33111855051	0	0	86.1103935244984
novel_circ_0000266	38	25	19	14	10	29	9	18	32	13	27	16	855.277965338735	534.85088357366	796.712512579671	396.387213681022	449.13541432742	962.463907603465	507.585584569398	741.534151767323	817.765965602719	893.225230177271	684.914132061592	459.255432130658
novel_circ_0000272	11	4	3	3	2	7	0	8	9	3	6	3	247.580463650686	85.5761413717856	125.79671251258	84.9401172173618	89.8270828654839	232.318874249112	0	329.57073411881	229.996677825765	206.128899271678	152.203140458131	86.1103935244984
novel_circ_0000273	3	4	2	5	5	4	4	6	2	4	8	4	67.5219446320054	85.5761413717856	83.8644750083864	141.566862028936	224.56770716371	132.753642428064	225.593593141955	247.178050589108	51.1103728501699	274.838532362237	202.937520610842	114.813858032665
novel_circ_0000274	7	6	3	12	4	4	4	5	4	0	6	11	157.551204141346	128.364212057678	125.79671251258	339.760468869447	179.654165730968	132.753642428064	225.593593141955	205.981708824256	102.22074570034	0	152.203140458131	315.738109589828
novel_circ_0000284	9	43	18	29	20	25	0	25	37	15	37	36	202.565833896016	919.943519746695	754.780275075478	821.08779976783	898.270828654839	829.710265175401	0	1029.90854412128	945.541897728144	1030.64449635839	938.586032825144	1033.32472229398
novel_circ_0000299	30	23	10	24	4	20	5	11	22	7	19	27	675.219446320054	492.062812887767	419.322375041932	679.520937738894	179.654165730968	663.768212140321	281.991991427443	453.159759413364	562.214101351869	480.967431633915	481.97661145075	774.993541720486
novel_circ_0000302	0	10	3	0	0	0	0	0	5	2	4	4	0	213.940353429464	125.79671251258	0	0	0	0	0	127.775932125425	137.419266181119	101.468760305421	114.813858032665
novel_circ_0000313	8	10	10	33	8	9	4	5	9	3	12	13	180.058519018681	213.940353429464	419.322375041932	934.341289390979	359.308331461936	298.695695463144	225.593593141955	205.981708824256	229.996677825765	206.128899271678	304.406280916263	373.14503860616
novel_circ_0000314	8	7	4	18	2	3	3	6	6	4	6	10	180.058519018681	149.758247400625	167.728950016773	509.640703304171	89.8270828654839	99.5652318210481	169.195194856466	247.178050589108	153.33111855051	274.838532362237	152.203140458131	287.034645081661
novel_circ_0000315	5	4	3	7	3	0	3	2	3	0	4	3	112.536574386676	85.5761413717856	125.79671251258	198.193606840511	134.740624298226	0	169.195194856466	82.3926835297026	76.6655592752549	0	101.468760305421	86.1103935244984
novel_circ_0000316	4	6	6	4	0	2	0	4	5	4	2	4	90.0292595093405	128.364212057678	251.593425025159	113.253489623149	0	66.3768212140321	0	164.785367059405	127.775932125425	274.838532362237	50.7343801527105	114.813858032665
novel_circ_0000327	37	72	36	23	14	51	21	38	60	3	41	23	832.7706504614	1540.37054469214	1509.56055015096	651.207565333107	628.789580058388	1692.60894095782	1184.36636399526	1565.46098706435	1533.3111855051	206.128899271678	1040.05479313057	660.179683687821
novel_circ_0000338	23	32	7	8	4	16	10	8	11	0	7	13	517.668242178708	684.609130974284	293.525662529353	226.506979246298	179.654165730968	531.014569712257	563.983982854887	329.57073411881	281.107050675935	0	177.570330534487	373.14503860616
novel_circ_0000345	28	27	18	20	18	25	13	10	36	8	19	10	630.204816565384	577.638954259552	754.780275075478	566.267448115745	808.443745789355	829.710265175401	733.179177711353	411.963417648513	919.986711303059	549.677064724474	481.97661145075	287.034645081661
novel_circ_0000347	15	9	12	7	4	10	5	8	19	0	5	10	337.609723160027	192.546318086517	503.186850050319	198.193606840511	179.654165730968	331.88410607016	281.991991427443	329.57073411881	485.548542076614	0	126.835950381776	287.034645081661
novel_circ_0000357	4	3	4	0	6	12	0	4	8	0	16	3	90.0292595093405	64.1821060288392	167.728950016773	0	269.481248596452	398.260927284192	0	164.785367059405	204.44149140068	0	405.875041221684	86.1103935244984
novel_circ_0000372	3	11	4	0	0	8	0	2	2	4	4	8	67.5219446320054	235.33438877241	167.728950016773	0	0	265.507284856128	0	82.3926835297026	51.1103728501699	274.838532362237	101.468760305421	229.627716065329
novel_circ_0000397	11	8	3	7	3	6	2	2	13	0	3	0	247.580463650686	171.152282743571	125.79671251258	198.193606840511	134.740624298226	199.130463642096	112.796796570977	82.3926835297026	332.217423526105	0	76.1015702290657	0
novel_circ_0000399	0	5	2	4	3	7	0	5	12	2	2	0	0	106.970176714732	83.8644750083864	113.253489623149	134.740624298226	232.318874249112	0	205.981708824256	306.66223710102	137.419266181119	50.7343801527105	0
novel_circ_0000403	5	2	3	0	0	3	0	0	8	3	0	0	112.536574386676	42.7880706858928	125.79671251258	0	0	99.5652318210481	0	0	204.44149140068	206.128899271678	0	0
novel_circ_0000406	45	43	15	23	18	34	10	27	57	19	46	38	1012.82916948008	919.943519746695	628.983562562898	651.207565333107	808.443745789355	1128.40596063854	563.983982854887	1112.30122765098	1456.64562622984	1305.48302872063	1166.89074351234	1090.73165131031
novel_circ_0000427	12	8	2	6	5	5	3	0	7	0	6	6	270.087778528022	171.152282743571	83.8644750083864	169.880234434724	224.56770716371	165.94205303508	169.195194856466	0	178.886304975595	0	152.203140458131	172.220787048997
novel_circ_0000435	4	10	7	2	2	10	2	4	12	0	8	5	90.0292595093405	213.940353429464	293.525662529353	56.6267448115745	89.8270828654839	331.88410607016	112.796796570977	164.785367059405	306.66223710102	0	202.937520610842	143.517322540831
novel_circ_0000449	4	4	6	0	5	7	0	0	3	2	8	3	90.0292595093405	85.5761413717856	251.593425025159	0	224.56770716371	232.318874249112	0	0	76.6655592752549	137.419266181119	202.937520610842	86.1103935244984
novel_circ_0000452	27	29	13	7	8	19	5	13	12	11	20	11	607.697501688049	620.427024945445	545.119087554512	198.193606840511	359.308331461936	630.579801533305	281.991991427443	535.552442943067	306.66223710102	755.805963996152	507.343801527105	315.738109589828
novel_circ_0000461	21	18	8	16	6	4	6	0	8	0	12	4	472.653612424038	385.092636173035	335.457900033546	453.013958492596	269.481248596452	132.753642428064	338.390389712932	0	204.44149140068	0	304.406280916263	114.813858032665
novel_circ_0000466	18	18	4	19	4	11	8	4	4	7	8	5	405.131667792032	385.092636173035	167.728950016773	537.954075709958	179.654165730968	365.072516677176	451.18718628391	164.785367059405	102.22074570034	480.967431633915	202.937520610842	143.517322540831
novel_circ_0000480	6	6	5	4	5	8	2	2	5	0	0	6	135.043889264011	128.364212057678	209.661187520966	113.253489623149	224.56770716371	265.507284856128	112.796796570977	82.3926835297026	127.775932125425	0	0	172.220787048997
novel_circ_0000498	4	8	2	17	0	6	6	0	0	0	4	5	90.0292595093405	171.152282743571	83.8644750083864	481.327330898383	0	199.130463642096	338.390389712932	0	0	0	101.468760305421	143.517322540831
novel_circ_0000501	32	49	15	11	9	17	4	5	14	12	25	15	720.234076074724	1048.30773180437	628.983562562898	311.44709646366	404.221872894678	564.202980319272	225.593593141955	205.981708824256	357.77260995119	824.515597086712	634.179751908881	430.551967622492
novel_circ_0000509	14	31	4	4	7	5	7	5	12	7	10	10	315.102408282692	663.215095631338	167.728950016773	113.253489623149	314.394790029194	165.94205303508	394.788787998421	205.981708824256	306.66223710102	480.967431633915	253.671900763552	287.034645081661
novel_circ_0000510	6	14	6	8	3	0	2	5	14	2	6	11	135.043889264011	299.516494801249	251.593425025159	226.506979246298	134.740624298226	0	112.796796570977	205.981708824256	357.77260995119	137.419266181119	152.203140458131	315.738109589828
novel_circ_0000518	20	32	14	20	11	10	8	9	14	8	13	19	450.146297546703	684.609130974284	587.051325058705	566.267448115745	494.048955760162	331.88410607016	451.18718628391	370.767075883662	357.77260995119	549.677064724474	329.773470992618	545.365825655157
novel_circ_0000524	31	47	15	28	16	15	7	10	11	8	17	14	697.726761197389	1005.51966111848	628.983562562898	792.774427362043	718.616662923872	497.82615910524	394.788787998421	411.963417648513	281.107050675935	549.677064724474	431.242231298039	401.848503114326
novel_circ_0000525	52	43	20	45	19	26	16	22	35	17	57	51	1170.38037362143	919.943519746695	838.644750083864	1274.10175826043	853.357287222098	862.898675782417	902.374372567819	906.319518826728	894.431524877974	1168.06376253951	1445.92983435225	1463.87668991647
novel_circ_0000529	4	3	3	0	0	0	0	0	5	3	2	6	90.0292595093405	64.1821060288392	125.79671251258	0	0	0	0	0	127.775932125425	206.128899271678	50.7343801527105	172.220787048997
novel_circ_0000532	11	14	3	5	5	5	4	2	4	2	5	4	247.580463650686	299.516494801249	125.79671251258	141.566862028936	224.56770716371	165.94205303508	225.593593141955	82.3926835297026	102.22074570034	137.419266181119	126.835950381776	114.813858032665
novel_circ_0000540	10	9	9	4	9	8	8	4	0	0	5	9	225.073148773351	192.546318086517	377.390137537739	113.253489623149	404.221872894678	265.507284856128	451.18718628391	164.785367059405	0	0	126.835950381776	258.331180573495
novel_circ_0000542	14	12	4	13	4	11	9	4	12	2	6	11	315.102408282692	256.728424115357	167.728950016773	368.073841275234	179.654165730968	365.072516677176	507.585584569398	164.785367059405	306.66223710102	137.419266181119	152.203140458131	315.738109589828
novel_circ_0000543	13	10	3	4	0	17	5	2	3	0	12	17	292.595093405357	213.940353429464	125.79671251258	113.253489623149	0	564.202980319272	281.991991427443	82.3926835297026	76.6655592752549	0	304.406280916263	487.958896638824
novel_circ_0000546	9	6	3	7	0	12	4	12	9	6	7	6	202.565833896016	128.364212057678	125.79671251258	198.193606840511	0	398.260927284192	225.593593141955	494.356101178215	229.996677825765	412.257798543356	177.570330534487	172.220787048997
novel_circ_0000558	3	12	3	3	0	0	2	2	0	0	0	3	67.5219446320054	256.728424115357	125.79671251258	84.9401172173618	0	0	112.796796570977	82.3926835297026	0	0	0	86.1103935244984
novel_circ_0000559	19	22	29	23	13	18	3	15	18	9	12	20	427.638982669368	470.668777544821	1216.0348876216	651.207565333107	583.876038625646	597.391390926289	169.195194856466	617.945126472769	459.993355651529	618.386697815034	304.406280916263	574.069290163323
novel_circ_0000563	15	10	3	5	10	4	3	9	7	0	6	0	337.609723160027	213.940353429464	125.79671251258	141.566862028936	449.13541432742	132.753642428064	169.195194856466	370.767075883662	178.886304975595	0	152.203140458131	0
novel_circ_0000568	3	4	4	2	4	4	6	2	2	4	0	0	67.5219446320054	85.5761413717856	167.728950016773	56.6267448115745	179.654165730968	132.753642428064	338.390389712932	82.3926835297026	51.1103728501699	274.838532362237	0	0
novel_circ_0000572	7	4	0	2	7	3	0	0	3	0	0	0	157.551204141346	85.5761413717856	0	56.6267448115745	314.394790029194	99.5652318210481	0	0	76.6655592752549	0	0	0
novel_circ_0000576	8	12	11	16	13	8	3	13	16	8	15	15	180.058519018681	256.728424115357	461.254612546125	453.013958492596	583.876038625646	265.507284856128	169.195194856466	535.552442943067	408.88298280136	549.677064724474	380.507851145329	430.551967622492
novel_circ_0000578	2	3	0	12	0	4	0	0	3	3	2	2	45.0146297546703	64.1821060288392	0	339.760468869447	0	132.753642428064	0	0	76.6655592752549	206.128899271678	50.7343801527105	57.4069290163323
novel_circ_0000583	6	4	6	0	0	0	0	0	4	2	0	0	135.043889264011	85.5761413717856	251.593425025159	0	0	0	0	0	102.22074570034	137.419266181119	0	0
novel_circ_0000584	0	10	4	5	2	2	2	0	0	2	4	0	0	213.940353429464	167.728950016773	141.566862028936	89.8270828654839	66.3768212140321	112.796796570977	0	0	137.419266181119	101.468760305421	0
novel_circ_0000602	7	5	4	6	0	6	5	0	5	3	0	6	157.551204141346	106.970176714732	167.728950016773	169.880234434724	0	199.130463642096	281.991991427443	0	127.775932125425	206.128899271678	0	172.220787048997
novel_circ_0000605	5	2	2	3	4	0	0	0	5	0	7	5	112.536574386676	42.7880706858928	83.8644750083864	84.9401172173618	179.654165730968	0	0	0	127.775932125425	0	177.570330534487	143.517322540831
novel_circ_0000611	5	10	3	0	3	5	3	2	4	2	4	3	112.536574386676	213.940353429464	125.79671251258	0	134.740624298226	165.94205303508	169.195194856466	82.3926835297026	102.22074570034	137.419266181119	101.468760305421	86.1103935244984
novel_circ_0000613	31	21	16	30	7	18	8	18	14	7	36	16	697.726761197389	449.274742201874	670.915800067092	849.401172173618	314.394790029194	597.391390926289	451.18718628391	741.534151767323	357.77260995119	480.967431633915	913.218842748789	459.255432130658
novel_circ_0000616	5	7	2	0	0	4	2	0	5	3	5	2	112.536574386676	149.758247400625	83.8644750083864	0	0	132.753642428064	112.796796570977	0	127.775932125425	206.128899271678	126.835950381776	57.4069290163323
novel_circ_0000625	7	12	5	3	5	7	5	2	7	4	3	9	157.551204141346	256.728424115357	209.661187520966	84.9401172173618	224.56770716371	232.318874249112	281.991991427443	82.3926835297026	178.886304975595	274.838532362237	76.1015702290657	258.331180573495
novel_circ_0000636	10	19	6	4	7	7	4	2	6	4	5	8	225.073148773351	406.486671515981	251.593425025159	113.253489623149	314.394790029194	232.318874249112	225.593593141955	82.3926835297026	153.33111855051	274.838532362237	126.835950381776	229.627716065329
novel_circ_0000687	5	9	4	0	4	5	3	5	0	0	6	0	112.536574386676	192.546318086517	167.728950016773	0	179.654165730968	165.94205303508	169.195194856466	205.981708824256	0	0	152.203140458131	0
novel_circ_0000689	5	6	0	4	2	2	5	4	7	4	0	2	112.536574386676	128.364212057678	0	113.253489623149	89.8270828654839	66.3768212140321	281.991991427443	164.785367059405	178.886304975595	274.838532362237	0	57.4069290163323
novel_circ_0000698	88	86	55	34	25	42	25	61	54	23	58	39	1980.64370920549	1839.88703949339	2306.27306273063	962.654661796767	1122.83853581855	1393.91324549467	1409.95995713722	2512.97684765593	1379.98006695459	1580.32156108286	1471.2970244286	1119.43511581848
novel_circ_0000700	7	10	3	6	5	10	0	6	11	6	5	8	157.551204141346	213.940353429464	125.79671251258	169.880234434724	224.56770716371	331.88410607016	0	247.178050589108	281.107050675935	412.257798543356	126.835950381776	229.627716065329
novel_circ_0000701	10	14	4	0	4	11	0	8	10	3	9	8	225.073148773351	299.516494801249	167.728950016773	0	179.654165730968	365.072516677176	0	329.57073411881	255.55186425085	206.128899271678	228.304710687197	229.627716065329
novel_circ_0000703	20	33	12	0	5	12	12	15	19	8	14	17	450.146297546703	706.003166317231	503.186850050319	0	224.56770716371	398.260927284192	676.780779425864	617.945126472769	485.548542076614	549.677064724474	355.140661068973	487.958896638824
novel_circ_0000709	30	6	12	6	10	21	6	0	9	9	9	5	675.219446320054	128.364212057678	503.186850050319	169.880234434724	449.13541432742	696.956622747337	338.390389712932	0	229.996677825765	618.386697815034	228.304710687197	143.517322540831
novel_circ_0000727	0	9	0	0	3	4	0	0	5	2	10	3	0	192.546318086517	0	0	134.740624298226	132.753642428064	0	0	127.775932125425	137.419266181119	253.671900763552	86.1103935244984
novel_circ_0000731	0	3	0	2	2	2	0	0	0	0	0	2	0	64.1821060288392	0	56.6267448115745	89.8270828654839	66.3768212140321	0	0	0	0	0	57.4069290163323
novel_circ_0000734	4	2	2	0	0	0	0	0	0	0	0	0	90.0292595093405	42.7880706858928	83.8644750083864	0	0	0	0	0	0	0	0	0
novel_circ_0000735	8	29	10	13	5	9	7	6	10	5	8	15	180.058519018681	620.427024945445	419.322375041932	368.073841275234	224.56770716371	298.695695463144	394.788787998421	247.178050589108	255.55186425085	343.548165452796	202.937520610842	430.551967622492
novel_circ_0000745	3	2	4	3	2	3	2	2	2	3	5	4	67.5219446320054	42.7880706858928	167.728950016773	84.9401172173618	89.8270828654839	99.5652318210481	112.796796570977	82.3926835297026	51.1103728501699	206.128899271678	126.835950381776	114.813858032665
novel_circ_0000746	2	3	2	0	0	0	0	0	0	0	0	0	45.0146297546703	64.1821060288392	83.8644750083864	0	0	0	0	0	0	0	0	0
novel_circ_0000750	2	2	2	0	0	0	0	3	0	0	0	0	45.0146297546703	42.7880706858928	83.8644750083864	0	0	0	0	123.589025294554	0	0	0	0
novel_circ_0000780	10	16	6	8	2	6	3	5	10	2	4	5	225.073148773351	342.304565487142	251.593425025159	226.506979246298	89.8270828654839	199.130463642096	169.195194856466	205.981708824256	255.55186425085	137.419266181119	101.468760305421	143.517322540831
novel_circ_0000781	8	10	4	2	0	6	0	2	4	0	3	3	180.058519018681	213.940353429464	167.728950016773	56.6267448115745	0	199.130463642096	0	82.3926835297026	102.22074570034	0	76.1015702290657	86.1103935244984
novel_circ_0000808	12	10	6	14	6	13	6	3	5	0	9	11	270.087778528022	213.940353429464	251.593425025159	396.387213681022	269.481248596452	431.449337891208	338.390389712932	123.589025294554	127.775932125425	0	228.304710687197	315.738109589828
novel_circ_0000814	5	146	14	2	0	4	7	5	7	2	16	17	112.536574386676	3123.52916007017	587.051325058705	56.6267448115745	0	132.753642428064	394.788787998421	205.981708824256	178.886304975595	137.419266181119	405.875041221684	487.958896638824
novel_circ_0000817	11	14	0	5	2	6	0	0	5	0	11	5	247.580463650686	299.516494801249	0	141.566862028936	89.8270828654839	199.130463642096	0	0	127.775932125425	0	279.039090839908	143.517322540831
novel_circ_0000818	7	3	0	2	2	2	0	2	3	0	5	0	157.551204141346	64.1821060288392	0	56.6267448115745	89.8270828654839	66.3768212140321	0	82.3926835297026	76.6655592752549	0	126.835950381776	0
novel_circ_0000826	5	2	6	5	0	0	0	0	0	0	0	0	112.536574386676	42.7880706858928	251.593425025159	141.566862028936	0	0	0	0	0	0	0	0
novel_circ_0000843	12	14	5	12	12	4	6	14	12	0	9	7	270.087778528022	299.516494801249	209.661187520966	339.760468869447	538.962497192904	132.753642428064	338.390389712932	576.748784707918	306.66223710102	0	228.304710687197	200.924251557163
novel_circ_0000845	7	9	4	9	3	4	0	4	6	0	7	10	157.551204141346	192.546318086517	167.728950016773	254.820351652085	134.740624298226	132.753642428064	0	164.785367059405	153.33111855051	0	177.570330534487	287.034645081661
novel_circ_0000851	3	6	0	5	0	0	2	3	2	3	0	0	67.5219446320054	128.364212057678	0	141.566862028936	0	0	112.796796570977	123.589025294554	51.1103728501699	206.128899271678	0	0
novel_circ_0000858	0	11	0	4	6	4	3	0	5	0	5	4	0	235.33438877241	0	113.253489623149	269.481248596452	132.753642428064	169.195194856466	0	127.775932125425	0	126.835950381776	114.813858032665
novel_circ_0000859	3	7	6	3	3	5	0	0	0	2	3	7	67.5219446320054	149.758247400625	251.593425025159	84.9401172173618	134.740624298226	165.94205303508	0	0	0	137.419266181119	76.1015702290657	200.924251557163
novel_circ_0000864	19	31	6	27	10	10	6	11	22	0	14	16	427.638982669368	663.215095631338	251.593425025159	764.461054956256	449.13541432742	331.88410607016	338.390389712932	453.159759413364	562.214101351869	0	355.140661068973	459.255432130658
novel_circ_0000866	21	40	10	12	7	11	7	7	24	7	20	11	472.653612424038	855.761413717855	419.322375041932	339.760468869447	314.394790029194	365.072516677176	394.788787998421	288.374392353959	613.324474202039	480.967431633915	507.343801527105	315.738109589828
novel_circ_0000868	3	10	2	9	2	3	0	0	8	0	7	5	67.5219446320054	213.940353429464	83.8644750083864	254.820351652085	89.8270828654839	99.5652318210481	0	0	204.44149140068	0	177.570330534487	143.517322540831
novel_circ_0000872	2	0	0	2	2	2	0	0	4	0	0	0	45.0146297546703	0	0	56.6267448115745	89.8270828654839	66.3768212140321	0	0	102.22074570034	0	0	0
novel_circ_0000905	6	2	4	0	0	7	4	0	4	0	0	3	135.043889264011	42.7880706858928	167.728950016773	0	0	232.318874249112	225.593593141955	0	102.22074570034	0	0	86.1103935244984
novel_circ_0000933	6	18	7	6	3	5	0	5	16	0	8	11	135.043889264011	385.092636173035	293.525662529353	169.880234434724	134.740624298226	165.94205303508	0	205.981708824256	408.88298280136	0	202.937520610842	315.738109589828
novel_circ_0000938	8	5	3	6	4	5	2	6	4	4	0	3	180.058519018681	106.970176714732	125.79671251258	169.880234434724	179.654165730968	165.94205303508	112.796796570977	247.178050589108	102.22074570034	274.838532362237	0	86.1103935244984
novel_circ_0000941	15	20	10	4	7	2	9	8	10	2	14	17	337.609723160027	427.880706858928	419.322375041932	113.253489623149	314.394790029194	66.3768212140321	507.585584569398	329.57073411881	255.55186425085	137.419266181119	355.140661068973	487.958896638824
novel_circ_0000948	3	13	0	0	2	4	2	0	5	3	6	3	67.5219446320054	278.122459458303	0	0	89.8270828654839	132.753642428064	112.796796570977	0	127.775932125425	206.128899271678	152.203140458131	86.1103935244984
novel_circ_0000953	9	3	4	0	3	2	0	4	3	0	2	2	202.565833896016	64.1821060288392	167.728950016773	0	134.740624298226	66.3768212140321	0	164.785367059405	76.6655592752549	0	50.7343801527105	57.4069290163323
novel_circ_0000954	267	263	155	117	98	153	71	136	220	96	265	190	6009.45307224848	5626.6312951949	6499.49681314995	3312.66457147711	4401.52706040871	5077.82682287345	4004.2862782697	5602.70248001977	5622.14101351869	6596.12477669369	6722.30537023414	5453.65825655157
novel_circ_0000955	8	8	9	13	5	5	7	10	10	2	20	12	180.058519018681	171.152282743571	377.390137537739	368.073841275234	224.56770716371	165.94205303508	394.788787998421	411.963417648513	255.55186425085	137.419266181119	507.343801527105	344.441574097994
novel_circ_0000959	9	5	3	5	0	0	2	0	2	2	5	8	202.565833896016	106.970176714732	125.79671251258	141.566862028936	0	0	112.796796570977	0	51.1103728501699	137.419266181119	126.835950381776	229.627716065329
novel_circ_0000962	4	5	0	4	0	0	4	3	0	4	6	7	90.0292595093405	106.970176714732	0	113.253489623149	0	0	225.593593141955	123.589025294554	0	274.838532362237	152.203140458131	200.924251557163
novel_circ_0000974	4	6	2	0	0	7	0	0	3	0	0	2	90.0292595093405	128.364212057678	83.8644750083864	0	0	232.318874249112	0	0	76.6655592752549	0	0	57.4069290163323
novel_circ_0000975	0	0	0	2	2	2	8	0	6	3	0	0	0	0	0	56.6267448115745	89.8270828654839	66.3768212140321	451.18718628391	0	153.33111855051	206.128899271678	0	0
novel_circ_0000982	38	33	25	38	33	45	22	14	49	12	25	33	855.277965338735	706.003166317231	1048.30593760483	1075.90815141992	1482.14686728049	1493.47847731572	1240.76476228075	576.748784707918	1252.20413482916	824.515597086712	634.179751908881	947.214328769482
novel_circ_0000983	13	16	6	9	7	10	6	8	31	7	28	25	292.595093405357	342.304565487142	251.593425025159	254.820351652085	314.394790029194	331.88410607016	338.390389712932	329.57073411881	792.210779177634	480.967431633915	710.281322137947	717.586612704153
novel_circ_0000984	8	7	7	6	2	11	0	10	10	2	6	6	180.058519018681	149.758247400625	293.525662529353	169.880234434724	89.8270828654839	365.072516677176	0	411.963417648513	255.55186425085	137.419266181119	152.203140458131	172.220787048997
novel_circ_0000997	2	3	3	0	0	0	4	2	4	0	2	6	45.0146297546703	64.1821060288392	125.79671251258	0	0	0	225.593593141955	82.3926835297026	102.22074570034	0	50.7343801527105	172.220787048997
novel_circ_0000999	5	4	2	0	0	2	0	0	0	0	0	3	112.536574386676	85.5761413717856	83.8644750083864	0	0	66.3768212140321	0	0	0	0	0	86.1103935244984
novel_circ_0001002	16	12	10	7	2	0	5	9	9	7	9	8	360.117038037362	256.728424115357	419.322375041932	198.193606840511	89.8270828654839	0	281.991991427443	370.767075883662	229.996677825765	480.967431633915	228.304710687197	229.627716065329
novel_circ_0001003	17	15	3	8	4	10	2	6	10	0	6	3	382.624352914697	320.910530144196	125.79671251258	226.506979246298	179.654165730968	331.88410607016	112.796796570977	247.178050589108	255.55186425085	0	152.203140458131	86.1103935244984
novel_circ_0001004	2	3	0	5	4	2	4	2	0	0	3	0	45.0146297546703	64.1821060288392	0	141.566862028936	179.654165730968	66.3768212140321	225.593593141955	82.3926835297026	0	0	76.1015702290657	0
novel_circ_0001005	3	5	6	0	4	0	2	7	6	0	6	0	67.5219446320054	106.970176714732	251.593425025159	0	179.654165730968	0	112.796796570977	288.374392353959	153.33111855051	0	152.203140458131	0
novel_circ_0001016	7	0	0	0	0	0	2	2	6	2	4	0	157.551204141346	0	0	0	0	0	112.796796570977	82.3926835297026	153.33111855051	137.419266181119	101.468760305421	0
novel_circ_0001032	11	6	7	4	5	11	4	3	5	3	5	13	247.580463650686	128.364212057678	293.525662529353	113.253489623149	224.56770716371	365.072516677176	225.593593141955	123.589025294554	127.775932125425	206.128899271678	126.835950381776	373.14503860616
novel_circ_0001037	6	6	2	3	2	0	2	8	9	3	0	14	135.043889264011	128.364212057678	83.8644750083864	84.9401172173618	89.8270828654839	0	112.796796570977	329.57073411881	229.996677825765	206.128899271678	0	401.848503114326
novel_circ_0001038	5	2	4	4	0	2	0	2	5	0	5	8	112.536574386676	42.7880706858928	167.728950016773	113.253489623149	0	66.3768212140321	0	82.3926835297026	127.775932125425	0	126.835950381776	229.627716065329
novel_circ_0001050	11	5	2	9	0	2	3	0	6	3	8	0	247.580463650686	106.970176714732	83.8644750083864	254.820351652085	0	66.3768212140321	169.195194856466	0	153.33111855051	206.128899271678	202.937520610842	0
novel_circ_0001054	5	5	4	3	0	0	0	0	2	0	7	0	112.536574386676	106.970176714732	167.728950016773	84.9401172173618	0	0	0	0	51.1103728501699	0	177.570330534487	0
novel_circ_0001070	0	3	8	4	0	5	2	3	3	0	4	4	0	64.1821060288392	335.457900033546	113.253489623149	0	165.94205303508	112.796796570977	123.589025294554	76.6655592752549	0	101.468760305421	114.813858032665
novel_circ_0001071	18	5	5	21	2	12	3	2	10	3	13	7	405.131667792032	106.970176714732	209.661187520966	594.580820521532	89.8270828654839	398.260927284192	169.195194856466	82.3926835297026	255.55186425085	206.128899271678	329.773470992618	200.924251557163
novel_circ_0001081	4	4	2	0	3	0	0	0	2	2	3	5	90.0292595093405	85.5761413717856	83.8644750083864	0	134.740624298226	0	0	0	51.1103728501699	137.419266181119	76.1015702290657	143.517322540831
novel_circ_0001093	7	12	4	17	9	7	4	2	6	9	6	7	157.551204141346	256.728424115357	167.728950016773	481.327330898383	404.221872894678	232.318874249112	225.593593141955	82.3926835297026	153.33111855051	618.386697815034	152.203140458131	200.924251557163
novel_circ_0001094	7	4	0	3	2	3	0	2	0	0	3	3	157.551204141346	85.5761413717856	0	84.9401172173618	89.8270828654839	99.5652318210481	0	82.3926835297026	0	0	76.1015702290657	86.1103935244984
novel_circ_0001097	0	4	0	2	7	2	0	0	3	5	0	0	0	85.5761413717856	0	56.6267448115745	314.394790029194	66.3768212140321	0	0	76.6655592752549	343.548165452796	0	0
novel_circ_0001107	4	4	0	4	0	6	2	2	4	4	0	2	90.0292595093405	85.5761413717856	0	113.253489623149	0	199.130463642096	112.796796570977	82.3926835297026	102.22074570034	274.838532362237	0	57.4069290163323
novel_circ_0001109	8	5	2	2	0	6	0	3	0	0	0	4	180.058519018681	106.970176714732	83.8644750083864	56.6267448115745	0	199.130463642096	0	123.589025294554	0	0	0	114.813858032665
novel_circ_0001122	13	15	6	18	7	5	3	2	10	7	14	9	292.595093405357	320.910530144196	251.593425025159	509.640703304171	314.394790029194	165.94205303508	169.195194856466	82.3926835297026	255.55186425085	480.967431633915	355.140661068973	258.331180573495
novel_circ_0001125	7	17	4	5	9	6	3	5	4	2	13	7	157.551204141346	363.698600830089	167.728950016773	141.566862028936	404.221872894678	199.130463642096	169.195194856466	205.981708824256	102.22074570034	137.419266181119	329.773470992618	200.924251557163
novel_circ_0001127	2	8	0	0	0	2	2	4	2	2	0	0	45.0146297546703	171.152282743571	0	0	0	66.3768212140321	112.796796570977	164.785367059405	51.1103728501699	137.419266181119	0	0
novel_circ_0001129	13	6	0	12	2	3	10	6	8	5	8	4	292.595093405357	128.364212057678	0	339.760468869447	89.8270828654839	99.5652318210481	563.983982854887	247.178050589108	204.44149140068	343.548165452796	202.937520610842	114.813858032665
novel_circ_0001130	12	4	0	10	0	0	4	2	6	2	7	5	270.087778528022	85.5761413717856	0	283.133724057873	0	0	225.593593141955	82.3926835297026	153.33111855051	137.419266181119	177.570330534487	143.517322540831
novel_circ_0001151	7	6	2	10	0	7	6	3	7	4	6	7	157.551204141346	128.364212057678	83.8644750083864	283.133724057873	0	232.318874249112	338.390389712932	123.589025294554	178.886304975595	274.838532362237	152.203140458131	200.924251557163
novel_circ_0001156	0	5	0	0	0	0	0	0	7	2	2	4	0	106.970176714732	0	0	0	0	0	0	178.886304975595	137.419266181119	50.7343801527105	114.813858032665
novel_circ_0001157	7	4	4	8	0	9	4	3	4	4	10	9	157.551204141346	85.5761413717856	167.728950016773	226.506979246298	0	298.695695463144	225.593593141955	123.589025294554	102.22074570034	274.838532362237	253.671900763552	258.331180573495
novel_circ_0001158	10	5	4	5	2	2	0	0	2	7	5	4	225.073148773351	106.970176714732	167.728950016773	141.566862028936	89.8270828654839	66.3768212140321	0	0	51.1103728501699	480.967431633915	126.835950381776	114.813858032665
novel_circ_0001160	18	17	6	21	5	11	2	11	22	0	12	13	405.131667792032	363.698600830089	251.593425025159	594.580820521532	224.56770716371	365.072516677176	112.796796570977	453.159759413364	562.214101351869	0	304.406280916263	373.14503860616
novel_circ_0001174	5	5	0	2	4	4	3	4	6	3	0	0	112.536574386676	106.970176714732	0	56.6267448115745	179.654165730968	132.753642428064	169.195194856466	164.785367059405	153.33111855051	206.128899271678	0	0
novel_circ_0001180	2	3	3	0	0	0	0	4	2	2	5	0	45.0146297546703	64.1821060288392	125.79671251258	0	0	0	0	164.785367059405	51.1103728501699	137.419266181119	126.835950381776	0
novel_circ_0001184	12	13	10	13	7	0	5	9	5	4	8	14	270.087778528022	278.122459458303	419.322375041932	368.073841275234	314.394790029194	0	281.991991427443	370.767075883662	127.775932125425	274.838532362237	202.937520610842	401.848503114326
novel_circ_0001194	22	17	10	8	11	9	7	7	8	6	3	14	495.160927301373	363.698600830089	419.322375041932	226.506979246298	494.048955760162	298.695695463144	394.788787998421	288.374392353959	204.44149140068	412.257798543356	76.1015702290657	401.848503114326
novel_circ_0001196	0	304	100	169	108	154	86	109	163	76	149	187	0	6503.7867442557	4193.22375041932	4784.95993657805	4850.66247473613	5111.01523348047	4850.26225255203	4490.40125236879	4165.49538728885	5221.93211488251	3779.71132137693	5367.54786302707
novel_circ_0001200	31	22	9	8	8	9	5	9	17	10	8	21	697.726761197389	470.668777544821	377.390137537739	226.506979246298	359.308331461936	298.695695463144	281.991991427443	370.767075883662	434.438169226445	687.096330905593	202.937520610842	602.772754671489
novel_circ_0001207	17	14	5	12	11	10	2	5	10	6	20	15	382.624352914697	299.516494801249	209.661187520966	339.760468869447	494.048955760162	331.88410607016	112.796796570977	205.981708824256	255.55186425085	412.257798543356	507.343801527105	430.551967622492
novel_circ_0001209	99	109	49	77	55	81	36	56	110	38	118	84	2228.22417285618	2331.94985238116	2054.67963770547	2180.12967524562	2470.24477880081	2688.2612591683	2030.34233827759	2306.99513883167	2811.07050675935	2610.96605744125	2993.32842900992	2411.09101868596
novel_circ_0001217	5	12	0	3	12	7	0	8	10	0	17	3	112.536574386676	256.728424115357	0	84.9401172173618	538.962497192904	232.318874249112	0	329.57073411881	255.55186425085	0	431.242231298039	86.1103935244984
novel_circ_0001226	22	19	11	23	9	17	14	10	33	4	11	19	495.160927301373	406.486671515981	461.254612546125	651.207565333107	404.221872894678	564.202980319272	789.577575996842	411.963417648513	843.321152027804	274.838532362237	279.039090839908	545.365825655157
novel_circ_0001228	11	17	5	12	8	3	3	8	9	9	6	7	247.580463650686	363.698600830089	209.661187520966	339.760468869447	359.308331461936	99.5652318210481	169.195194856466	329.57073411881	229.996677825765	618.386697815034	152.203140458131	200.924251557163
novel_circ_0001229	52	66	22	21	15	21	10	21	27	14	34	42	1170.38037362143	1412.00633263446	922.509225092251	594.580820521532	673.70312149113	696.956622747337	563.983982854887	865.123177061877	689.990033477294	961.93486326783	862.484462596078	1205.54550934298
novel_circ_0001237	0	5	0	7	0	6	2	5	2	3	0	0	0	106.970176714732	0	198.193606840511	0	199.130463642096	112.796796570977	205.981708824256	51.1103728501699	206.128899271678	0	0
novel_circ_0001253	5	24	4	4	4	0	3	3	2	2	10	7	112.536574386676	513.456848230713	167.728950016773	113.253489623149	179.654165730968	0	169.195194856466	123.589025294554	51.1103728501699	137.419266181119	253.671900763552	200.924251557163
novel_circ_0001264	16	24	21	13	12	7	40	34	20	46	15	22	360.117038037362	513.456848230713	880.576987588058	368.073841275234	538.962497192904	232.318874249112	2255.93593141955	1400.67562000494	511.103728501699	3160.64312216573	380.507851145329	631.476219179655
novel_circ_0001266	26	206	7	13	14	15	11	15	13	18	25	30	585.190186810713	4407.17128064696	293.525662529353	368.073841275234	628.789580058388	497.82615910524	620.382381140376	617.945126472769	332.217423526105	1236.77339563007	634.179751908881	861.103935244984
novel_circ_0001270	0	4	0	2	3	3	0	0	0	0	4	0	0	85.5761413717856	0	56.6267448115745	134.740624298226	99.5652318210481	0	0	0	0	101.468760305421	0
novel_circ_0001273	4	11	4	3	3	5	3	0	9	4	4	0	90.0292595093405	235.33438877241	167.728950016773	84.9401172173618	134.740624298226	165.94205303508	169.195194856466	0	229.996677825765	274.838532362237	101.468760305421	0
novel_circ_0001275	11	36	4	19	6	15	3	9	25	5	17	8	247.580463650686	770.18527234607	167.728950016773	537.954075709958	269.481248596452	497.82615910524	169.195194856466	370.767075883662	638.879660627124	343.548165452796	431.242231298039	229.627716065329
novel_circ_0001279	4	2	0	2	3	2	2	0	6	2	3	5	90.0292595093405	42.7880706858928	0	56.6267448115745	134.740624298226	66.3768212140321	112.796796570977	0	153.33111855051	137.419266181119	76.1015702290657	143.517322540831
novel_circ_0001282	8	8	3	8	8	2	2	0	0	0	2	4	180.058519018681	171.152282743571	125.79671251258	226.506979246298	359.308331461936	66.3768212140321	112.796796570977	0	0	0	50.7343801527105	114.813858032665
novel_circ_0001285	0	0	0	2	2	6	0	0	0	3	0	4	0	0	0	56.6267448115745	89.8270828654839	199.130463642096	0	0	0	206.128899271678	0	114.813858032665
novel_circ_0001288	3	0	2	5	3	0	0	0	0	4	2	2	67.5219446320054	0	83.8644750083864	141.566862028936	134.740624298226	0	0	0	0	274.838532362237	50.7343801527105	57.4069290163323
novel_circ_0001301	29	30	26	37	16	27	29	17	40	12	31	42	652.712131442719	641.821060288392	1090.23817510902	1047.59477901413	718.616662923872	896.087086389433	1635.55355027917	700.337810002472	1022.2074570034	824.515597086712	786.382892367012	1205.54550934298
novel_circ_0001303	20	15	8	12	6	7	7	7	13	7	6	8	450.146297546703	320.910530144196	335.457900033546	339.760468869447	269.481248596452	232.318874249112	394.788787998421	288.374392353959	332.217423526105	480.967431633915	152.203140458131	229.627716065329
novel_circ_0001310	10	0	2	3	3	9	3	4	3	0	3	4	225.073148773351	0	83.8644750083864	84.9401172173618	134.740624298226	298.695695463144	169.195194856466	164.785367059405	76.6655592752549	0	76.1015702290657	114.813858032665
novel_circ_0001317	9	17	27	14	0	19	6	18	14	9	22	9	202.565833896016	363.698600830089	1132.17041261322	396.387213681022	0	630.579801533305	338.390389712932	741.534151767323	357.77260995119	618.386697815034	558.078181679815	258.331180573495
novel_circ_0001318	0	9	0	3	5	5	3	5	13	0	4	11	0	192.546318086517	0	84.9401172173618	224.56770716371	165.94205303508	169.195194856466	205.981708824256	332.217423526105	0	101.468760305421	315.738109589828
novel_circ_0001322	27	20	10	9	12	10	7	12	16	4	20	13	607.697501688049	427.880706858928	419.322375041932	254.820351652085	538.962497192904	331.88410607016	394.788787998421	494.356101178215	408.88298280136	274.838532362237	507.343801527105	373.14503860616
novel_circ_0001326	3	2	4	2	0	0	0	0	2	3	4	2	67.5219446320054	42.7880706858928	167.728950016773	56.6267448115745	0	0	0	0	51.1103728501699	206.128899271678	101.468760305421	57.4069290163323
novel_circ_0001327	12	23	6	8	5	10	0	5	0	3	7	8	270.087778528022	492.062812887767	251.593425025159	226.506979246298	224.56770716371	331.88410607016	0	205.981708824256	0	206.128899271678	177.570330534487	229.627716065329
novel_circ_0001328	11	9	7	4	2	4	5	2	4	7	5	6	247.580463650686	192.546318086517	293.525662529353	113.253489623149	89.8270828654839	132.753642428064	281.991991427443	82.3926835297026	102.22074570034	480.967431633915	126.835950381776	172.220787048997
novel_circ_0001335	10	12	8	15	4	10	4	7	8	0	3	5	225.073148773351	256.728424115357	335.457900033546	424.700586086809	179.654165730968	331.88410607016	225.593593141955	288.374392353959	204.44149140068	0	76.1015702290657	143.517322540831
novel_circ_0001341	11	5	9	6	3	11	2	8	11	11	14	12	247.580463650686	106.970176714732	377.390137537739	169.880234434724	134.740624298226	365.072516677176	112.796796570977	329.57073411881	281.107050675935	755.805963996152	355.140661068973	344.441574097994
novel_circ_0001354	29	18	16	13	19	12	9	16	23	7	30	23	652.712131442719	385.092636173035	670.915800067092	368.073841275234	853.357287222098	398.260927284192	507.585584569398	659.141468237621	587.769287776954	480.967431633915	761.015702290657	660.179683687821
novel_circ_0001359	4	0	0	11	3	7	0	4	2	2	6	4	90.0292595093405	0	0	311.44709646366	134.740624298226	232.318874249112	0	164.785367059405	51.1103728501699	137.419266181119	152.203140458131	114.813858032665
novel_circ_0001363	13	7	5	14	3	11	4	3	9	2	2	2	292.595093405357	149.758247400625	209.661187520966	396.387213681022	134.740624298226	365.072516677176	225.593593141955	123.589025294554	229.996677825765	137.419266181119	50.7343801527105	57.4069290163323
novel_circ_0001379	3	2	5	2	3	6	3	0	11	5	0	2	67.5219446320054	42.7880706858928	209.661187520966	56.6267448115745	134.740624298226	199.130463642096	169.195194856466	0	281.107050675935	343.548165452796	0	57.4069290163323
novel_circ_0001380	18	11	15	0	5	6	7	3	7	5	4	4	405.131667792032	235.33438877241	628.983562562898	0	224.56770716371	199.130463642096	394.788787998421	123.589025294554	178.886304975595	343.548165452796	101.468760305421	114.813858032665
novel_circ_0001404	7	6	2	3	0	5	0	5	3	6	4	8	157.551204141346	128.364212057678	83.8644750083864	84.9401172173618	0	165.94205303508	0	205.981708824256	76.6655592752549	412.257798543356	101.468760305421	229.627716065329
novel_circ_0001412	12	10	3	10	4	5	7	3	7	3	3	0	270.087778528022	213.940353429464	125.79671251258	283.133724057873	179.654165730968	165.94205303508	394.788787998421	123.589025294554	178.886304975595	206.128899271678	76.1015702290657	0
novel_circ_0001423	9	0	0	0	2	2	0	4	2	7	5	2	202.565833896016	0	0	0	89.8270828654839	66.3768212140321	0	164.785367059405	51.1103728501699	480.967431633915	126.835950381776	57.4069290163323
novel_circ_0001432	3	9	2	0	3	0	2	0	3	0	8	0	67.5219446320054	192.546318086517	83.8644750083864	0	134.740624298226	0	112.796796570977	0	76.6655592752549	0	202.937520610842	0
novel_circ_0001433	2	9	0	4	3	2	0	5	0	0	2	0	45.0146297546703	192.546318086517	0	113.253489623149	134.740624298226	66.3768212140321	0	205.981708824256	0	0	50.7343801527105	0
novel_circ_0001438	6	14	6	5	3	0	2	0	4	0	5	0	135.043889264011	299.516494801249	251.593425025159	141.566862028936	134.740624298226	0	112.796796570977	0	102.22074570034	0	126.835950381776	0
novel_circ_0001439	7	15	3	12	3	2	7	5	7	3	8	6	157.551204141346	320.910530144196	125.79671251258	339.760468869447	134.740624298226	66.3768212140321	394.788787998421	205.981708824256	178.886304975595	206.128899271678	202.937520610842	172.220787048997
novel_circ_0001441	61	51	22	34	22	25	16	17	37	6	25	28	1372.94620751744	1091.09580249027	922.509225092251	962.654661796767	988.097911520323	829.710265175401	902.374372567819	700.337810002472	945.541897728144	412.257798543356	634.179751908881	803.697006228652
novel_circ_0001449	13	11	4	7	4	7	4	8	5	3	11	6	292.595093405357	235.33438877241	167.728950016773	198.193606840511	179.654165730968	232.318874249112	225.593593141955	329.57073411881	127.775932125425	206.128899271678	279.039090839908	172.220787048997
novel_circ_0001452	7	3	4	7	3	3	3	9	5	2	3	3	157.551204141346	64.1821060288392	167.728950016773	198.193606840511	134.740624298226	99.5652318210481	169.195194856466	370.767075883662	127.775932125425	137.419266181119	76.1015702290657	86.1103935244984
novel_circ_0001462	16	31	19	28	12	20	17	4	27	8	33	22	360.117038037362	663.215095631338	796.712512579671	792.774427362043	538.962497192904	663.768212140321	958.772770853308	164.785367059405	689.990033477294	549.677064724474	837.117272519723	631.476219179655
novel_circ_0001483	5	4	0	3	2	2	0	0	4	4	6	4	112.536574386676	85.5761413717856	0	84.9401172173618	89.8270828654839	66.3768212140321	0	0	102.22074570034	274.838532362237	152.203140458131	114.813858032665
novel_circ_0001497	2	2	2	0	3	0	3	0	2	0	2	6	45.0146297546703	42.7880706858928	83.8644750083864	0	134.740624298226	0	169.195194856466	0	51.1103728501699	0	50.7343801527105	172.220787048997
novel_circ_0001499	21	37	14	36	10	16	16	13	22	16	25	18	472.653612424038	791.579307689016	587.051325058705	1019.28140660834	449.13541432742	531.014569712257	902.374372567819	535.552442943067	562.214101351869	1099.35412944895	634.179751908881	516.66236114699
novel_circ_0001500	7	0	4	5	3	4	0	6	4	0	2	0	157.551204141346	0	167.728950016773	141.566862028936	134.740624298226	132.753642428064	0	247.178050589108	102.22074570034	0	50.7343801527105	0
novel_circ_0001507	5	4	3	0	0	0	0	2	5	0	6	0	112.536574386676	85.5761413717856	125.79671251258	0	0	0	0	82.3926835297026	127.775932125425	0	152.203140458131	0
novel_circ_0001508	13	9	8	2	10	11	7	6	9	4	6	17	292.595093405357	192.546318086517	335.457900033546	56.6267448115745	449.13541432742	365.072516677176	394.788787998421	247.178050589108	229.996677825765	274.838532362237	152.203140458131	487.958896638824
novel_circ_0001510	5	10	2	2	4	8	2	4	11	2	9	6	112.536574386676	213.940353429464	83.8644750083864	56.6267448115745	179.654165730968	265.507284856128	112.796796570977	164.785367059405	281.107050675935	137.419266181119	228.304710687197	172.220787048997
novel_circ_0001516	14	23	13	11	7	16	6	12	23	9	22	12	315.102408282692	492.062812887767	545.119087554512	311.44709646366	314.394790029194	531.014569712257	338.390389712932	494.356101178215	587.769287776954	618.386697815034	558.078181679815	344.441574097994
novel_circ_0001527	30	8	3	14	8	3	11	12	10	9	6	4	675.219446320054	171.152282743571	125.79671251258	396.387213681022	359.308331461936	99.5652318210481	620.382381140376	494.356101178215	255.55186425085	618.386697815034	152.203140458131	114.813858032665
novel_circ_0001532	4	0	0	0	0	3	4	2	2	4	0	4	90.0292595093405	0	0	0	0	99.5652318210481	225.593593141955	82.3926835297026	51.1103728501699	274.838532362237	0	114.813858032665
novel_circ_0001533	5	4	3	11	7	2	0	0	7	2	10	0	112.536574386676	85.5761413717856	125.79671251258	311.44709646366	314.394790029194	66.3768212140321	0	0	178.886304975595	137.419266181119	253.671900763552	0
novel_circ_0001542	6	2	3	0	0	0	0	2	2	0	0	0	135.043889264011	42.7880706858928	125.79671251258	0	0	0	0	82.3926835297026	51.1103728501699	0	0	0
novel_circ_0001548	2	5	0	2	0	0	3	3	2	0	0	0	45.0146297546703	106.970176714732	0	56.6267448115745	0	0	169.195194856466	123.589025294554	51.1103728501699	0	0	0
novel_circ_0001577	5	5	2	3	0	0	0	0	3	0	0	3	112.536574386676	106.970176714732	83.8644750083864	84.9401172173618	0	0	0	0	76.6655592752549	0	0	86.1103935244984
novel_circ_0001579	3	3	2	5	0	0	4	2	0	0	5	5	67.5219446320054	64.1821060288392	83.8644750083864	141.566862028936	0	0	225.593593141955	82.3926835297026	0	0	126.835950381776	143.517322540831
novel_circ_0001582	15	6	6	12	12	10	10	12	23	12	26	20	337.609723160027	128.364212057678	251.593425025159	339.760468869447	538.962497192904	331.88410607016	563.983982854887	494.356101178215	587.769287776954	824.515597086712	659.546941985236	574.069290163323
novel_circ_0001584	7	4	3	6	6	5	0	5	6	2	4	2	157.551204141346	85.5761413717856	125.79671251258	169.880234434724	269.481248596452	165.94205303508	0	205.981708824256	153.33111855051	137.419266181119	101.468760305421	57.4069290163323
novel_circ_0001589	6	4	3	6	6	6	3	6	4	2	2	3	135.043889264011	85.5761413717856	125.79671251258	169.880234434724	269.481248596452	199.130463642096	169.195194856466	247.178050589108	102.22074570034	137.419266181119	50.7343801527105	86.1103935244984
novel_circ_0001595	6	7	0	10	0	7	5	10	7	3	6	3	135.043889264011	149.758247400625	0	283.133724057873	0	232.318874249112	281.991991427443	411.963417648513	178.886304975595	206.128899271678	152.203140458131	86.1103935244984
novel_circ_0001598	3	3	0	0	2	0	3	2	5	0	0	0	67.5219446320054	64.1821060288392	0	0	89.8270828654839	0	169.195194856466	82.3926835297026	127.775932125425	0	0	0
novel_circ_0001599	15	24	3	10	19	16	15	8	19	3	22	10	337.609723160027	513.456848230713	125.79671251258	283.133724057873	853.357287222098	531.014569712257	845.97597428233	329.57073411881	485.548542076614	206.128899271678	558.078181679815	287.034645081661
novel_circ_0001602	12	14	6	12	0	7	7	8	16	3	13	10	270.087778528022	299.516494801249	251.593425025159	339.760468869447	0	232.318874249112	394.788787998421	329.57073411881	408.88298280136	206.128899271678	329.773470992618	287.034645081661
novel_circ_0001616	31	37	13	7	13	12	10	10	12	10	19	15	697.726761197389	791.579307689016	545.119087554512	198.193606840511	583.876038625646	398.260927284192	563.983982854887	411.963417648513	306.66223710102	687.096330905593	481.97661145075	430.551967622492
novel_circ_0001619	23	28	17	17	29	36	0	28	45	13	34	20	517.668242178708	599.032989602499	712.848037571285	481.327330898383	1302.49270154952	1194.78278185258	0	1153.49756941584	1149.98338912882	893.225230177271	862.484462596078	574.069290163323
novel_circ_0001622	7	3	0	2	2	0	2	2	3	0	9	3	157.551204141346	64.1821060288392	0	56.6267448115745	89.8270828654839	0	112.796796570977	82.3926835297026	76.6655592752549	0	228.304710687197	86.1103935244984
novel_circ_0001623	42	34	31	34	6	8	23	22	20	8	55	27	945.307224848076	727.397201660177	1299.89936262999	962.654661796767	269.481248596452	265.507284856128	1297.16316056624	906.319518826728	511.103728501699	549.677064724474	1395.19545419954	774.993541720486
novel_circ_0001627	9	3	4	3	2	0	0	5	5	0	6	3	202.565833896016	64.1821060288392	167.728950016773	84.9401172173618	89.8270828654839	0	0	205.981708824256	127.775932125425	0	152.203140458131	86.1103935244984
novel_circ_0001629	15	14	11	11	6	8	4	16	2	0	11	11	337.609723160027	299.516494801249	461.254612546125	311.44709646366	269.481248596452	265.507284856128	225.593593141955	659.141468237621	51.1103728501699	0	279.039090839908	315.738109589828
novel_circ_0001633	4	0	0	8	0	4	6	0	5	2	7	4	90.0292595093405	0	0	226.506979246298	0	132.753642428064	338.390389712932	0	127.775932125425	137.419266181119	177.570330534487	114.813858032665
novel_circ_0001635	4	4	2	2	4	3	0	0	0	0	7	2	90.0292595093405	85.5761413717856	83.8644750083864	56.6267448115745	179.654165730968	99.5652318210481	0	0	0	0	177.570330534487	57.4069290163323
novel_circ_0001636	15	17	12	10	4	3	0	10	12	4	10	16	337.609723160027	363.698600830089	503.186850050319	283.133724057873	179.654165730968	99.5652318210481	0	411.963417648513	306.66223710102	274.838532362237	253.671900763552	459.255432130658
novel_circ_0001637	4	7	0	4	8	4	0	7	2	0	6	5	90.0292595093405	149.758247400625	0	113.253489623149	359.308331461936	132.753642428064	0	288.374392353959	51.1103728501699	0	152.203140458131	143.517322540831
novel_circ_0001638	10	3	3	4	8	5	4	7	6	0	8	11	225.073148773351	64.1821060288392	125.79671251258	113.253489623149	359.308331461936	165.94205303508	225.593593141955	288.374392353959	153.33111855051	0	202.937520610842	315.738109589828
novel_circ_0001642	6	0	0	2	4	6	4	0	6	0	5	4	135.043889264011	0	0	56.6267448115745	179.654165730968	199.130463642096	225.593593141955	0	153.33111855051	0	126.835950381776	114.813858032665
novel_circ_0001643	4	4	6	10	4	0	0	8	5	10	8	0	90.0292595093405	85.5761413717856	251.593425025159	283.133724057873	179.654165730968	0	0	329.57073411881	127.775932125425	687.096330905593	202.937520610842	0
novel_circ_0001645	6	0	6	5	2	6	4	5	3	0	3	11	135.043889264011	0	251.593425025159	141.566862028936	89.8270828654839	199.130463642096	225.593593141955	205.981708824256	76.6655592752549	0	76.1015702290657	315.738109589828
novel_circ_0001646	0	4	0	2	4	2	0	0	5	0	6	3	0	85.5761413717856	0	56.6267448115745	179.654165730968	66.3768212140321	0	0	127.775932125425	0	152.203140458131	86.1103935244984
novel_circ_0001655	15	16	3	3	3	6	0	0	10	0	0	6	337.609723160027	342.304565487142	125.79671251258	84.9401172173618	134.740624298226	199.130463642096	0	0	255.55186425085	0	0	172.220787048997
novel_circ_0001665	5	25	0	2	3	9	5	0	6	0	0	0	112.536574386676	534.85088357366	0	56.6267448115745	134.740624298226	298.695695463144	281.991991427443	0	153.33111855051	0	0	0
novel_circ_0001682	0	3	0	4	2	4	0	4	4	0	6	3	0	64.1821060288392	0	113.253489623149	89.8270828654839	132.753642428064	0	164.785367059405	102.22074570034	0	152.203140458131	86.1103935244984
novel_circ_0001684	54	33	13	53	30	22	22	5	28	9	46	39	1215.3950033761	706.003166317231	545.119087554512	1500.60873750672	1347.40624298226	730.145033354353	1240.76476228075	205.981708824256	715.545219902379	618.386697815034	1166.89074351234	1119.43511581848
novel_circ_0001685	13	12	13	18	9	8	5	2	17	0	13	24	292.595093405357	256.728424115357	545.119087554512	509.640703304171	404.221872894678	265.507284856128	281.991991427443	82.3926835297026	434.438169226445	0	329.773470992618	688.883148195987
novel_circ_0001687	3	5	0	2	2	4	0	4	12	0	4	10	67.5219446320054	106.970176714732	0	56.6267448115745	89.8270828654839	132.753642428064	0	164.785367059405	306.66223710102	0	101.468760305421	287.034645081661
novel_circ_0001692	7	6	3	9	0	4	3	3	4	4	0	5	157.551204141346	128.364212057678	125.79671251258	254.820351652085	0	132.753642428064	169.195194856466	123.589025294554	102.22074570034	274.838532362237	0	143.517322540831
novel_circ_0001710	5	8	0	2	0	3	3	5	5	0	6	6	112.536574386676	171.152282743571	0	56.6267448115745	0	99.5652318210481	169.195194856466	205.981708824256	127.775932125425	0	152.203140458131	172.220787048997
novel_circ_0001712	60	66	24	48	28	34	20	29	52	23	59	45	1350.43889264011	1412.00633263446	1006.37370010064	1359.04187547779	1257.57916011678	1128.40596063854	1127.96796570977	1194.69391118069	1328.86969410442	1580.32156108286	1496.66421450496	1291.65590286748
novel_circ_0001716	2	4	3	4	7	4	0	2	5	0	6	5	45.0146297546703	85.5761413717856	125.79671251258	113.253489623149	314.394790029194	132.753642428064	0	82.3926835297026	127.775932125425	0	152.203140458131	143.517322540831
novel_circ_0001718	9	11	5	6	3	0	8	0	4	0	6	7	202.565833896016	235.33438877241	209.661187520966	169.880234434724	134.740624298226	0	451.18718628391	0	102.22074570034	0	152.203140458131	200.924251557163
novel_circ_0001724	7	33	6	4	6	6	6	4	10	5	10	7	157.551204141346	706.003166317231	251.593425025159	113.253489623149	269.481248596452	199.130463642096	338.390389712932	164.785367059405	255.55186425085	343.548165452796	253.671900763552	200.924251557163
novel_circ_0001725	3	13	5	4	5	4	0	3	4	2	2	3	67.5219446320054	278.122459458303	209.661187520966	113.253489623149	224.56770716371	132.753642428064	0	123.589025294554	102.22074570034	137.419266181119	50.7343801527105	86.1103935244984
novel_circ_0001728	4	5	8	0	4	3	2	4	5	0	6	4	90.0292595093405	106.970176714732	335.457900033546	0	179.654165730968	99.5652318210481	112.796796570977	164.785367059405	127.775932125425	0	152.203140458131	114.813858032665
novel_circ_0001729	43	39	13	31	32	22	15	30	57	10	27	32	967.814539725411	834.367378374909	545.119087554512	877.714544579405	1437.23332584774	730.145033354353	845.97597428233	1235.89025294554	1456.64562622984	687.096330905593	684.914132061592	918.510864261316
novel_circ_0001738	9	6	3	0	2	4	2	8	2	2	4	4	202.565833896016	128.364212057678	125.79671251258	0	89.8270828654839	132.753642428064	112.796796570977	329.57073411881	51.1103728501699	137.419266181119	101.468760305421	114.813858032665
novel_circ_0001739	145	172	76	127	59	96	56	68	132	48	89	112	3263.56065721359	3679.77407898678	3186.85005031869	3595.79829553498	2649.89894453178	3186.08741827354	3158.31030398737	2801.35124000989	3373.28460811122	3298.06238834685	2257.67991679562	3214.78802491461
novel_circ_0001740	24	21	9	18	5	14	2	11	13	10	8	15	540.175557056043	449.274742201874	377.390137537739	509.640703304171	224.56770716371	464.637748498224	112.796796570977	453.159759413364	332.217423526105	687.096330905593	202.937520610842	430.551967622492
novel_circ_0001749	2	4	3	4	0	0	0	0	12	0	8	0	45.0146297546703	85.5761413717856	125.79671251258	113.253489623149	0	0	0	0	306.66223710102	0	202.937520610842	0
novel_circ_0001751	11	22	17	20	20	18	15	16	41	12	22	21	247.580463650686	470.668777544821	712.848037571285	566.267448115745	898.270828654839	597.391390926289	845.97597428233	659.141468237621	1047.76264342848	824.515597086712	558.078181679815	602.772754671489
novel_circ_0001761	4	3	2	0	0	0	0	0	2	0	0	0	90.0292595093405	64.1821060288392	83.8644750083864	0	0	0	0	0	51.1103728501699	0	0	0
novel_circ_0001769	10	2	3	0	2	5	4	7	8	0	4	0	225.073148773351	42.7880706858928	125.79671251258	0	89.8270828654839	165.94205303508	225.593593141955	288.374392353959	204.44149140068	0	101.468760305421	0
novel_circ_0001770	6	0	2	5	2	2	5	0	0	0	4	0	135.043889264011	0	83.8644750083864	141.566862028936	89.8270828654839	66.3768212140321	281.991991427443	0	0	0	101.468760305421	0
novel_circ_0001771	7	6	0	0	0	2	3	3	5	0	0	6	157.551204141346	128.364212057678	0	0	0	66.3768212140321	169.195194856466	123.589025294554	127.775932125425	0	0	172.220787048997
novel_circ_0001777	20	10	7	13	12	24	10	26	24	7	12	10	450.146297546703	213.940353429464	293.525662529353	368.073841275234	538.962497192904	796.521854568385	563.983982854887	1071.10488588613	613.324474202039	480.967431633915	304.406280916263	287.034645081661
novel_circ_0001779	9	5	6	2	5	6	2	5	4	5	8	6	202.565833896016	106.970176714732	251.593425025159	56.6267448115745	224.56770716371	199.130463642096	112.796796570977	205.981708824256	102.22074570034	343.548165452796	202.937520610842	172.220787048997
novel_circ_0001782	4	3	2	2	2	3	0	3	5	0	0	4	90.0292595093405	64.1821060288392	83.8644750083864	56.6267448115745	89.8270828654839	99.5652318210481	0	123.589025294554	127.775932125425	0	0	114.813858032665
novel_circ_0001799	18	3	4	7	8	10	5	3	5	0	13	8	405.131667792032	64.1821060288392	167.728950016773	198.193606840511	359.308331461936	331.88410607016	281.991991427443	123.589025294554	127.775932125425	0	329.773470992618	229.627716065329
novel_circ_0001802	6	4	5	4	0	4	12	2	0	0	6	0	135.043889264011	85.5761413717856	209.661187520966	113.253489623149	0	132.753642428064	676.780779425864	82.3926835297026	0	0	152.203140458131	0
novel_circ_0001806	2	2	2	4	2	0	0	0	0	0	2	2	45.0146297546703	42.7880706858928	83.8644750083864	113.253489623149	89.8270828654839	0	0	0	0	0	50.7343801527105	57.4069290163323
novel_circ_0001814	8	0	3	3	0	0	0	6	7	3	9	9	180.058519018681	0	125.79671251258	84.9401172173618	0	0	0	247.178050589108	178.886304975595	206.128899271678	228.304710687197	258.331180573495
novel_circ_0001818	10	8	4	8	0	4	0	0	7	0	0	5	225.073148773351	171.152282743571	167.728950016773	226.506979246298	0	132.753642428064	0	0	178.886304975595	0	0	143.517322540831
novel_circ_0001824	71	84	51	72	30	64	27	46	60	18	74	84	1598.01935629079	1797.0989688075	2138.54411271385	2038.56281321668	1347.40624298226	2124.05827884903	1522.75675370819	1895.03172118316	1533.3111855051	1236.77339563007	1877.17206565029	2411.09101868596
novel_circ_0001827	8	8	3	8	6	7	0	6	8	0	5	11	180.058519018681	171.152282743571	125.79671251258	226.506979246298	269.481248596452	232.318874249112	0	247.178050589108	204.44149140068	0	126.835950381776	315.738109589828
novel_circ_0001829	13	14	5	3	5	3	0	5	9	0	15	9	292.595093405357	299.516494801249	209.661187520966	84.9401172173618	224.56770716371	99.5652318210481	0	205.981708824256	229.996677825765	0	380.507851145329	258.331180573495
novel_circ_0001837	2	8	7	0	4	6	7	2	7	4	11	19	45.0146297546703	171.152282743571	293.525662529353	0	179.654165730968	199.130463642096	394.788787998421	82.3926835297026	178.886304975595	274.838532362237	279.039090839908	545.365825655157
novel_circ_0001839	2	6	2	4	7	4	2	4	4	4	4	0	45.0146297546703	128.364212057678	83.8644750083864	113.253489623149	314.394790029194	132.753642428064	112.796796570977	164.785367059405	102.22074570034	274.838532362237	101.468760305421	0
novel_circ_0001845	8	4	0	3	2	3	0	0	4	0	0	3	180.058519018681	85.5761413717856	0	84.9401172173618	89.8270828654839	99.5652318210481	0	0	102.22074570034	0	0	86.1103935244984
novel_circ_0001846	5	3	0	6	3	6	0	0	0	0	3	0	112.536574386676	64.1821060288392	0	169.880234434724	134.740624298226	199.130463642096	0	0	0	0	76.1015702290657	0
novel_circ_0001867	35	36	18	29	12	42	16	16	23	10	20	30	787.75602070673	770.18527234607	754.780275075478	821.08779976783	538.962497192904	1393.91324549467	902.374372567819	659.141468237621	587.769287776954	687.096330905593	507.343801527105	861.103935244984
novel_circ_0001868	5	13	5	7	2	0	5	3	7	0	9	8	112.536574386676	278.122459458303	209.661187520966	198.193606840511	89.8270828654839	0	281.991991427443	123.589025294554	178.886304975595	0	228.304710687197	229.627716065329
novel_circ_0001870	19	13	7	14	10	9	7	11	13	0	18	12	427.638982669368	278.122459458303	293.525662529353	396.387213681022	449.13541432742	298.695695463144	394.788787998421	453.159759413364	332.217423526105	0	456.609421374394	344.441574097994
novel_circ_0001871	5	5	0	0	0	0	5	2	0	4	8	4	112.536574386676	106.970176714732	0	0	0	0	281.991991427443	82.3926835297026	0	274.838532362237	202.937520610842	114.813858032665
novel_circ_0001872	2	9	2	0	4	6	3	3	7	2	10	7	45.0146297546703	192.546318086517	83.8644750083864	0	179.654165730968	199.130463642096	169.195194856466	123.589025294554	178.886304975595	137.419266181119	253.671900763552	200.924251557163
novel_circ_0001878	8	6	3	2	0	3	0	0	6	0	0	0	180.058519018681	128.364212057678	125.79671251258	56.6267448115745	0	99.5652318210481	0	0	153.33111855051	0	0	0
novel_circ_0001883	5	6	3	0	0	9	5	2	7	3	11	13	112.536574386676	128.364212057678	125.79671251258	0	0	298.695695463144	281.991991427443	82.3926835297026	178.886304975595	206.128899271678	279.039090839908	373.14503860616
novel_circ_0001884	47	44	16	45	23	17	6	20	33	12	16	33	1057.84379923475	941.337555089641	670.915800067092	1274.10175826043	1033.01145295307	564.202980319272	338.390389712932	823.926835297026	843.321152027804	824.515597086712	405.875041221684	947.214328769482
novel_circ_0001890	15	0	3	0	5	10	0	3	2	3	8	23	337.609723160027	0	125.79671251258	0	224.56770716371	331.88410607016	0	123.589025294554	51.1103728501699	206.128899271678	202.937520610842	660.179683687821
novel_circ_0001892	29	28	20	18	15	26	10	19	26	4	31	19	652.712131442719	599.032989602499	838.644750083864	509.640703304171	673.70312149113	862.898675782417	563.983982854887	782.730493532174	664.434847052209	274.838532362237	786.382892367012	545.365825655157
novel_circ_0001898	8	0	2	3	0	4	3	2	5	0	5	0	180.058519018681	0	83.8644750083864	84.9401172173618	0	132.753642428064	169.195194856466	82.3926835297026	127.775932125425	0	126.835950381776	0
novel_circ_0001909	6	4	5	4	0	0	0	2	4	3	6	4	135.043889264011	85.5761413717856	209.661187520966	113.253489623149	0	0	0	82.3926835297026	102.22074570034	206.128899271678	152.203140458131	114.813858032665
novel_circ_0001916	43	53	39	62	36	28	24	51	70	24	64	79	967.814539725411	1133.88387317616	1635.35726266354	1755.42908915881	1616.88749157871	929.275496996449	1353.56155885173	2101.01343000742	1788.86304975595	1649.03119417342	1623.50016488674	2267.57369614512
novel_circ_0001917	0	0	0	3	2	3	0	3	2	0	2	5	0	0	0	84.9401172173618	89.8270828654839	99.5652318210481	0	123.589025294554	51.1103728501699	0	50.7343801527105	143.517322540831
novel_circ_0001918	7	3	3	3	0	2	0	2	5	0	5	0	157.551204141346	64.1821060288392	125.79671251258	84.9401172173618	0	66.3768212140321	0	82.3926835297026	127.775932125425	0	126.835950381776	0
novel_circ_0001927	2	8	6	4	8	5	2	0	5	7	4	3	45.0146297546703	171.152282743571	251.593425025159	113.253489623149	359.308331461936	165.94205303508	112.796796570977	0	127.775932125425	480.967431633915	101.468760305421	86.1103935244984
novel_circ_0001936	29	42	8	19	21	16	7	12	31	8	18	26	652.712131442719	898.549484403748	335.457900033546	537.954075709958	943.184370087581	531.014569712257	394.788787998421	494.356101178215	792.210779177634	549.677064724474	456.609421374394	746.290077212319
novel_circ_0001940	6	9	2	2	4	11	2	4	8	3	2	8	135.043889264011	192.546318086517	83.8644750083864	56.6267448115745	179.654165730968	365.072516677176	112.796796570977	164.785367059405	204.44149140068	206.128899271678	50.7343801527105	229.627716065329
novel_circ_0001948	11	6	0	0	3	2	2	5	9	4	12	2	247.580463650686	128.364212057678	0	0	134.740624298226	66.3768212140321	112.796796570977	205.981708824256	229.996677825765	274.838532362237	304.406280916263	57.4069290163323
novel_circ_0001958	11	7	9	5	4	4	4	2	11	0	5	8	247.580463650686	149.758247400625	377.390137537739	141.566862028936	179.654165730968	132.753642428064	225.593593141955	82.3926835297026	281.107050675935	0	126.835950381776	229.627716065329
novel_circ_0001961	6	4	0	2	0	3	2	4	3	0	0	3	135.043889264011	85.5761413717856	0	56.6267448115745	0	99.5652318210481	112.796796570977	164.785367059405	76.6655592752549	0	0	86.1103935244984
novel_circ_0001963	15	4	2	6	0	0	0	0	0	0	6	0	337.609723160027	85.5761413717856	83.8644750083864	169.880234434724	0	0	0	0	0	0	152.203140458131	0
novel_circ_0001966	11	14	7	4	5	5	0	0	5	0	4	3	247.580463650686	299.516494801249	293.525662529353	113.253489623149	224.56770716371	165.94205303508	0	0	127.775932125425	0	101.468760305421	86.1103935244984
novel_circ_0001968	17	8	10	5	8	0	5	2	5	5	2	3	382.624352914697	171.152282743571	419.322375041932	141.566862028936	359.308331461936	0	281.991991427443	82.3926835297026	127.775932125425	343.548165452796	50.7343801527105	86.1103935244984
novel_circ_0001973	13	24	7	7	3	2	2	4	11	4	9	2	292.595093405357	513.456848230713	293.525662529353	198.193606840511	134.740624298226	66.3768212140321	112.796796570977	164.785367059405	281.107050675935	274.838532362237	228.304710687197	57.4069290163323
novel_circ_0001974	5	8	4	3	0	6	3	3	4	2	5	2	112.536574386676	171.152282743571	167.728950016773	84.9401172173618	0	199.130463642096	169.195194856466	123.589025294554	102.22074570034	137.419266181119	126.835950381776	57.4069290163323
novel_circ_0001975	33	27	18	19	19	21	11	15	12	9	17	28	742.741390952059	577.638954259552	754.780275075478	537.954075709958	853.357287222098	696.956622747337	620.382381140376	617.945126472769	306.66223710102	618.386697815034	431.242231298039	803.697006228652
novel_circ_0001976	15	19	7	7	2	13	7	2	11	4	2	6	337.609723160027	406.486671515981	293.525662529353	198.193606840511	89.8270828654839	431.449337891208	394.788787998421	82.3926835297026	281.107050675935	274.838532362237	50.7343801527105	172.220787048997
novel_circ_0001977	20	17	11	12	10	6	7	6	7	6	9	11	450.146297546703	363.698600830089	461.254612546125	339.760468869447	449.13541432742	199.130463642096	394.788787998421	247.178050589108	178.886304975595	412.257798543356	228.304710687197	315.738109589828
novel_circ_0001980	3	7	0	5	6	4	2	3	3	0	2	2	67.5219446320054	149.758247400625	0	141.566862028936	269.481248596452	132.753642428064	112.796796570977	123.589025294554	76.6655592752549	0	50.7343801527105	57.4069290163323
novel_circ_0001986	4	3	6	4	8	2	0	5	6	2	10	5	90.0292595093405	64.1821060288392	251.593425025159	113.253489623149	359.308331461936	66.3768212140321	0	205.981708824256	153.33111855051	137.419266181119	253.671900763552	143.517322540831
novel_circ_0001987	6	6	6	8	11	0	8	8	8	4	7	9	135.043889264011	128.364212057678	251.593425025159	226.506979246298	494.048955760162	0	451.18718628391	329.57073411881	204.44149140068	274.838532362237	177.570330534487	258.331180573495
novel_circ_0001991	0	0	2	2	3	2	0	0	4	0	3	0	0	0	83.8644750083864	56.6267448115745	134.740624298226	66.3768212140321	0	0	102.22074570034	0	76.1015702290657	0
novel_circ_0002001	17	9	4	10	7	11	7	8	7	2	9	4	382.624352914697	192.546318086517	167.728950016773	283.133724057873	314.394790029194	365.072516677176	394.788787998421	329.57073411881	178.886304975595	137.419266181119	228.304710687197	114.813858032665
novel_circ_0002006	8	10	8	13	3	7	6	7	18	3	9	8	180.058519018681	213.940353429464	335.457900033546	368.073841275234	134.740624298226	232.318874249112	338.390389712932	288.374392353959	459.993355651529	206.128899271678	228.304710687197	229.627716065329
novel_circ_0002009	8	3	5	4	3	5	3	2	0	0	3	0	180.058519018681	64.1821060288392	209.661187520966	113.253489623149	134.740624298226	165.94205303508	169.195194856466	82.3926835297026	0	0	76.1015702290657	0
novel_circ_0002010	13	5	2	5	0	4	4	4	4	0	5	4	292.595093405357	106.970176714732	83.8644750083864	141.566862028936	0	132.753642428064	225.593593141955	164.785367059405	102.22074570034	0	126.835950381776	114.813858032665
novel_circ_0002016	9	12	4	16	3	6	7	6	0	2	4	8	202.565833896016	256.728424115357	167.728950016773	453.013958492596	134.740624298226	199.130463642096	394.788787998421	247.178050589108	0	137.419266181119	101.468760305421	229.627716065329
novel_circ_0002018	15	16	3	2	2	2	3	2	6	0	3	3	337.609723160027	342.304565487142	125.79671251258	56.6267448115745	89.8270828654839	66.3768212140321	169.195194856466	82.3926835297026	153.33111855051	0	76.1015702290657	86.1103935244984
novel_circ_0002022	3	8	2	3	0	6	0	4	9	0	3	5	67.5219446320054	171.152282743571	83.8644750083864	84.9401172173618	0	199.130463642096	0	164.785367059405	229.996677825765	0	76.1015702290657	143.517322540831
novel_circ_0002023	12	22	6	6	2	5	0	4	8	3	4	5	270.087778528022	470.668777544821	251.593425025159	169.880234434724	89.8270828654839	165.94205303508	0	164.785367059405	204.44149140068	206.128899271678	101.468760305421	143.517322540831
novel_circ_0002024	21	3	6	6	4	8	6	12	8	7	13	9	472.653612424038	64.1821060288392	251.593425025159	169.880234434724	179.654165730968	265.507284856128	338.390389712932	494.356101178215	204.44149140068	480.967431633915	329.773470992618	258.331180573495
novel_circ_0002031	3	8	4	11	11	12	11	2	2	2	2	7	67.5219446320054	171.152282743571	167.728950016773	311.44709646366	494.048955760162	398.260927284192	620.382381140376	82.3926835297026	51.1103728501699	137.419266181119	50.7343801527105	200.924251557163
novel_circ_0002050	33	24	0	15	10	17	11	16	12	4	17	31	742.741390952059	513.456848230713	0	424.700586086809	449.13541432742	564.202980319272	620.382381140376	659.141468237621	306.66223710102	274.838532362237	431.242231298039	889.80739975315
novel_circ_0002054	14	14	7	14	0	5	8	0	13	2	10	11	315.102408282692	299.516494801249	293.525662529353	396.387213681022	0	165.94205303508	451.18718628391	0	332.217423526105	137.419266181119	253.671900763552	315.738109589828
novel_circ_0002055	34	29	21	30	0	20	5	8	22	14	21	21	765.248705829395	620.427024945445	880.576987588058	849.401172173618	0	663.768212140321	281.991991427443	329.57073411881	562.214101351869	961.93486326783	532.71099160346	602.772754671489
novel_circ_0002057	54	76	20	58	28	43	13	18	40	23	42	49	1215.3950033761	1625.94668606393	838.644750083864	1642.17559953566	1257.57916011678	1427.10165610169	733.179177711353	741.534151767323	1022.2074570034	1580.32156108286	1065.42198320692	1406.46976090014
novel_circ_0002058	14	14	0	6	2	5	0	2	2	0	4	3	315.102408282692	299.516494801249	0	169.880234434724	89.8270828654839	165.94205303508	0	82.3926835297026	51.1103728501699	0	101.468760305421	86.1103935244984
novel_circ_0002059	3	5	6	7	4	2	3	5	4	3	2	7	67.5219446320054	106.970176714732	251.593425025159	198.193606840511	179.654165730968	66.3768212140321	169.195194856466	205.981708824256	102.22074570034	206.128899271678	50.7343801527105	200.924251557163
novel_circ_0002065	0	6	0	0	0	0	5	4	4	0	0	5	0	128.364212057678	0	0	0	0	281.991991427443	164.785367059405	102.22074570034	0	0	143.517322540831
novel_circ_0002081	2	11	0	6	3	7	0	2	12	0	0	0	45.0146297546703	235.33438877241	0	169.880234434724	134.740624298226	232.318874249112	0	82.3926835297026	306.66223710102	0	0	0
novel_circ_0002087	3	16	3	6	0	0	4	0	0	0	2	0	67.5219446320054	342.304565487142	125.79671251258	169.880234434724	0	0	225.593593141955	0	0	0	50.7343801527105	0
novel_circ_0002092	14	24	5	10	7	5	7	6	8	4	3	10	315.102408282692	513.456848230713	209.661187520966	283.133724057873	314.394790029194	165.94205303508	394.788787998421	247.178050589108	204.44149140068	274.838532362237	76.1015702290657	287.034645081661
novel_circ_0002093	7	19	6	5	7	11	4	2	13	4	4	15	157.551204141346	406.486671515981	251.593425025159	141.566862028936	314.394790029194	365.072516677176	225.593593141955	82.3926835297026	332.217423526105	274.838532362237	101.468760305421	430.551967622492
novel_circ_0002098	6	0	4	3	5	3	5	6	3	2	5	3	135.043889264011	0	167.728950016773	84.9401172173618	224.56770716371	99.5652318210481	281.991991427443	247.178050589108	76.6655592752549	137.419266181119	126.835950381776	86.1103935244984
novel_circ_0002099	12	7	6	5	9	6	2	2	3	5	6	0	270.087778528022	149.758247400625	251.593425025159	141.566862028936	404.221872894678	199.130463642096	112.796796570977	82.3926835297026	76.6655592752549	343.548165452796	152.203140458131	0
novel_circ_0002106	29	12	15	30	8	17	8	21	38	6	14	27	652.712131442719	256.728424115357	628.983562562898	849.401172173618	359.308331461936	564.202980319272	451.18718628391	865.123177061877	971.097084153229	412.257798543356	355.140661068973	774.993541720486
novel_circ_0002113	11	2	2	2	4	6	6	4	3	3	0	0	247.580463650686	42.7880706858928	83.8644750083864	56.6267448115745	179.654165730968	199.130463642096	338.390389712932	164.785367059405	76.6655592752549	206.128899271678	0	0
novel_circ_0002116	77	21	16	21	12	25	9	10	42	10	21	25	1733.06324555481	449.274742201874	670.915800067092	594.580820521532	538.962497192904	829.710265175401	507.585584569398	411.963417648513	1073.31782985357	687.096330905593	532.71099160346	717.586612704153
novel_circ_0002124	4	7	4	8	7	7	7	0	3	0	3	3	90.0292595093405	149.758247400625	167.728950016773	226.506979246298	314.394790029194	232.318874249112	394.788787998421	0	76.6655592752549	0	76.1015702290657	86.1103935244984
novel_circ_0002125	9	9	4	0	9	6	0	2	0	2	5	0	202.565833896016	192.546318086517	167.728950016773	0	404.221872894678	199.130463642096	0	82.3926835297026	0	137.419266181119	126.835950381776	0
novel_circ_0002136	5	8	6	3	3	0	0	0	6	0	0	3	112.536574386676	171.152282743571	251.593425025159	84.9401172173618	134.740624298226	0	0	0	153.33111855051	0	0	86.1103935244984
novel_circ_0002138	4	3	2	5	0	0	2	2	0	0	0	0	90.0292595093405	64.1821060288392	83.8644750083864	141.566862028936	0	0	112.796796570977	82.3926835297026	0	0	0	0
novel_circ_0002161	7	11	5	3	3	7	2	0	10	0	8	0	157.551204141346	235.33438877241	209.661187520966	84.9401172173618	134.740624298226	232.318874249112	112.796796570977	0	255.55186425085	0	202.937520610842	0
novel_circ_0002175	0	4	0	5	0	3	0	0	9	5	4	9	0	85.5761413717856	0	141.566862028936	0	99.5652318210481	0	0	229.996677825765	343.548165452796	101.468760305421	258.331180573495
novel_circ_0002184	5	3	5	0	0	4	3	0	2	2	5	6	112.536574386676	64.1821060288392	209.661187520966	0	0	132.753642428064	169.195194856466	0	51.1103728501699	137.419266181119	126.835950381776	172.220787048997
novel_circ_0002185	3	0	6	4	7	8	0	0	2	0	4	2	67.5219446320054	0	251.593425025159	113.253489623149	314.394790029194	265.507284856128	0	0	51.1103728501699	0	101.468760305421	57.4069290163323
novel_circ_0002188	4	8	3	2	0	0	5	0	6	3	0	6	90.0292595093405	171.152282743571	125.79671251258	56.6267448115745	0	0	281.991991427443	0	153.33111855051	206.128899271678	0	172.220787048997
novel_circ_0002194	6	5	6	0	4	10	2	2	4	0	6	6	135.043889264011	106.970176714732	251.593425025159	0	179.654165730968	331.88410607016	112.796796570977	82.3926835297026	102.22074570034	0	152.203140458131	172.220787048997
novel_circ_0002197	8	6	4	7	4	6	0	0	4	3	8	0	180.058519018681	128.364212057678	167.728950016773	198.193606840511	179.654165730968	199.130463642096	0	0	102.22074570034	206.128899271678	202.937520610842	0
novel_circ_0002201	19	12	8	16	15	17	9	11	10	9	19	22	427.638982669368	256.728424115357	335.457900033546	453.013958492596	673.70312149113	564.202980319272	507.585584569398	453.159759413364	255.55186425085	618.386697815034	481.97661145075	631.476219179655
novel_circ_0002205	7	7	2	7	0	3	4	4	6	2	14	4	157.551204141346	149.758247400625	83.8644750083864	198.193606840511	0	99.5652318210481	225.593593141955	164.785367059405	153.33111855051	137.419266181119	355.140661068973	114.813858032665
novel_circ_0002210	8	9	10	14	2	8	8	7	3	0	8	10	180.058519018681	192.546318086517	419.322375041932	396.387213681022	89.8270828654839	265.507284856128	451.18718628391	288.374392353959	76.6655592752549	0	202.937520610842	287.034645081661
novel_circ_0002211	2	4	5	0	7	0	6	2	3	0	5	3	45.0146297546703	85.5761413717856	209.661187520966	0	314.394790029194	0	338.390389712932	82.3926835297026	76.6655592752549	0	126.835950381776	86.1103935244984
novel_circ_0002219	3	3	2	0	0	2	4	0	0	0	0	0	67.5219446320054	64.1821060288392	83.8644750083864	0	0	66.3768212140321	225.593593141955	0	0	0	0	0
novel_circ_0002226	3	8	2	7	6	4	4	2	2	4	5	5	67.5219446320054	171.152282743571	83.8644750083864	198.193606840511	269.481248596452	132.753642428064	225.593593141955	82.3926835297026	51.1103728501699	274.838532362237	126.835950381776	143.517322540831
novel_circ_0002229	5	4	2	6	0	6	0	0	2	0	3	3	112.536574386676	85.5761413717856	83.8644750083864	169.880234434724	0	199.130463642096	0	0	51.1103728501699	0	76.1015702290657	86.1103935244984
novel_circ_0002231	3	5	4	3	2	0	3	4	6	0	3	5	67.5219446320054	106.970176714732	167.728950016773	84.9401172173618	89.8270828654839	0	169.195194856466	164.785367059405	153.33111855051	0	76.1015702290657	143.517322540831
novel_circ_0002232	45	52	31	65	26	48	18	28	56	21	31	37	1012.82916948008	1112.48983783321	1299.89936262999	1840.36920637617	1167.75207725129	1593.04370913677	1015.1711691388	1153.49756941584	1431.09043980476	1442.90229490175	786.382892367012	1062.02818680215
novel_circ_0002233	28	39	23	12	17	26	10	11	40	15	20	17	630.204816565384	834.367378374909	964.441462596444	339.760468869447	763.530204356613	862.898675782417	563.983982854887	453.159759413364	1022.2074570034	1030.64449635839	507.343801527105	487.958896638824
novel_circ_0002234	10	3	0	3	3	0	3	3	13	3	7	10	225.073148773351	64.1821060288392	0	84.9401172173618	134.740624298226	0	169.195194856466	123.589025294554	332.217423526105	206.128899271678	177.570330534487	287.034645081661
novel_circ_0002241	12	3	2	7	0	5	0	8	6	4	6	7	270.087778528022	64.1821060288392	83.8644750083864	198.193606840511	0	165.94205303508	0	329.57073411881	153.33111855051	274.838532362237	152.203140458131	200.924251557163
novel_circ_0002246	2	3	4	0	2	5	0	5	0	0	0	0	45.0146297546703	64.1821060288392	167.728950016773	0	89.8270828654839	165.94205303508	0	205.981708824256	0	0	0	0
novel_circ_0002253	15	15	2	0	5	8	2	2	6	0	6	4	337.609723160027	320.910530144196	83.8644750083864	0	224.56770716371	265.507284856128	112.796796570977	82.3926835297026	153.33111855051	0	152.203140458131	114.813858032665
novel_circ_0002287	28	17	11	20	8	0	8	6	10	11	18	14	630.204816565384	363.698600830089	461.254612546125	566.267448115745	359.308331461936	0	451.18718628391	247.178050589108	255.55186425085	755.805963996152	456.609421374394	401.848503114326
novel_circ_0002289	8	5	3	5	3	5	0	3	4	0	14	4	180.058519018681	106.970176714732	125.79671251258	141.566862028936	134.740624298226	165.94205303508	0	123.589025294554	102.22074570034	0	355.140661068973	114.813858032665
novel_circ_0002291	19	0	4	3	12	0	4	11	12	2	18	4	427.638982669368	0	167.728950016773	84.9401172173618	538.962497192904	0	225.593593141955	453.159759413364	306.66223710102	137.419266181119	456.609421374394	114.813858032665
novel_circ_0002305	2	7	3	3	2	9	2	4	6	2	3	7	45.0146297546703	149.758247400625	125.79671251258	84.9401172173618	89.8270828654839	298.695695463144	112.796796570977	164.785367059405	153.33111855051	137.419266181119	76.1015702290657	200.924251557163
novel_circ_0002308	20	0	11	5	5	7	2	7	5	5	9	10	450.146297546703	0	461.254612546125	141.566862028936	224.56770716371	232.318874249112	112.796796570977	288.374392353959	127.775932125425	343.548165452796	228.304710687197	287.034645081661
novel_circ_0002309	14	17	10	12	5	8	0	9	6	4	12	9	315.102408282692	363.698600830089	419.322375041932	339.760468869447	224.56770716371	265.507284856128	0	370.767075883662	153.33111855051	274.838532362237	304.406280916263	258.331180573495
novel_circ_0002312	6	10	4	3	3	0	3	4	5	4	4	3	135.043889264011	213.940353429464	167.728950016773	84.9401172173618	134.740624298226	0	169.195194856466	164.785367059405	127.775932125425	274.838532362237	101.468760305421	86.1103935244984
novel_circ_0002313	46	48	17	37	16	24	14	37	48	8	55	40	1035.33648435742	1026.91369646143	712.848037571285	1047.59477901413	718.616662923872	796.521854568385	789.577575996842	1524.2646452995	1226.64894840408	549.677064724474	1395.19545419954	1148.13858032665
novel_circ_0002325	16	9	13	9	9	7	14	11	12	6	19	19	360.117038037362	192.546318086517	545.119087554512	254.820351652085	404.221872894678	232.318874249112	789.577575996842	453.159759413364	306.66223710102	412.257798543356	481.97661145075	545.365825655157
novel_circ_0002333	0	0	0	4	5	7	4	0	0	0	0	2	0	0	0	113.253489623149	224.56770716371	232.318874249112	225.593593141955	0	0	0	0	57.4069290163323
novel_circ_0002344	40	41	14	17	15	36	12	17	37	14	23	19	900.292595093405	877.155449060802	587.051325058705	481.327330898383	673.70312149113	1194.78278185258	676.780779425864	700.337810002472	945.541897728144	961.93486326783	583.445371756171	545.365825655157
novel_circ_0002345	2	8	3	3	0	0	0	0	2	6	3	4	45.0146297546703	171.152282743571	125.79671251258	84.9401172173618	0	0	0	0	51.1103728501699	412.257798543356	76.1015702290657	114.813858032665
novel_circ_0002354	7	11	0	3	0	5	2	11	6	0	13	4	157.551204141346	235.33438877241	0	84.9401172173618	0	165.94205303508	112.796796570977	453.159759413364	153.33111855051	0	329.773470992618	114.813858032665
novel_circ_0002356	17	15	4	9	7	7	11	7	13	0	8	8	382.624352914697	320.910530144196	167.728950016773	254.820351652085	314.394790029194	232.318874249112	620.382381140376	288.374392353959	332.217423526105	0	202.937520610842	229.627716065329
novel_circ_0002357	3	5	3	3	0	3	0	2	0	0	4	7	67.5219446320054	106.970176714732	125.79671251258	84.9401172173618	0	99.5652318210481	0	82.3926835297026	0	0	101.468760305421	200.924251557163
novel_circ_0002362	5	6	4	4	5	4	0	0	2	0	2	3	112.536574386676	128.364212057678	167.728950016773	113.253489623149	224.56770716371	132.753642428064	0	0	51.1103728501699	0	50.7343801527105	86.1103935244984
novel_circ_0002363	2	0	0	2	3	3	0	0	0	0	6	2	45.0146297546703	0	0	56.6267448115745	134.740624298226	99.5652318210481	0	0	0	0	152.203140458131	57.4069290163323
novel_circ_0002366	6	11	4	0	7	4	0	3	7	3	0	0	135.043889264011	235.33438877241	167.728950016773	0	314.394790029194	132.753642428064	0	123.589025294554	178.886304975595	206.128899271678	0	0
novel_circ_0002368	9	12	4	4	6	23	7	6	4	0	11	6	202.565833896016	256.728424115357	167.728950016773	113.253489623149	269.481248596452	763.333443961369	394.788787998421	247.178050589108	102.22074570034	0	279.039090839908	172.220787048997
novel_circ_0002369	44	23	15	15	15	13	16	11	33	9	21	16	990.321854602746	492.062812887767	628.983562562898	424.700586086809	673.70312149113	431.449337891208	902.374372567819	453.159759413364	843.321152027804	618.386697815034	532.71099160346	459.255432130658
novel_circ_0002371	7	4	4	0	0	3	4	0	0	0	3	0	157.551204141346	85.5761413717856	167.728950016773	0	0	99.5652318210481	225.593593141955	0	0	0	76.1015702290657	0
novel_circ_0002372	16	8	4	3	3	6	4	5	4	2	6	5	360.117038037362	171.152282743571	167.728950016773	84.9401172173618	134.740624298226	199.130463642096	225.593593141955	205.981708824256	102.22074570034	137.419266181119	152.203140458131	143.517322540831
novel_circ_0002388	12	15	8	6	4	8	8	4	9	2	7	6	270.087778528022	320.910530144196	335.457900033546	169.880234434724	179.654165730968	265.507284856128	451.18718628391	164.785367059405	229.996677825765	137.419266181119	177.570330534487	172.220787048997
novel_circ_0002394	3	3	0	0	0	0	0	0	3	2	8	5	67.5219446320054	64.1821060288392	0	0	0	0	0	0	76.6655592752549	137.419266181119	202.937520610842	143.517322540831
novel_circ_0002396	11	16	0	9	9	7	3	5	22	3	10	9	247.580463650686	342.304565487142	0	254.820351652085	404.221872894678	232.318874249112	169.195194856466	205.981708824256	562.214101351869	206.128899271678	253.671900763552	258.331180573495
novel_circ_0002398	7	6	7	14	9	11	9	9	16	10	16	23	157.551204141346	128.364212057678	293.525662529353	396.387213681022	404.221872894678	365.072516677176	507.585584569398	370.767075883662	408.88298280136	687.096330905593	405.875041221684	660.179683687821
novel_circ_0002399	7	4	0	8	3	6	3	3	9	2	7	3	157.551204141346	85.5761413717856	0	226.506979246298	134.740624298226	199.130463642096	169.195194856466	123.589025294554	229.996677825765	137.419266181119	177.570330534487	86.1103935244984
novel_circ_0002400	21	28	12	10	6	20	6	11	23	0	24	22	472.653612424038	599.032989602499	503.186850050319	283.133724057873	269.481248596452	663.768212140321	338.390389712932	453.159759413364	587.769287776954	0	608.812561832526	631.476219179655
novel_circ_0002404	8	4	3	2	3	5	2	0	4	0	4	11	180.058519018681	85.5761413717856	125.79671251258	56.6267448115745	134.740624298226	165.94205303508	112.796796570977	0	102.22074570034	0	101.468760305421	315.738109589828
novel_circ_0002405	0	3	0	5	0	0	4	2	3	0	0	0	0	64.1821060288392	0	141.566862028936	0	0	225.593593141955	82.3926835297026	76.6655592752549	0	0	0
novel_circ_0002417	13	18	11	8	3	8	0	8	12	2	10	7	292.595093405357	385.092636173035	461.254612546125	226.506979246298	134.740624298226	265.507284856128	0	329.57073411881	306.66223710102	137.419266181119	253.671900763552	200.924251557163
novel_circ_0002423	7	2	0	2	0	3	2	2	2	0	0	0	157.551204141346	42.7880706858928	0	56.6267448115745	0	99.5652318210481	112.796796570977	82.3926835297026	51.1103728501699	0	0	0
novel_circ_0002426	0	2	2	2	3	5	2	7	4	0	4	4	0	42.7880706858928	83.8644750083864	56.6267448115745	134.740624298226	165.94205303508	112.796796570977	288.374392353959	102.22074570034	0	101.468760305421	114.813858032665
novel_circ_0002433	55	55	18	22	14	27	10	11	37	12	19	23	1237.90231825343	1176.67194386205	754.780275075478	622.89419292732	628.789580058388	896.087086389433	563.983982854887	453.159759413364	945.541897728144	824.515597086712	481.97661145075	660.179683687821
novel_circ_0002435	3	6	2	4	0	0	0	2	0	0	2	2	67.5219446320054	128.364212057678	83.8644750083864	113.253489623149	0	0	0	82.3926835297026	0	0	50.7343801527105	57.4069290163323
novel_circ_0002436	4	9	2	2	5	2	0	0	0	0	0	0	90.0292595093405	192.546318086517	83.8644750083864	56.6267448115745	224.56770716371	66.3768212140321	0	0	0	0	0	0
novel_circ_0002460	49	116	43	22	25	54	27	17	70	17	43	75	1102.85842898942	2481.70809978178	1803.08621268031	622.89419292732	1122.83853581855	1792.17417277887	1522.75675370819	700.337810002472	1788.86304975595	1168.06376253951	1090.78917328328	2152.75983811246
novel_circ_0002461	6	14	3	4	3	8	5	2	12	3	4	6	135.043889264011	299.516494801249	125.79671251258	113.253489623149	134.740624298226	265.507284856128	281.991991427443	82.3926835297026	306.66223710102	206.128899271678	101.468760305421	172.220787048997
novel_circ_0002487	11	7	8	8	3	6	2	4	8	5	15	3	247.580463650686	149.758247400625	335.457900033546	226.506979246298	134.740624298226	199.130463642096	112.796796570977	164.785367059405	204.44149140068	343.548165452796	380.507851145329	86.1103935244984
novel_circ_0002493	40	20	19	17	27	19	20	27	39	5	73	23	900.292595093405	427.880706858928	796.712512579671	481.327330898383	1212.66561868403	630.579801533305	1127.96796570977	1112.30122765098	996.652270578314	343.548165452796	1851.80487557393	660.179683687821
novel_circ_0002494	3	0	2	2	4	6	4	2	3	0	4	0	67.5219446320054	0	83.8644750083864	56.6267448115745	179.654165730968	199.130463642096	225.593593141955	82.3926835297026	76.6655592752549	0	101.468760305421	0
novel_circ_0002510	3	2	5	3	20	10	2	10	0	0	5	7	67.5219446320054	42.7880706858928	209.661187520966	84.9401172173618	898.270828654839	331.88410607016	112.796796570977	411.963417648513	0	0	126.835950381776	200.924251557163
novel_circ_0002512	28	16	5	8	22	21	15	19	27	4	25	25	630.204816565384	342.304565487142	209.661187520966	226.506979246298	988.097911520323	696.956622747337	845.97597428233	782.730493532174	689.990033477294	274.838532362237	634.179751908881	717.586612704153
novel_circ_0002514	406	290	191	252	245	283	130	254	404	112	340	412	9137.96984019806	6204.27024945445	8009.05736330091	7134.96984625839	11003.8176510218	9392.32020178554	7331.79177711353	10463.8708082722	10324.2953157343	7695.47890614264	8624.84462596078	11825.8273773644
novel_circ_0002516	19	18	4	8	10	8	9	6	12	0	11	9	427.638982669368	385.092636173035	167.728950016773	226.506979246298	449.13541432742	265.507284856128	507.585584569398	247.178050589108	306.66223710102	0	279.039090839908	258.331180573495
novel_circ_0002539	15	9	10	0	6	2	8	11	9	11	13	14	337.609723160027	192.546318086517	419.322375041932	0	269.481248596452	66.3768212140321	451.18718628391	453.159759413364	229.996677825765	755.805963996152	329.773470992618	401.848503114326
novel_circ_0002541	8	6	2	2	2	4	4	5	5	0	5	14	180.058519018681	128.364212057678	83.8644750083864	56.6267448115745	89.8270828654839	132.753642428064	225.593593141955	205.981708824256	127.775932125425	0	126.835950381776	401.848503114326
novel_circ_0002547	19	16	6	28	7	6	6	10	12	0	5	5	427.638982669368	342.304565487142	251.593425025159	792.774427362043	314.394790029194	199.130463642096	338.390389712932	411.963417648513	306.66223710102	0	126.835950381776	143.517322540831
novel_circ_0002555	8	0	2	0	2	7	3	5	0	2	2	7	180.058519018681	0	83.8644750083864	0	89.8270828654839	232.318874249112	169.195194856466	205.981708824256	0	137.419266181119	50.7343801527105	200.924251557163
novel_circ_0002576	44	31	18	28	15	25	5	27	34	15	33	25	990.321854602746	663.215095631338	754.780275075478	792.774427362043	673.70312149113	829.710265175401	281.991991427443	1112.30122765098	868.876338452889	1030.64449635839	837.117272519723	717.586612704153
novel_circ_0002583	15	7	0	9	3	7	3	20	11	3	7	9	337.609723160027	149.758247400625	0	254.820351652085	134.740624298226	232.318874249112	169.195194856466	823.926835297026	281.107050675935	206.128899271678	177.570330534487	258.331180573495
novel_circ_0002594	9	5	2	0	4	4	0	0	4	0	3	12	202.565833896016	106.970176714732	83.8644750083864	0	179.654165730968	132.753642428064	0	0	102.22074570034	0	76.1015702290657	344.441574097994
novel_circ_0002602	5	4	0	4	2	10	2	0	4	0	5	0	112.536574386676	85.5761413717856	0	113.253489623149	89.8270828654839	331.88410607016	112.796796570977	0	102.22074570034	0	126.835950381776	0
novel_circ_0002609	9	12	3	7	2	2	3	5	0	0	5	9	202.565833896016	256.728424115357	125.79671251258	198.193606840511	89.8270828654839	66.3768212140321	169.195194856466	205.981708824256	0	0	126.835950381776	258.331180573495
novel_circ_0002611	9	10	0	5	3	6	0	0	0	0	3	0	202.565833896016	213.940353429464	0	141.566862028936	134.740624298226	199.130463642096	0	0	0	0	76.1015702290657	0
novel_circ_0002612	2	7	4	3	0	0	5	3	5	7	0	0	45.0146297546703	149.758247400625	167.728950016773	84.9401172173618	0	0	281.991991427443	123.589025294554	127.775932125425	480.967431633915	0	0
novel_circ_0002619	12	10	2	11	2	6	0	4	17	4	12	12	270.087778528022	213.940353429464	83.8644750083864	311.44709646366	89.8270828654839	199.130463642096	0	164.785367059405	434.438169226445	274.838532362237	304.406280916263	344.441574097994
novel_circ_0002620	7	7	0	5	9	6	4	7	6	5	9	12	157.551204141346	149.758247400625	0	141.566862028936	404.221872894678	199.130463642096	225.593593141955	288.374392353959	153.33111855051	343.548165452796	228.304710687197	344.441574097994
novel_circ_0002636	8	7	5	10	5	10	2	9	13	5	13	26	180.058519018681	149.758247400625	209.661187520966	283.133724057873	224.56770716371	331.88410607016	112.796796570977	370.767075883662	332.217423526105	343.548165452796	329.773470992618	746.290077212319
novel_circ_0002639	13	9	11	5	15	10	3	5	6	5	10	13	292.595093405357	192.546318086517	461.254612546125	141.566862028936	673.70312149113	331.88410607016	169.195194856466	205.981708824256	153.33111855051	343.548165452796	253.671900763552	373.14503860616
novel_circ_0002649	3	0	0	3	2	2	0	0	5	0	0	5	67.5219446320054	0	0	84.9401172173618	89.8270828654839	66.3768212140321	0	0	127.775932125425	0	0	143.517322540831
novel_circ_0002656	4	3	2	4	0	0	0	3	0	2	0	2	90.0292595093405	64.1821060288392	83.8644750083864	113.253489623149	0	0	0	123.589025294554	0	137.419266181119	0	57.4069290163323
novel_circ_0002658	8	13	7	5	0	5	2	0	2	0	3	0	180.058519018681	278.122459458303	293.525662529353	141.566862028936	0	165.94205303508	112.796796570977	0	51.1103728501699	0	76.1015702290657	0
novel_circ_0002661	40	33	20	31	16	46	9	28	22	13	20	37	900.292595093405	706.003166317231	838.644750083864	877.714544579405	718.616662923872	1526.66688792274	507.585584569398	1153.49756941584	562.214101351869	893.225230177271	507.343801527105	1062.02818680215
novel_circ_0002666	13	16	13	12	10	7	10	3	17	0	5	5	292.595093405357	342.304565487142	545.119087554512	339.760468869447	449.13541432742	232.318874249112	563.983982854887	123.589025294554	434.438169226445	0	126.835950381776	143.517322540831
novel_circ_0002684	7	3	0	3	4	2	4	3	5	0	3	0	157.551204141346	64.1821060288392	0	84.9401172173618	179.654165730968	66.3768212140321	225.593593141955	123.589025294554	127.775932125425	0	76.1015702290657	0
novel_circ_0002686	5	4	5	7	0	4	0	0	0	4	0	0	112.536574386676	85.5761413717856	209.661187520966	198.193606840511	0	132.753642428064	0	0	0	274.838532362237	0	0
novel_circ_0002687	6	11	0	6	0	6	0	7	2	4	6	7	135.043889264011	235.33438877241	0	169.880234434724	0	199.130463642096	0	288.374392353959	51.1103728501699	274.838532362237	152.203140458131	200.924251557163
novel_circ_0002691	6	4	3	2	0	7	0	3	4	3	2	5	135.043889264011	85.5761413717856	125.79671251258	56.6267448115745	0	232.318874249112	0	123.589025294554	102.22074570034	206.128899271678	50.7343801527105	143.517322540831
novel_circ_0002693	45	31	8	44	12	30	16	19	30	2	30	24	1012.82916948008	663.215095631338	335.457900033546	1245.78838585464	538.962497192904	995.652318210481	902.374372567819	782.730493532174	766.655592752549	137.419266181119	761.015702290657	688.883148195987
novel_circ_0002694	19	40	9	13	17	30	5	17	34	3	23	28	427.638982669368	855.761413717855	377.390137537739	368.073841275234	763.530204356613	995.652318210481	281.991991427443	700.337810002472	868.876338452889	206.128899271678	583.445371756171	803.697006228652
novel_circ_0002705	12	8	6	10	5	10	5	14	16	3	18	11	270.087778528022	171.152282743571	251.593425025159	283.133724057873	224.56770716371	331.88410607016	281.991991427443	576.748784707918	408.88298280136	206.128899271678	456.609421374394	315.738109589828
novel_circ_0002710	17	7	8	4	0	0	5	0	4	2	0	0	382.624352914697	149.758247400625	335.457900033546	113.253489623149	0	0	281.991991427443	0	102.22074570034	137.419266181119	0	0
novel_circ_0002725	2	3	0	4	0	3	3	2	2	0	3	0	45.0146297546703	64.1821060288392	0	113.253489623149	0	99.5652318210481	169.195194856466	82.3926835297026	51.1103728501699	0	76.1015702290657	0
novel_circ_0002727	7	10	7	8	4	3	5	3	4	2	7	4	157.551204141346	213.940353429464	293.525662529353	226.506979246298	179.654165730968	99.5652318210481	281.991991427443	123.589025294554	102.22074570034	137.419266181119	177.570330534487	114.813858032665
novel_circ_0002740	16	3	8	7	0	5	0	0	20	0	7	0	360.117038037362	64.1821060288392	335.457900033546	198.193606840511	0	165.94205303508	0	0	511.103728501699	0	177.570330534487	0
novel_circ_0002753	34	18	29	32	16	16	12	16	32	7	22	24	765.248705829395	385.092636173035	1216.0348876216	906.027916985192	718.616662923872	531.014569712257	676.780779425864	659.141468237621	817.765965602719	480.967431633915	558.078181679815	688.883148195987
novel_circ_0002758	3	10	7	5	3	8	0	0	6	0	2	7	67.5219446320054	213.940353429464	293.525662529353	141.566862028936	134.740624298226	265.507284856128	0	0	153.33111855051	0	50.7343801527105	200.924251557163
novel_circ_0002774	3	3	6	4	0	0	4	3	3	0	4	2	67.5219446320054	64.1821060288392	251.593425025159	113.253489623149	0	0	225.593593141955	123.589025294554	76.6655592752549	0	101.468760305421	57.4069290163323
novel_circ_0002775	9	7	5	6	8	3	6	8	10	4	12	3	202.565833896016	149.758247400625	209.661187520966	169.880234434724	359.308331461936	99.5652318210481	338.390389712932	329.57073411881	255.55186425085	274.838532362237	304.406280916263	86.1103935244984
novel_circ_0002779	22	13	9	5	8	0	14	15	19	4	25	11	495.160927301373	278.122459458303	377.390137537739	141.566862028936	359.308331461936	0	789.577575996842	617.945126472769	485.548542076614	274.838532362237	634.179751908881	315.738109589828
novel_circ_0002788	7	4	5	3	7	7	4	9	9	5	7	2	157.551204141346	85.5761413717856	209.661187520966	84.9401172173618	314.394790029194	232.318874249112	225.593593141955	370.767075883662	229.996677825765	343.548165452796	177.570330534487	57.4069290163323
novel_circ_0002794	16	11	19	19	8	16	8	11	16	3	23	23	360.117038037362	235.33438877241	796.712512579671	537.954075709958	359.308331461936	531.014569712257	451.18718628391	453.159759413364	408.88298280136	206.128899271678	583.445371756171	660.179683687821
novel_circ_0002803	3	6	3	2	2	0	0	3	0	0	0	3	67.5219446320054	128.364212057678	125.79671251258	56.6267448115745	89.8270828654839	0	0	123.589025294554	0	0	0	86.1103935244984
novel_circ_0002806	26	9	6	21	8	9	12	16	8	8	10	14	585.190186810713	192.546318086517	251.593425025159	594.580820521532	359.308331461936	298.695695463144	676.780779425864	659.141468237621	204.44149140068	549.677064724474	253.671900763552	401.848503114326
novel_circ_0002807	24	24	18	49	12	22	14	32	31	8	28	31	540.175557056043	513.456848230713	754.780275075478	1387.35524788358	538.962497192904	730.145033354353	789.577575996842	1318.28293647524	792.210779177634	549.677064724474	710.281322137947	889.80739975315
novel_circ_0002816	14	9	0	5	3	3	0	3	4	0	5	9	315.102408282692	192.546318086517	0	141.566862028936	134.740624298226	99.5652318210481	0	123.589025294554	102.22074570034	0	126.835950381776	258.331180573495
novel_circ_0002820	3	5	2	3	0	0	2	0	0	0	0	0	67.5219446320054	106.970176714732	83.8644750083864	84.9401172173618	0	0	112.796796570977	0	0	0	0	0
novel_circ_0002835	7	3	3	2	0	0	0	0	6	2	4	3	157.551204141346	64.1821060288392	125.79671251258	56.6267448115745	0	0	0	0	153.33111855051	137.419266181119	101.468760305421	86.1103935244984
novel_circ_0002837	4	5	3	0	0	0	0	0	0	0	6	0	90.0292595093405	106.970176714732	125.79671251258	0	0	0	0	0	0	0	152.203140458131	0
novel_circ_0002848	8	6	6	2	2	6	3	0	7	0	7	11	180.058519018681	128.364212057678	251.593425025159	56.6267448115745	89.8270828654839	199.130463642096	169.195194856466	0	178.886304975595	0	177.570330534487	315.738109589828
novel_circ_0002860	11	9	6	4	5	5	3	11	7	8	7	2	247.580463650686	192.546318086517	251.593425025159	113.253489623149	224.56770716371	165.94205303508	169.195194856466	453.159759413364	178.886304975595	549.677064724474	177.570330534487	57.4069290163323
novel_circ_0002862	10	5	2	15	7	0	4	0	12	4	9	11	225.073148773351	106.970176714732	83.8644750083864	424.700586086809	314.394790029194	0	225.593593141955	0	306.66223710102	274.838532362237	228.304710687197	315.738109589828
novel_circ_0002868	8	0	3	6	2	6	3	0	0	2	4	0	180.058519018681	0	125.79671251258	169.880234434724	89.8270828654839	199.130463642096	169.195194856466	0	0	137.419266181119	101.468760305421	0
novel_circ_0002876	15	15	7	19	5	11	6	7	12	0	13	7	337.609723160027	320.910530144196	293.525662529353	537.954075709958	224.56770716371	365.072516677176	338.390389712932	288.374392353959	306.66223710102	0	329.773470992618	200.924251557163
novel_circ_0002877	17	8	3	7	3	4	3	10	14	2	10	5	382.624352914697	171.152282743571	125.79671251258	198.193606840511	134.740624298226	132.753642428064	169.195194856466	411.963417648513	357.77260995119	137.419266181119	253.671900763552	143.517322540831
novel_circ_0002879	7	5	13	9	2	0	8	4	3	9	0	6	157.551204141346	106.970176714732	545.119087554512	254.820351652085	89.8270828654839	0	451.18718628391	164.785367059405	76.6655592752549	618.386697815034	0	172.220787048997
novel_circ_0002880	43	25	8	15	8	9	6	9	17	3	27	21	967.814539725411	534.85088357366	335.457900033546	424.700586086809	359.308331461936	298.695695463144	338.390389712932	370.767075883662	434.438169226445	206.128899271678	684.914132061592	602.772754671489
novel_circ_0002883	0	0	0	4	2	3	0	0	0	0	0	0	0	0	0	113.253489623149	89.8270828654839	99.5652318210481	0	0	0	0	0	0
novel_circ_0002888	3	5	2	2	0	0	0	0	0	0	3	6	67.5219446320054	106.970176714732	83.8644750083864	56.6267448115745	0	0	0	0	0	0	76.1015702290657	172.220787048997
novel_circ_0002898	4	6	2	0	3	0	0	0	2	0	2	0	90.0292595093405	128.364212057678	83.8644750083864	0	134.740624298226	0	0	0	51.1103728501699	0	50.7343801527105	0
novel_circ_0002899	23	7	3	16	8	9	4	7	11	6	10	4	517.668242178708	149.758247400625	125.79671251258	453.013958492596	359.308331461936	298.695695463144	225.593593141955	288.374392353959	281.107050675935	412.257798543356	253.671900763552	114.813858032665
novel_circ_0002902	16	40	19	0	9	16	18	16	25	4	15	13	360.117038037362	855.761413717855	796.712512579671	0	404.221872894678	531.014569712257	1015.1711691388	659.141468237621	638.879660627124	274.838532362237	380.507851145329	373.14503860616
novel_circ_0002903	6	5	3	0	0	2	2	4	5	0	4	2	135.043889264011	106.970176714732	125.79671251258	0	0	66.3768212140321	112.796796570977	164.785367059405	127.775932125425	0	101.468760305421	57.4069290163323
novel_circ_0002905	2	4	0	5	5	3	0	6	6	2	4	0	45.0146297546703	85.5761413717856	0	141.566862028936	224.56770716371	99.5652318210481	0	247.178050589108	153.33111855051	137.419266181119	101.468760305421	0
novel_circ_0002922	2	6	4	3	2	0	0	4	0	0	0	0	45.0146297546703	128.364212057678	167.728950016773	84.9401172173618	89.8270828654839	0	0	164.785367059405	0	0	0	0
novel_circ_0002928	35	94	16	26	28	13	21	36	34	14	32	34	787.75602070673	2011.03932223696	670.915800067092	736.147682550469	1257.57916011678	431.449337891208	1184.36636399526	1483.06830353465	868.876338452889	961.93486326783	811.750082443368	975.917793277649
novel_circ_0002938	9	15	0	20	13	4	6	0	3	4	21	12	202.565833896016	320.910530144196	0	566.267448115745	583.876038625646	132.753642428064	338.390389712932	0	76.6655592752549	274.838532362237	532.71099160346	344.441574097994
novel_circ_0002939	18	32	14	17	18	18	8	22	22	11	25	16	405.131667792032	684.609130974284	587.051325058705	481.327330898383	808.443745789355	597.391390926289	451.18718628391	906.319518826728	562.214101351869	755.805963996152	634.179751908881	459.255432130658
novel_circ_0002948	8	0	2	2	0	4	0	0	3	2	4	9	180.058519018681	0	83.8644750083864	56.6267448115745	0	132.753642428064	0	0	76.6655592752549	137.419266181119	101.468760305421	258.331180573495
novel_circ_0002953	9	7	8	4	7	4	5	0	13	4	8	9	202.565833896016	149.758247400625	335.457900033546	113.253489623149	314.394790029194	132.753642428064	281.991991427443	0	332.217423526105	274.838532362237	202.937520610842	258.331180573495
novel_circ_0002954	55	93	24	70	27	39	15	35	65	20	38	30	1237.90231825343	1989.64528689401	1006.37370010064	1981.93606840511	1212.66561868403	1294.34801367363	845.97597428233	1441.87196176979	1661.08711763052	1374.19266181119	963.953222901499	861.103935244984
novel_circ_0002967	3	7	2	0	3	0	0	4	11	2	9	5	67.5219446320054	149.758247400625	83.8644750083864	0	134.740624298226	0	0	164.785367059405	281.107050675935	137.419266181119	228.304710687197	143.517322540831
novel_circ_0002969	15	32	23	22	12	33	9	7	35	8	22	15	337.609723160027	684.609130974284	964.441462596444	622.89419292732	538.962497192904	1095.21755003153	507.585584569398	288.374392353959	894.431524877974	549.677064724474	558.078181679815	430.551967622492
novel_circ_0002970	12	19	7	9	8	16	7	11	13	0	11	8	270.087778528022	406.486671515981	293.525662529353	254.820351652085	359.308331461936	531.014569712257	394.788787998421	453.159759413364	332.217423526105	0	279.039090839908	229.627716065329
novel_circ_0002981	5	23	4	0	0	0	4	4	9	0	9	6	112.536574386676	492.062812887767	167.728950016773	0	0	0	225.593593141955	164.785367059405	229.996677825765	0	228.304710687197	172.220787048997
novel_circ_0002984	4	5	2	4	10	7	0	3	9	6	6	9	90.0292595093405	106.970176714732	83.8644750083864	113.253489623149	449.13541432742	232.318874249112	0	123.589025294554	229.996677825765	412.257798543356	152.203140458131	258.331180573495
novel_circ_0002985	3	9	0	3	2	8	2	3	10	0	4	5	67.5219446320054	192.546318086517	0	84.9401172173618	89.8270828654839	265.507284856128	112.796796570977	123.589025294554	255.55186425085	0	101.468760305421	143.517322540831
novel_circ_0002988	4	2	3	0	4	2	0	0	2	0	2	2	90.0292595093405	42.7880706858928	125.79671251258	0	179.654165730968	66.3768212140321	0	0	51.1103728501699	0	50.7343801527105	57.4069290163323
novel_circ_0002989	15	4	3	10	12	6	5	0	14	0	10	2	337.609723160027	85.5761413717856	125.79671251258	283.133724057873	538.962497192904	199.130463642096	281.991991427443	0	357.77260995119	0	253.671900763552	57.4069290163323
novel_circ_0002992	0	9	2	2	2	3	4	4	0	0	0	2	0	192.546318086517	83.8644750083864	56.6267448115745	89.8270828654839	99.5652318210481	225.593593141955	164.785367059405	0	0	0	57.4069290163323
novel_circ_0002998	6	6	2	2	0	0	3	3	6	2	5	0	135.043889264011	128.364212057678	83.8644750083864	56.6267448115745	0	0	169.195194856466	123.589025294554	153.33111855051	137.419266181119	126.835950381776	0
novel_circ_0002999	4	7	4	5	5	4	3	3	2	2	4	3	90.0292595093405	149.758247400625	167.728950016773	141.566862028936	224.56770716371	132.753642428064	169.195194856466	123.589025294554	51.1103728501699	137.419266181119	101.468760305421	86.1103935244984
novel_circ_0003001	3	2	4	10	3	0	3	2	3	0	5	0	67.5219446320054	42.7880706858928	167.728950016773	283.133724057873	134.740624298226	0	169.195194856466	82.3926835297026	76.6655592752549	0	126.835950381776	0
novel_circ_0003003	5	3	0	6	0	6	2	0	8	2	9	12	112.536574386676	64.1821060288392	0	169.880234434724	0	199.130463642096	112.796796570977	0	204.44149140068	137.419266181119	228.304710687197	344.441574097994
novel_circ_0003012	18	14	11	9	11	5	0	9	14	3	16	10	405.131667792032	299.516494801249	461.254612546125	254.820351652085	494.048955760162	165.94205303508	0	370.767075883662	357.77260995119	206.128899271678	405.875041221684	287.034645081661
novel_circ_0003013	14	11	2	10	0	3	0	0	9	0	2	3	315.102408282692	235.33438877241	83.8644750083864	283.133724057873	0	99.5652318210481	0	0	229.996677825765	0	50.7343801527105	86.1103935244984
novel_circ_0003015	2	0	0	0	0	0	2	3	5	0	0	0	45.0146297546703	0	0	0	0	0	112.796796570977	123.589025294554	127.775932125425	0	0	0
novel_circ_0003016	23	24	17	30	17	20	6	14	26	5	21	14	517.668242178708	513.456848230713	712.848037571285	849.401172173618	763.530204356613	663.768212140321	338.390389712932	576.748784707918	664.434847052209	343.548165452796	532.71099160346	401.848503114326
novel_circ_0003017	44	32	30	27	12	42	22	19	29	17	45	39	990.321854602746	684.609130974284	1257.9671251258	764.461054956256	538.962497192904	1393.91324549467	1240.76476228075	782.730493532174	741.100406327464	1168.06376253951	1141.52355343599	1119.43511581848
novel_circ_0003022	16	13	11	5	15	13	8	8	11	7	7	15	360.117038037362	278.122459458303	461.254612546125	141.566862028936	673.70312149113	431.449337891208	451.18718628391	329.57073411881	281.107050675935	480.967431633915	177.570330534487	430.551967622492
novel_circ_0003027	11	4	7	0	3	14	5	4	5	0	5	0	247.580463650686	85.5761413717856	293.525662529353	0	134.740624298226	464.637748498224	281.991991427443	164.785367059405	127.775932125425	0	126.835950381776	0
novel_circ_0003031	3	7	10	0	7	7	10	3	10	8	8	6	67.5219446320054	149.758247400625	419.322375041932	0	314.394790029194	232.318874249112	563.983982854887	123.589025294554	255.55186425085	549.677064724474	202.937520610842	172.220787048997
novel_circ_0003041	14	57	6	11	3	17	0	0	13	0	2	12	315.102408282692	1219.46001454794	251.593425025159	311.44709646366	134.740624298226	564.202980319272	0	0	332.217423526105	0	50.7343801527105	344.441574097994
novel_circ_0003042	48	31	11	15	14	34	9	8	24	14	20	36	1080.35111411209	663.215095631338	461.254612546125	424.700586086809	628.789580058388	1128.40596063854	507.585584569398	329.57073411881	613.324474202039	961.93486326783	507.343801527105	1033.32472229398
novel_circ_0003043	26	39	19	14	12	29	8	11	20	12	23	18	585.190186810713	834.367378374909	796.712512579671	396.387213681022	538.962497192904	962.463907603465	451.18718628391	453.159759413364	511.103728501699	824.515597086712	583.445371756171	516.66236114699
novel_circ_0003052	6	11	8	8	4	11	3	0	4	4	7	7	135.043889264011	235.33438877241	335.457900033546	226.506979246298	179.654165730968	365.072516677176	169.195194856466	0	102.22074570034	274.838532362237	177.570330534487	200.924251557163
novel_circ_0003059	50	55	22	49	27	45	31	36	37	22	66	53	1125.36574386676	1176.67194386205	922.509225092251	1387.35524788358	1212.66561868403	1493.47847731572	1748.35034685015	1483.06830353465	945.541897728144	1511.6119279923	1674.23454503945	1521.28361893281
novel_circ_0003071	3	3	2	0	0	0	0	0	0	0	0	0	67.5219446320054	64.1821060288392	83.8644750083864	0	0	0	0	0	0	0	0	0
novel_circ_0003075	6	2	4	0	0	2	0	0	0	0	0	0	135.043889264011	42.7880706858928	167.728950016773	0	0	66.3768212140321	0	0	0	0	0	0
novel_circ_0003085	26	36	11	30	21	15	13	15	24	15	23	11	585.190186810713	770.18527234607	461.254612546125	849.401172173618	943.184370087581	497.82615910524	733.179177711353	617.945126472769	613.324474202039	1030.64449635839	583.445371756171	315.738109589828
novel_circ_0003092	15	14	7	12	6	9	0	7	15	3	10	6	337.609723160027	299.516494801249	293.525662529353	339.760468869447	269.481248596452	298.695695463144	0	288.374392353959	383.327796376275	206.128899271678	253.671900763552	172.220787048997
novel_circ_0003094	5	9	5	4	0	2	3	0	3	0	4	0	112.536574386676	192.546318086517	209.661187520966	113.253489623149	0	66.3768212140321	169.195194856466	0	76.6655592752549	0	101.468760305421	0
novel_circ_0003100	18	16	13	13	17	9	7	16	15	20	12	17	405.131667792032	342.304565487142	545.119087554512	368.073841275234	763.530204356613	298.695695463144	394.788787998421	659.141468237621	383.327796376275	1374.19266181119	304.406280916263	487.958896638824
novel_circ_0003103	8	13	8	10	0	5	0	4	3	3	10	5	180.058519018681	278.122459458303	335.457900033546	283.133724057873	0	165.94205303508	0	164.785367059405	76.6655592752549	206.128899271678	253.671900763552	143.517322540831
novel_circ_0003106	33	60	20	34	24	29	20	16	49	15	32	43	742.741390952059	1283.64212057678	838.644750083864	962.654661796767	1077.92499438581	962.463907603465	1127.96796570977	659.141468237621	1252.20413482916	1030.64449635839	811.750082443368	1234.24897385114
novel_circ_0003107	3	8	3	0	0	0	0	4	7	0	5	5	67.5219446320054	171.152282743571	125.79671251258	0	0	0	0	164.785367059405	178.886304975595	0	126.835950381776	143.517322540831
novel_circ_0003108	70	85	29	66	31	38	7	26	51	22	69	45	1575.51204141346	1818.49300415044	1216.0348876216	1868.68257878196	1392.319784415	1261.15960306661	394.788787998421	1071.10488588613	1303.31450767933	1511.6119279923	1750.33611526851	1291.65590286748
novel_circ_0003109	4	4	2	3	2	0	0	0	0	0	4	3	90.0292595093405	85.5761413717856	83.8644750083864	84.9401172173618	89.8270828654839	0	0	0	0	0	101.468760305421	86.1103935244984
novel_circ_0003114	7	4	0	2	2	3	4	0	3	0	0	0	157.551204141346	85.5761413717856	0	56.6267448115745	89.8270828654839	99.5652318210481	225.593593141955	0	76.6655592752549	0	0	0
novel_circ_0003115	11	4	6	3	2	4	3	5	0	0	3	2	247.580463650686	85.5761413717856	251.593425025159	84.9401172173618	89.8270828654839	132.753642428064	169.195194856466	205.981708824256	0	0	76.1015702290657	57.4069290163323
novel_circ_0003120	6	2	0	5	2	3	0	2	3	0	5	3	135.043889264011	42.7880706858928	0	141.566862028936	89.8270828654839	99.5652318210481	0	82.3926835297026	76.6655592752549	0	126.835950381776	86.1103935244984
novel_circ_0003124	5	2	6	5	2	3	0	0	6	0	0	2	112.536574386676	42.7880706858928	251.593425025159	141.566862028936	89.8270828654839	99.5652318210481	0	0	153.33111855051	0	0	57.4069290163323
novel_circ_0003125	0	7	2	7	0	2	7	4	0	2	5	9	0	149.758247400625	83.8644750083864	198.193606840511	0	66.3768212140321	394.788787998421	164.785367059405	0	137.419266181119	126.835950381776	258.331180573495
novel_circ_0003127	6	2	5	5	4	2	4	0	0	3	10	2	135.043889264011	42.7880706858928	209.661187520966	141.566862028936	179.654165730968	66.3768212140321	225.593593141955	0	0	206.128899271678	253.671900763552	57.4069290163323
novel_circ_0003132	10	2	2	16	0	3	4	4	6	0	5	5	225.073148773351	42.7880706858928	83.8644750083864	453.013958492596	0	99.5652318210481	225.593593141955	164.785367059405	153.33111855051	0	126.835950381776	143.517322540831
novel_circ_0003136	0	3	0	5	2	2	2	2	4	0	0	3	0	64.1821060288392	0	141.566862028936	89.8270828654839	66.3768212140321	112.796796570977	82.3926835297026	102.22074570034	0	0	86.1103935244984
novel_circ_0003138	7	3	3	3	0	3	3	4	13	4	3	0	157.551204141346	64.1821060288392	125.79671251258	84.9401172173618	0	99.5652318210481	169.195194856466	164.785367059405	332.217423526105	274.838532362237	76.1015702290657	0
novel_circ_0003139	8	7	4	4	4	7	0	5	9	4	7	3	180.058519018681	149.758247400625	167.728950016773	113.253489623149	179.654165730968	232.318874249112	0	205.981708824256	229.996677825765	274.838532362237	177.570330534487	86.1103935244984
novel_circ_0003140	4	0	4	0	0	2	3	4	4	2	5	5	90.0292595093405	0	167.728950016773	0	0	66.3768212140321	169.195194856466	164.785367059405	102.22074570034	137.419266181119	126.835950381776	143.517322540831
novel_circ_0003141	3	0	2	0	0	2	0	0	3	2	4	3	67.5219446320054	0	83.8644750083864	0	0	66.3768212140321	0	0	76.6655592752549	137.419266181119	101.468760305421	86.1103935244984
novel_circ_0003147	27	6	10	0	9	6	0	18	10	4	16	5	607.697501688049	128.364212057678	419.322375041932	0	404.221872894678	199.130463642096	0	741.534151767323	255.55186425085	274.838532362237	405.875041221684	143.517322540831
novel_circ_0003154	4	5	3	0	3	0	0	0	0	4	2	0	90.0292595093405	106.970176714732	125.79671251258	0	134.740624298226	0	0	0	0	274.838532362237	50.7343801527105	0
novel_circ_0003164	78	30	17	40	16	29	15	25	39	17	17	38	1755.57056043214	641.821060288392	712.848037571285	1132.53489623149	718.616662923872	962.463907603465	845.97597428233	1029.90854412128	996.652270578314	1168.06376253951	431.242231298039	1090.73165131031
novel_circ_0003167	4	5	5	3	2	0	0	0	0	0	6	2	90.0292595093405	106.970176714732	209.661187520966	84.9401172173618	89.8270828654839	0	0	0	0	0	152.203140458131	57.4069290163323
novel_circ_0003170	0	3	4	8	4	5	2	2	3	3	0	7	0	64.1821060288392	167.728950016773	226.506979246298	179.654165730968	165.94205303508	112.796796570977	82.3926835297026	76.6655592752549	206.128899271678	0	200.924251557163
novel_circ_0003171	18	8	6	8	8	7	7	4	4	4	8	6	405.131667792032	171.152282743571	251.593425025159	226.506979246298	359.308331461936	232.318874249112	394.788787998421	164.785367059405	102.22074570034	274.838532362237	202.937520610842	172.220787048997
novel_circ_0003172	37	42	12	32	24	29	8	14	41	21	23	30	832.7706504614	898.549484403748	503.186850050319	906.027916985192	1077.92499438581	962.463907603465	451.18718628391	576.748784707918	1047.76264342848	1442.90229490175	583.445371756171	861.103935244984
novel_circ_0003173	12	12	0	9	2	0	2	2	4	0	0	0	270.087778528022	256.728424115357	0	254.820351652085	89.8270828654839	0	112.796796570977	82.3926835297026	102.22074570034	0	0	0
novel_circ_0003179	4	6	3	3	0	2	0	4	4	0	0	3	90.0292595093405	128.364212057678	125.79671251258	84.9401172173618	0	66.3768212140321	0	164.785367059405	102.22074570034	0	0	86.1103935244984
novel_circ_0003180	4	5	3	0	3	0	4	0	0	0	3	12	90.0292595093405	106.970176714732	125.79671251258	0	134.740624298226	0	225.593593141955	0	0	0	76.1015702290657	344.441574097994
novel_circ_0003199	2	4	4	2	3	0	0	0	0	0	2	4	45.0146297546703	85.5761413717856	167.728950016773	56.6267448115745	134.740624298226	0	0	0	0	0	50.7343801527105	114.813858032665
novel_circ_0003218	8	12	3	5	8	4	5	9	7	2	5	3	180.058519018681	256.728424115357	125.79671251258	141.566862028936	359.308331461936	132.753642428064	281.991991427443	370.767075883662	178.886304975595	137.419266181119	126.835950381776	86.1103935244984
novel_circ_0003219	21	26	9	29	11	29	11	32	44	7	31	12	472.653612424038	556.244918916606	377.390137537739	821.08779976783	494.048955760162	962.463907603465	620.382381140376	1318.28293647524	1124.42820270374	480.967431633915	786.382892367012	344.441574097994
novel_circ_0003223	6	3	2	10	2	2	0	4	3	0	5	5	135.043889264011	64.1821060288392	83.8644750083864	283.133724057873	89.8270828654839	66.3768212140321	0	164.785367059405	76.6655592752549	0	126.835950381776	143.517322540831
novel_circ_0003225	4	4	10	8	6	3	6	4	4	3	8	6	90.0292595093405	85.5761413717856	419.322375041932	226.506979246298	269.481248596452	99.5652318210481	338.390389712932	164.785367059405	102.22074570034	206.128899271678	202.937520610842	172.220787048997
novel_circ_0003239	12	15	6	6	2	4	2	4	9	0	10	5	270.087778528022	320.910530144196	251.593425025159	169.880234434724	89.8270828654839	132.753642428064	112.796796570977	164.785367059405	229.996677825765	0	253.671900763552	143.517322540831
novel_circ_0003244	7	6	2	7	2	0	0	0	2	0	9	7	157.551204141346	128.364212057678	83.8644750083864	198.193606840511	89.8270828654839	0	0	0	51.1103728501699	0	228.304710687197	200.924251557163
novel_circ_0003253	5	0	2	7	0	6	3	2	7	4	0	4	112.536574386676	0	83.8644750083864	198.193606840511	0	199.130463642096	169.195194856466	82.3926835297026	178.886304975595	274.838532362237	0	114.813858032665
novel_circ_0003257	5	3	3	10	0	4	0	2	4	0	2	5	112.536574386676	64.1821060288392	125.79671251258	283.133724057873	0	132.753642428064	0	82.3926835297026	102.22074570034	0	50.7343801527105	143.517322540831
novel_circ_0003259	20	17	4	52	6	53	2	6	29	5	25	11	450.146297546703	363.698600830089	167.728950016773	1472.29536510094	269.481248596452	1758.98576217185	112.796796570977	247.178050589108	741.100406327464	343.548165452796	634.179751908881	315.738109589828
novel_circ_0003275	43	28	14	26	16	33	18	24	33	13	21	44	967.814539725411	599.032989602499	587.051325058705	736.147682550469	718.616662923872	1095.21755003153	1015.1711691388	988.712202356431	843.321152027804	893.225230177271	532.71099160346	1262.95243835931
novel_circ_0003276	44	27	18	22	12	19	12	7	24	9	25	23	990.321854602746	577.638954259552	754.780275075478	622.89419292732	538.962497192904	630.579801533305	676.780779425864	288.374392353959	613.324474202039	618.386697815034	634.179751908881	660.179683687821
novel_circ_0003282	13	12	4	5	3	11	2	20	13	17	12	12	292.595093405357	256.728424115357	167.728950016773	141.566862028936	134.740624298226	365.072516677176	112.796796570977	823.926835297026	332.217423526105	1168.06376253951	304.406280916263	344.441574097994
novel_circ_0003286	16	4	7	14	2	6	6	5	4	12	8	4	360.117038037362	85.5761413717856	293.525662529353	396.387213681022	89.8270828654839	199.130463642096	338.390389712932	205.981708824256	102.22074570034	824.515597086712	202.937520610842	114.813858032665
novel_circ_0003291	0	2	4	4	4	2	2	5	4	2	8	0	0	42.7880706858928	167.728950016773	113.253489623149	179.654165730968	66.3768212140321	112.796796570977	205.981708824256	102.22074570034	137.419266181119	202.937520610842	0
novel_circ_0003299	2	10	2	0	0	2	0	0	2	0	2	3	45.0146297546703	213.940353429464	83.8644750083864	0	0	66.3768212140321	0	0	51.1103728501699	0	50.7343801527105	86.1103935244984
novel_circ_0003300	6	3	2	6	0	3	0	0	2	0	0	2	135.043889264011	64.1821060288392	83.8644750083864	169.880234434724	0	99.5652318210481	0	0	51.1103728501699	0	0	57.4069290163323
novel_circ_0003301	10	18	6	5	4	0	0	0	4	2	8	0	225.073148773351	385.092636173035	251.593425025159	141.566862028936	179.654165730968	0	0	0	102.22074570034	137.419266181119	202.937520610842	0
novel_circ_0003321	6	19	7	12	4	7	2	2	7	0	8	5	135.043889264011	406.486671515981	293.525662529353	339.760468869447	179.654165730968	232.318874249112	112.796796570977	82.3926835297026	178.886304975595	0	202.937520610842	143.517322540831
novel_circ_0003322	2	6	3	5	0	0	0	0	0	0	0	3	45.0146297546703	128.364212057678	125.79671251258	141.566862028936	0	0	0	0	0	0	0	86.1103935244984
novel_circ_0003329	0	0	0	0	0	0	2	3	3	0	0	5	0	0	0	0	0	0	112.796796570977	123.589025294554	76.6655592752549	0	0	143.517322540831
novel_circ_0003332	8	6	5	12	4	7	3	3	11	5	7	8	180.058519018681	128.364212057678	209.661187520966	339.760468869447	179.654165730968	232.318874249112	169.195194856466	123.589025294554	281.107050675935	343.548165452796	177.570330534487	229.627716065329
novel_circ_0003347	16	17	11	10	4	18	4	7	10	3	11	20	360.117038037362	363.698600830089	461.254612546125	283.133724057873	179.654165730968	597.391390926289	225.593593141955	288.374392353959	255.55186425085	206.128899271678	279.039090839908	574.069290163323
novel_circ_0003356	0	0	10	10	4	0	4	4	9	0	15	9	0	0	419.322375041932	283.133724057873	179.654165730968	0	225.593593141955	164.785367059405	229.996677825765	0	380.507851145329	258.331180573495
novel_circ_0003359	2	0	0	0	3	4	3	2	5	0	3	5	45.0146297546703	0	0	0	134.740624298226	132.753642428064	169.195194856466	82.3926835297026	127.775932125425	0	76.1015702290657	143.517322540831
novel_circ_0003360	21	17	7	7	11	16	7	11	22	5	17	17	472.653612424038	363.698600830089	293.525662529353	198.193606840511	494.048955760162	531.014569712257	394.788787998421	453.159759413364	562.214101351869	343.548165452796	431.242231298039	487.958896638824
novel_circ_0003369	2	3	2	0	0	0	0	0	0	0	2	2	45.0146297546703	64.1821060288392	83.8644750083864	0	0	0	0	0	0	0	50.7343801527105	57.4069290163323
novel_circ_0003374	5	8	3	5	5	5	2	3	0	0	2	4	112.536574386676	171.152282743571	125.79671251258	141.566862028936	224.56770716371	165.94205303508	112.796796570977	123.589025294554	0	0	50.7343801527105	114.813858032665
novel_circ_0003376	243	222	131	153	109	156	109	146	280	93	285	200	5469.27751519244	4749.4758461341	5493.12311304931	4331.94597808545	4895.57601616887	5177.3920546945	6147.42541311827	6014.66589766829	7155.45219902379	6389.99587742201	7229.64917176124	5740.69290163323
novel_circ_0003400	16	14	7	13	5	7	6	7	11	3	7	5	360.117038037362	299.516494801249	293.525662529353	368.073841275234	224.56770716371	232.318874249112	338.390389712932	288.374392353959	281.107050675935	206.128899271678	177.570330534487	143.517322540831
novel_circ_0003403	25	11	5	16	16	13	7	11	16	9	16	12	562.682871933378	235.33438877241	209.661187520966	453.013958492596	718.616662923872	431.449337891208	394.788787998421	453.159759413364	408.88298280136	618.386697815034	405.875041221684	344.441574097994
novel_circ_0003407	31	32	13	30	24	22	21	19	31	14	36	44	697.726761197389	684.609130974284	545.119087554512	849.401172173618	1077.92499438581	730.145033354353	1184.36636399526	782.730493532174	792.210779177634	961.93486326783	913.218842748789	1262.95243835931
novel_circ_0003408	2	3	3	0	2	0	2	0	3	0	3	9	45.0146297546703	64.1821060288392	125.79671251258	0	89.8270828654839	0	112.796796570977	0	76.6655592752549	0	76.1015702290657	258.331180573495
novel_circ_0003415	8	6	5	8	0	9	13	5	7	0	6	3	180.058519018681	128.364212057678	209.661187520966	226.506979246298	0	298.695695463144	733.179177711353	205.981708824256	178.886304975595	0	152.203140458131	86.1103935244984
novel_circ_0003438	6	20	3	13	8	2	0	4	13	6	14	3	135.043889264011	427.880706858928	125.79671251258	368.073841275234	359.308331461936	66.3768212140321	0	164.785367059405	332.217423526105	412.257798543356	355.140661068973	86.1103935244984
novel_circ_0003440	37	25	15	20	16	19	15	19	25	9	10	16	832.7706504614	534.85088357366	628.983562562898	566.267448115745	718.616662923872	630.579801533305	845.97597428233	782.730493532174	638.879660627124	618.386697815034	253.671900763552	459.255432130658
novel_circ_0003441	3	9	3	8	4	5	3	2	13	0	3	3	67.5219446320054	192.546318086517	125.79671251258	226.506979246298	179.654165730968	165.94205303508	169.195194856466	82.3926835297026	332.217423526105	0	76.1015702290657	86.1103935244984
novel_circ_0003445	0	3	0	3	2	3	0	0	0	2	6	0	0	64.1821060288392	0	84.9401172173618	89.8270828654839	99.5652318210481	0	0	0	137.419266181119	152.203140458131	0
novel_circ_0003454	4	13	2	0	0	6	0	2	6	0	0	0	90.0292595093405	278.122459458303	83.8644750083864	0	0	199.130463642096	0	82.3926835297026	153.33111855051	0	0	0
novel_circ_0003462	4	2	2	5	3	3	0	3	4	0	2	7	90.0292595093405	42.7880706858928	83.8644750083864	141.566862028936	134.740624298226	99.5652318210481	0	123.589025294554	102.22074570034	0	50.7343801527105	200.924251557163
novel_circ_0003469	0	64	25	30	20	24	0	34	0	0	42	40	0	1369.21826194857	1048.30593760483	849.401172173618	898.270828654839	796.521854568385	0	1400.67562000494	0	0	1065.42198320692	1148.13858032665
novel_circ_0003472	6	0	0	4	2	8	0	3	4	0	4	2	135.043889264011	0	0	113.253489623149	89.8270828654839	265.507284856128	0	123.589025294554	102.22074570034	0	101.468760305421	57.4069290163323
novel_circ_0003474	21	5	11	31	5	4	8	5	11	4	11	12	472.653612424038	106.970176714732	461.254612546125	877.714544579405	224.56770716371	132.753642428064	451.18718628391	205.981708824256	281.107050675935	274.838532362237	279.039090839908	344.441574097994
novel_circ_0003490	8	7	2	6	2	3	3	2	7	0	5	3	180.058519018681	149.758247400625	83.8644750083864	169.880234434724	89.8270828654839	99.5652318210481	169.195194856466	82.3926835297026	178.886304975595	0	126.835950381776	86.1103935244984
novel_circ_0003495	12	2	3	12	8	2	0	0	18	5	2	7	270.087778528022	42.7880706858928	125.79671251258	339.760468869447	359.308331461936	66.3768212140321	0	0	459.993355651529	343.548165452796	50.7343801527105	200.924251557163
novel_circ_0003500	90	240	109	153	97	60	119	38	44	33	75	178	2025.65833896016	5134.56848230713	4570.61388795706	4331.94597808545	4356.61351897597	1991.30463642096	6711.40939597315	1565.46098706435	1124.42820270374	2267.41789198846	1902.53925572664	5109.21668245357
novel_circ_0003501	4	6	0	4	2	0	4	2	0	3	3	9	90.0292595093405	128.364212057678	0	113.253489623149	89.8270828654839	0	225.593593141955	82.3926835297026	0	206.128899271678	76.1015702290657	258.331180573495
novel_circ_0003512	10	4	0	6	3	4	2	3	10	0	7	0	225.073148773351	85.5761413717856	0	169.880234434724	134.740624298226	132.753642428064	112.796796570977	123.589025294554	255.55186425085	0	177.570330534487	0
novel_circ_0003514	2	3	0	3	0	4	0	0	5	4	5	3	45.0146297546703	64.1821060288392	0	84.9401172173618	0	132.753642428064	0	0	127.775932125425	274.838532362237	126.835950381776	86.1103935244984
novel_circ_0003519	8	20	4	14	8	7	9	6	22	7	7	13	180.058519018681	427.880706858928	167.728950016773	396.387213681022	359.308331461936	232.318874249112	507.585584569398	247.178050589108	562.214101351869	480.967431633915	177.570330534487	373.14503860616
novel_circ_0003524	4	4	2	0	0	0	0	0	6	6	2	0	90.0292595093405	85.5761413717856	83.8644750083864	0	0	0	0	0	153.33111855051	412.257798543356	50.7343801527105	0
novel_circ_0003527	25	0	16	28	7	0	0	17	25	8	22	20	562.682871933378	0	670.915800067092	792.774427362043	314.394790029194	0	0	700.337810002472	638.879660627124	549.677064724474	558.078181679815	574.069290163323
novel_circ_0003530	7	7	11	8	4	10	6	4	18	3	10	21	157.551204141346	149.758247400625	461.254612546125	226.506979246298	179.654165730968	331.88410607016	338.390389712932	164.785367059405	459.993355651529	206.128899271678	253.671900763552	602.772754671489
novel_circ_0003543	2	3	0	2	2	2	0	0	0	0	8	0	45.0146297546703	64.1821060288392	0	56.6267448115745	89.8270828654839	66.3768212140321	0	0	0	0	202.937520610842	0
novel_circ_0003545	56	65	29	40	18	48	19	29	37	15	59	50	1260.40963313077	1390.61229729152	1216.0348876216	1132.53489623149	808.443745789355	1593.04370913677	1071.56956742429	1194.69391118069	945.541897728144	1030.64449635839	1496.66421450496	1435.17322540831
novel_circ_0003550	0	2	0	2	0	0	2	5	3	0	2	4	0	42.7880706858928	0	56.6267448115745	0	0	112.796796570977	205.981708824256	76.6655592752549	0	50.7343801527105	114.813858032665
novel_circ_0003551	7	7	6	3	4	0	3	0	3	4	6	4	157.551204141346	149.758247400625	251.593425025159	84.9401172173618	179.654165730968	0	169.195194856466	0	76.6655592752549	274.838532362237	152.203140458131	114.813858032665
novel_circ_0003552	6	2	6	7	2	11	0	2	12	5	5	6	135.043889264011	42.7880706858928	251.593425025159	198.193606840511	89.8270828654839	365.072516677176	0	82.3926835297026	306.66223710102	343.548165452796	126.835950381776	172.220787048997
novel_circ_0003553	27	16	4	9	7	7	10	10	6	11	17	18	607.697501688049	342.304565487142	167.728950016773	254.820351652085	314.394790029194	232.318874249112	563.983982854887	411.963417648513	153.33111855051	755.805963996152	431.242231298039	516.66236114699
novel_circ_0003554	8	9	0	11	7	5	5	3	7	6	8	9	180.058519018681	192.546318086517	0	311.44709646366	314.394790029194	165.94205303508	281.991991427443	123.589025294554	178.886304975595	412.257798543356	202.937520610842	258.331180573495
novel_circ_0003564	3	8	2	0	3	4	2	6	6	4	6	5	67.5219446320054	171.152282743571	83.8644750083864	0	134.740624298226	132.753642428064	112.796796570977	247.178050589108	153.33111855051	274.838532362237	152.203140458131	143.517322540831
novel_circ_0003565	32	25	17	10	18	28	11	14	17	9	23	16	720.234076074724	534.85088357366	712.848037571285	283.133724057873	808.443745789355	929.275496996449	620.382381140376	576.748784707918	434.438169226445	618.386697815034	583.445371756171	459.255432130658
novel_circ_0003571	13	4	3	10	0	5	4	4	7	12	5	6	292.595093405357	85.5761413717856	125.79671251258	283.133724057873	0	165.94205303508	225.593593141955	164.785367059405	178.886304975595	824.515597086712	126.835950381776	172.220787048997
novel_circ_0003572	4	6	7	10	0	3	11	5	8	3	11	3	90.0292595093405	128.364212057678	293.525662529353	283.133724057873	0	99.5652318210481	620.382381140376	205.981708824256	204.44149140068	206.128899271678	279.039090839908	86.1103935244984
novel_circ_0003578	19	13	5	17	12	16	9	11	9	7	16	8	427.638982669368	278.122459458303	209.661187520966	481.327330898383	538.962497192904	531.014569712257	507.585584569398	453.159759413364	229.996677825765	480.967431633915	405.875041221684	229.627716065329
novel_circ_0003596	0	5	4	5	5	6	5	0	8	7	10	3	0	106.970176714732	167.728950016773	141.566862028936	224.56770716371	199.130463642096	281.991991427443	0	204.44149140068	480.967431633915	253.671900763552	86.1103935244984
novel_circ_0003601	7	6	4	11	3	8	0	0	9	0	6	3	157.551204141346	128.364212057678	167.728950016773	311.44709646366	134.740624298226	265.507284856128	0	0	229.996677825765	0	152.203140458131	86.1103935244984
novel_circ_0003610	19	30	13	11	9	21	5	10	27	4	18	19	427.638982669368	641.821060288392	545.119087554512	311.44709646366	404.221872894678	696.956622747337	281.991991427443	411.963417648513	689.990033477294	274.838532362237	456.609421374394	545.365825655157
novel_circ_0003611	20	15	6	11	3	21	0	6	20	5	17	12	450.146297546703	320.910530144196	251.593425025159	311.44709646366	134.740624298226	696.956622747337	0	247.178050589108	511.103728501699	343.548165452796	431.242231298039	344.441574097994
novel_circ_0003612	5	11	0	8	0	0	3	2	4	0	3	0	112.536574386676	235.33438877241	0	226.506979246298	0	0	169.195194856466	82.3926835297026	102.22074570034	0	76.1015702290657	0
novel_circ_0003615	6	6	4	6	6	12	0	5	9	2	7	4	135.043889264011	128.364212057678	167.728950016773	169.880234434724	269.481248596452	398.260927284192	0	205.981708824256	229.996677825765	137.419266181119	177.570330534487	114.813858032665
novel_circ_0003616	38	18	25	35	19	13	9	19	21	7	16	21	855.277965338735	385.092636173035	1048.30593760483	990.968034202554	853.357287222098	431.449337891208	507.585584569398	782.730493532174	536.658914926784	480.967431633915	405.875041221684	602.772754671489
novel_circ_0003617	3	2	2	2	0	3	0	3	4	0	3	3	67.5219446320054	42.7880706858928	83.8644750083864	56.6267448115745	0	99.5652318210481	0	123.589025294554	102.22074570034	0	76.1015702290657	86.1103935244984
novel_circ_0003618	2	2	0	3	5	4	0	6	5	2	7	2	45.0146297546703	42.7880706858928	0	84.9401172173618	224.56770716371	132.753642428064	0	247.178050589108	127.775932125425	137.419266181119	177.570330534487	57.4069290163323
novel_circ_0003623	24	31	8	25	6	8	5	6	20	12	20	12	540.175557056043	663.215095631338	335.457900033546	707.834310144681	269.481248596452	265.507284856128	281.991991427443	247.178050589108	511.103728501699	824.515597086712	507.343801527105	344.441574097994
novel_circ_0003629	4	5	0	3	4	4	0	3	6	3	6	4	90.0292595093405	106.970176714732	0	84.9401172173618	179.654165730968	132.753642428064	0	123.589025294554	153.33111855051	206.128899271678	152.203140458131	114.813858032665
novel_circ_0003639	4	0	0	12	0	0	0	0	0	4	7	2	90.0292595093405	0	0	339.760468869447	0	0	0	0	0	274.838532362237	177.570330534487	57.4069290163323
novel_circ_0003643	6	7	3	2	0	7	0	0	2	0	6	5	135.043889264011	149.758247400625	125.79671251258	56.6267448115745	0	232.318874249112	0	0	51.1103728501699	0	152.203140458131	143.517322540831
novel_circ_0003660	14	31	19	13	7	31	6	7	29	5	6	34	315.102408282692	663.215095631338	796.712512579671	368.073841275234	314.394790029194	1028.8407288175	338.390389712932	288.374392353959	741.100406327464	343.548165452796	152.203140458131	975.917793277649
novel_circ_0003664	7	2	0	8	4	5	0	0	0	0	0	4	157.551204141346	42.7880706858928	0	226.506979246298	179.654165730968	165.94205303508	0	0	0	0	0	114.813858032665
novel_circ_0003667	4	5	0	3	0	3	3	0	0	2	8	2	90.0292595093405	106.970176714732	0	84.9401172173618	0	99.5652318210481	169.195194856466	0	0	137.419266181119	202.937520610842	57.4069290163323
novel_circ_0003675	5	8	4	0	0	0	3	6	2	0	2	7	112.536574386676	171.152282743571	167.728950016773	0	0	0	169.195194856466	247.178050589108	51.1103728501699	0	50.7343801527105	200.924251557163
novel_circ_0003677	7	4	3	14	0	3	0	0	4	4	3	5	157.551204141346	85.5761413717856	125.79671251258	396.387213681022	0	99.5652318210481	0	0	102.22074570034	274.838532362237	76.1015702290657	143.517322540831
novel_circ_0003686	4	5	2	7	6	0	2	2	9	2	3	7	90.0292595093405	106.970176714732	83.8644750083864	198.193606840511	269.481248596452	0	112.796796570977	82.3926835297026	229.996677825765	137.419266181119	76.1015702290657	200.924251557163
novel_circ_0003696	0	5	0	3	3	2	0	4	6	0	5	7	0	106.970176714732	0	84.9401172173618	134.740624298226	66.3768212140321	0	164.785367059405	153.33111855051	0	126.835950381776	200.924251557163
novel_circ_0003713	6	3	3	4	0	0	0	0	7	3	0	6	135.043889264011	64.1821060288392	125.79671251258	113.253489623149	0	0	0	0	178.886304975595	206.128899271678	0	172.220787048997
novel_circ_0003715	14	8	15	18	6	30	7	10	14	5	20	16	315.102408282692	171.152282743571	628.983562562898	509.640703304171	269.481248596452	995.652318210481	394.788787998421	411.963417648513	357.77260995119	343.548165452796	507.343801527105	459.255432130658
novel_circ_0003717	18	17	12	19	6	21	3	9	19	5	20	12	405.131667792032	363.698600830089	503.186850050319	537.954075709958	269.481248596452	696.956622747337	169.195194856466	370.767075883662	485.548542076614	343.548165452796	507.343801527105	344.441574097994
novel_circ_0003718	19	15	6	19	9	5	8	11	14	6	11	6	427.638982669368	320.910530144196	251.593425025159	537.954075709958	404.221872894678	165.94205303508	451.18718628391	453.159759413364	357.77260995119	412.257798543356	279.039090839908	172.220787048997
novel_circ_0003719	8	19	14	11	4	8	11	4	0	0	8	9	180.058519018681	406.486671515981	587.051325058705	311.44709646366	179.654165730968	265.507284856128	620.382381140376	164.785367059405	0	0	202.937520610842	258.331180573495
novel_circ_0003741	7	0	0	0	0	0	3	8	2	0	0	0	157.551204141346	0	0	0	0	0	169.195194856466	329.57073411881	51.1103728501699	0	0	0
novel_circ_0003745	3	4	3	4	0	0	0	0	0	2	0	3	67.5219446320054	85.5761413717856	125.79671251258	113.253489623149	0	0	0	0	0	137.419266181119	0	86.1103935244984
novel_circ_0003746	57	55	26	39	20	36	28	33	45	17	41	38	1282.9169480081	1176.67194386205	1090.23817510902	1104.2215238257	898.270828654839	1194.78278185258	1579.15515199368	1359.47927824009	1149.98338912882	1168.06376253951	1040.05479313057	1090.73165131031
novel_circ_0003749	0	2	2	5	3	3	0	0	5	0	3	6	0	42.7880706858928	83.8644750083864	141.566862028936	134.740624298226	99.5652318210481	0	0	127.775932125425	0	76.1015702290657	172.220787048997
novel_circ_0003751	13	14	9	4	8	4	0	5	7	0	4	8	292.595093405357	299.516494801249	377.390137537739	113.253489623149	359.308331461936	132.753642428064	0	205.981708824256	178.886304975595	0	101.468760305421	229.627716065329
novel_circ_0003772	6	14	6	4	6	7	0	8	6	6	6	4	135.043889264011	299.516494801249	251.593425025159	113.253489623149	269.481248596452	232.318874249112	0	329.57073411881	153.33111855051	412.257798543356	152.203140458131	114.813858032665
novel_circ_0003785	0	5	4	4	5	4	0	2	2	2	7	3	0	106.970176714732	167.728950016773	113.253489623149	224.56770716371	132.753642428064	0	82.3926835297026	51.1103728501699	137.419266181119	177.570330534487	86.1103935244984
novel_circ_0003789	6	3	5	5	6	8	3	3	4	2	0	5	135.043889264011	64.1821060288392	209.661187520966	141.566862028936	269.481248596452	265.507284856128	169.195194856466	123.589025294554	102.22074570034	137.419266181119	0	143.517322540831
novel_circ_0003790	4	3	0	11	2	3	0	3	0	0	4	0	90.0292595093405	64.1821060288392	0	311.44709646366	89.8270828654839	99.5652318210481	0	123.589025294554	0	0	101.468760305421	0
novel_circ_0003810	13	18	10	22	11	14	13	6	9	5	10	12	292.595093405357	385.092636173035	419.322375041932	622.89419292732	494.048955760162	464.637748498224	733.179177711353	247.178050589108	229.996677825765	343.548165452796	253.671900763552	344.441574097994
novel_circ_0003823	25	36	11	30	25	28	7	10	21	12	25	17	562.682871933378	770.18527234607	461.254612546125	849.401172173618	1122.83853581855	929.275496996449	394.788787998421	411.963417648513	536.658914926784	824.515597086712	634.179751908881	487.958896638824
novel_circ_0003826	9	4	5	5	0	4	0	2	6	3	8	2	202.565833896016	85.5761413717856	209.661187520966	141.566862028936	0	132.753642428064	0	82.3926835297026	153.33111855051	206.128899271678	202.937520610842	57.4069290163323
novel_circ_0003828	4	4	0	2	6	4	5	2	7	5	3	2	90.0292595093405	85.5761413717856	0	56.6267448115745	269.481248596452	132.753642428064	281.991991427443	82.3926835297026	178.886304975595	343.548165452796	76.1015702290657	57.4069290163323
novel_circ_0003832	3	17	4	4	0	0	0	0	0	0	0	3	67.5219446320054	363.698600830089	167.728950016773	113.253489623149	0	0	0	0	0	0	0	86.1103935244984
novel_circ_0003849	2	2	3	0	2	0	0	6	7	0	4	0	45.0146297546703	42.7880706858928	125.79671251258	0	89.8270828654839	0	0	247.178050589108	178.886304975595	0	101.468760305421	0
novel_circ_0003856	5	8	0	7	4	4	3	4	7	0	6	10	112.536574386676	171.152282743571	0	198.193606840511	179.654165730968	132.753642428064	169.195194856466	164.785367059405	178.886304975595	0	152.203140458131	287.034645081661
novel_circ_0003859	18	21	9	39	14	27	13	11	23	8	35	21	405.131667792032	449.274742201874	377.390137537739	1104.2215238257	628.789580058388	896.087086389433	733.179177711353	453.159759413364	587.769287776954	549.677064724474	887.851652672433	602.772754671489
novel_circ_0003860	5	4	2	3	4	0	0	0	7	2	4	2	112.536574386676	85.5761413717856	83.8644750083864	84.9401172173618	179.654165730968	0	0	0	178.886304975595	137.419266181119	101.468760305421	57.4069290163323
novel_circ_0003861	64	96	40	62	26	37	20	30	54	29	48	60	1440.46815214945	2053.82739292285	1677.28950016773	1755.42908915881	1167.75207725129	1227.97119245959	1127.96796570977	1235.89025294554	1379.98006695459	1992.57935962622	1217.62512366505	1722.20787048997
novel_circ_0003862	6	10	9	9	3	9	6	2	12	6	7	14	135.043889264011	213.940353429464	377.390137537739	254.820351652085	134.740624298226	298.695695463144	338.390389712932	82.3926835297026	306.66223710102	412.257798543356	177.570330534487	401.848503114326
novel_circ_0003867	15	3	4	14	5	9	0	5	2	8	9	6	337.609723160027	64.1821060288392	167.728950016773	396.387213681022	224.56770716371	298.695695463144	0	205.981708824256	51.1103728501699	549.677064724474	228.304710687197	172.220787048997
novel_circ_0003868	3	8	3	3	3	4	5	0	5	6	5	0	67.5219446320054	171.152282743571	125.79671251258	84.9401172173618	134.740624298226	132.753642428064	281.991991427443	0	127.775932125425	412.257798543356	126.835950381776	0
novel_circ_0003869	0	0	0	2	2	2	0	4	6	0	5	2	0	0	0	56.6267448115745	89.8270828654839	66.3768212140321	0	164.785367059405	153.33111855051	0	126.835950381776	57.4069290163323
novel_circ_0003886	0	27	20	28	10	25	11	24	16	14	27	37	0	577.638954259552	838.644750083864	792.774427362043	449.13541432742	829.710265175401	620.382381140376	988.712202356431	408.88298280136	961.93486326783	684.914132061592	1062.02818680215
novel_circ_0003890	9	14	5	18	5	8	4	10	9	3	15	15	202.565833896016	299.516494801249	209.661187520966	509.640703304171	224.56770716371	265.507284856128	225.593593141955	411.963417648513	229.996677825765	206.128899271678	380.507851145329	430.551967622492
novel_circ_0003891	8	6	3	0	2	5	2	2	0	4	14	6	180.058519018681	128.364212057678	125.79671251258	0	89.8270828654839	165.94205303508	112.796796570977	82.3926835297026	0	274.838532362237	355.140661068973	172.220787048997
novel_circ_0003898	5	5	3	3	3	0	0	0	3	0	5	5	112.536574386676	106.970176714732	125.79671251258	84.9401172173618	134.740624298226	0	0	0	76.6655592752549	0	126.835950381776	143.517322540831
novel_circ_0003899	8	17	3	7	6	10	3	5	7	0	8	9	180.058519018681	363.698600830089	125.79671251258	198.193606840511	269.481248596452	331.88410607016	169.195194856466	205.981708824256	178.886304975595	0	202.937520610842	258.331180573495
novel_circ_0003900	17	19	4	17	7	15	12	6	17	6	13	14	382.624352914697	406.486671515981	167.728950016773	481.327330898383	314.394790029194	497.82615910524	676.780779425864	247.178050589108	434.438169226445	412.257798543356	329.773470992618	401.848503114326
novel_circ_0003901	12	4	3	4	3	0	0	5	2	0	0	5	270.087778528022	85.5761413717856	125.79671251258	113.253489623149	134.740624298226	0	0	205.981708824256	51.1103728501699	0	0	143.517322540831
novel_circ_0003924	7	56	3	4	0	6	0	5	3	0	3	3	157.551204141346	1198.065979205	125.79671251258	113.253489623149	0	199.130463642096	0	205.981708824256	76.6655592752549	0	76.1015702290657	86.1103935244984
novel_circ_0003943	8	7	3	9	5	6	8	10	6	0	13	5	180.058519018681	149.758247400625	125.79671251258	254.820351652085	224.56770716371	199.130463642096	451.18718628391	411.963417648513	153.33111855051	0	329.773470992618	143.517322540831
novel_circ_0003946	10	3	5	8	2	5	5	6	5	3	8	9	225.073148773351	64.1821060288392	209.661187520966	226.506979246298	89.8270828654839	165.94205303508	281.991991427443	247.178050589108	127.775932125425	206.128899271678	202.937520610842	258.331180573495
novel_circ_0003947	3	4	2	4	0	2	0	8	3	2	8	0	67.5219446320054	85.5761413717856	83.8644750083864	113.253489623149	0	66.3768212140321	0	329.57073411881	76.6655592752549	137.419266181119	202.937520610842	0
novel_circ_0003950	17	12	0	0	8	14	0	0	23	12	14	8	382.624352914697	256.728424115357	0	0	359.308331461936	464.637748498224	0	0	587.769287776954	824.515597086712	355.140661068973	229.627716065329
novel_circ_0003956	5	5	10	3	3	0	3	0	2	0	3	0	112.536574386676	106.970176714732	419.322375041932	84.9401172173618	134.740624298226	0	169.195194856466	0	51.1103728501699	0	76.1015702290657	0
novel_circ_0003962	126	97	112	104	132	74	61	78	108	69	145	127	2835.92167454423	2075.2214282658	4696.41060046964	2944.59073020187	5928.58746912194	2455.94238491919	3440.30229541481	3213.3146576584	2759.96013390918	4740.96468324859	3678.24256107151	3645.3399925371
novel_circ_0003971	70	170	45	83	41	60	22	35	79	22	81	36	1575.51204141346	3636.98600830089	1886.9506876887	2350.00990968034	1841.45519874242	1991.30463642096	1240.76476228075	1441.87196176979	2018.85972758171	1511.6119279923	2054.74239618477	1033.32472229398
novel_circ_0003988	3	4	2	0	0	0	0	0	0	3	0	0	67.5219446320054	85.5761413717856	83.8644750083864	0	0	0	0	0	0	206.128899271678	0	0
novel_circ_0003994	12	14	4	8	0	9	3	12	8	4	4	15	270.087778528022	299.516494801249	167.728950016773	226.506979246298	0	298.695695463144	169.195194856466	494.356101178215	204.44149140068	274.838532362237	101.468760305421	430.551967622492
novel_circ_0003995	7	11	6	7	6	5	0	4	8	0	4	4	157.551204141346	235.33438877241	251.593425025159	198.193606840511	269.481248596452	165.94205303508	0	164.785367059405	204.44149140068	0	101.468760305421	114.813858032665
novel_circ_0003996	8	2	5	2	2	0	0	0	0	0	3	0	180.058519018681	42.7880706858928	209.661187520966	56.6267448115745	89.8270828654839	0	0	0	0	0	76.1015702290657	0
novel_circ_0004043	0	0	0	3	0	5	2	3	3	2	5	0	0	0	0	84.9401172173618	0	165.94205303508	112.796796570977	123.589025294554	76.6655592752549	137.419266181119	126.835950381776	0
novel_circ_0004049	6	8	8	12	5	5	3	0	11	5	14	7	135.043889264011	171.152282743571	335.457900033546	339.760468869447	224.56770716371	165.94205303508	169.195194856466	0	281.107050675935	343.548165452796	355.140661068973	200.924251557163
novel_circ_0004050	2	2	3	5	2	0	2	0	7	0	0	5	45.0146297546703	42.7880706858928	125.79671251258	141.566862028936	89.8270828654839	0	112.796796570977	0	178.886304975595	0	0	143.517322540831
novel_circ_0004067	7	20	9	7	5	9	8	8	12	7	8	8	157.551204141346	427.880706858928	377.390137537739	198.193606840511	224.56770716371	298.695695463144	451.18718628391	329.57073411881	306.66223710102	480.967431633915	202.937520610842	229.627716065329
novel_circ_0004069	157	407	131	191	129	172	123	159	198	96	173	198	3533.64843574162	8707.37238457918	5493.12311304931	5407.85412950537	5793.84684482371	5708.40662440676	6937.00298911511	6550.21834061135	5059.92691216682	6596.12477669369	4388.52388320946	5683.28597261689
novel_circ_0004071	0	7	0	8	0	0	5	0	8	3	5	9	0	149.758247400625	0	226.506979246298	0	0	281.991991427443	0	204.44149140068	206.128899271678	126.835950381776	258.331180573495
novel_circ_0004072	16	34	10	16	6	2	7	13	8	9	0	9	360.117038037362	727.397201660177	419.322375041932	453.013958492596	269.481248596452	66.3768212140321	394.788787998421	535.552442943067	204.44149140068	618.386697815034	0	258.331180573495
novel_circ_0004075	9	2	0	0	0	0	2	2	2	0	0	4	202.565833896016	42.7880706858928	0	0	0	0	112.796796570977	82.3926835297026	51.1103728501699	0	0	114.813858032665
novel_circ_0004079	11	14	3	10	4	17	2	2	9	4	10	5	247.580463650686	299.516494801249	125.79671251258	283.133724057873	179.654165730968	564.202980319272	112.796796570977	82.3926835297026	229.996677825765	274.838532362237	253.671900763552	143.517322540831
novel_circ_0004080	3	7	6	9	2	0	0	5	0	0	7	6	67.5219446320054	149.758247400625	251.593425025159	254.820351652085	89.8270828654839	0	0	205.981708824256	0	0	177.570330534487	172.220787048997
novel_circ_0004090	45	42	18	73	23	36	16	26	34	26	49	34	1012.82916948008	898.549484403748	754.780275075478	2066.87618562247	1033.01145295307	1194.78278185258	902.374372567819	1071.10488588613	868.876338452889	1786.45046035454	1242.99231374141	975.917793277649
novel_circ_0004094	14	11	3	2	0	0	3	3	0	0	3	4	315.102408282692	235.33438877241	125.79671251258	56.6267448115745	0	0	169.195194856466	123.589025294554	0	0	76.1015702290657	114.813858032665
novel_circ_0004111	4	10	7	0	0	2	3	6	4	0	7	3	90.0292595093405	213.940353429464	293.525662529353	0	0	66.3768212140321	169.195194856466	247.178050589108	102.22074570034	0	177.570330534487	86.1103935244984
novel_circ_0004114	17	10	0	11	4	9	4	9	10	0	6	10	382.624352914697	213.940353429464	0	311.44709646366	179.654165730968	298.695695463144	225.593593141955	370.767075883662	255.55186425085	0	152.203140458131	287.034645081661
novel_circ_0004119	4	3	2	3	4	4	0	0	2	0	4	6	90.0292595093405	64.1821060288392	83.8644750083864	84.9401172173618	179.654165730968	132.753642428064	0	0	51.1103728501699	0	101.468760305421	172.220787048997
novel_circ_0004130	0	6	5	4	0	4	6	4	4	0	3	2	0	128.364212057678	209.661187520966	113.253489623149	0	132.753642428064	338.390389712932	164.785367059405	102.22074570034	0	76.1015702290657	57.4069290163323
novel_circ_0004142	0	10	6	0	4	7	2	0	3	2	2	6	0	213.940353429464	251.593425025159	0	179.654165730968	232.318874249112	112.796796570977	0	76.6655592752549	137.419266181119	50.7343801527105	172.220787048997
novel_circ_0004147	0	6	2	6	2	4	2	4	5	3	3	0	0	128.364212057678	83.8644750083864	169.880234434724	89.8270828654839	132.753642428064	112.796796570977	164.785367059405	127.775932125425	206.128899271678	76.1015702290657	0
novel_circ_0004151	2	0	0	3	4	3	0	2	0	0	0	2	45.0146297546703	0	0	84.9401172173618	179.654165730968	99.5652318210481	0	82.3926835297026	0	0	0	57.4069290163323
novel_circ_0004152	4	10	3	7	10	3	6	7	5	2	7	0	90.0292595093405	213.940353429464	125.79671251258	198.193606840511	449.13541432742	99.5652318210481	338.390389712932	288.374392353959	127.775932125425	137.419266181119	177.570330534487	0
novel_circ_0004165	7	4	3	4	5	8	0	0	5	0	2	4	157.551204141346	85.5761413717856	125.79671251258	113.253489623149	224.56770716371	265.507284856128	0	0	127.775932125425	0	50.7343801527105	114.813858032665
novel_circ_0004166	16	14	8	17	3	2	4	2	19	3	8	14	360.117038037362	299.516494801249	335.457900033546	481.327330898383	134.740624298226	66.3768212140321	225.593593141955	82.3926835297026	485.548542076614	206.128899271678	202.937520610842	401.848503114326
novel_circ_0004171	4	4	2	0	0	0	0	3	0	0	4	0	90.0292595093405	85.5761413717856	83.8644750083864	0	0	0	0	123.589025294554	0	0	101.468760305421	0
novel_circ_0004172	6	10	3	5	3	0	5	0	4	0	5	2	135.043889264011	213.940353429464	125.79671251258	141.566862028936	134.740624298226	0	281.991991427443	0	102.22074570034	0	126.835950381776	57.4069290163323
novel_circ_0004173	5	7	3	7	3	2	4	6	10	9	6	0	112.536574386676	149.758247400625	125.79671251258	198.193606840511	134.740624298226	66.3768212140321	225.593593141955	247.178050589108	255.55186425085	618.386697815034	152.203140458131	0
novel_circ_0004178	3	3	0	3	0	2	3	3	5	3	2	0	67.5219446320054	64.1821060288392	0	84.9401172173618	0	66.3768212140321	169.195194856466	123.589025294554	127.775932125425	206.128899271678	50.7343801527105	0
novel_circ_0004186	5	5	2	4	4	2	0	0	2	0	2	2	112.536574386676	106.970176714732	83.8644750083864	113.253489623149	179.654165730968	66.3768212140321	0	0	51.1103728501699	0	50.7343801527105	57.4069290163323
novel_circ_0004194	10	9	6	6	3	6	0	6	13	0	11	8	225.073148773351	192.546318086517	251.593425025159	169.880234434724	134.740624298226	199.130463642096	0	247.178050589108	332.217423526105	0	279.039090839908	229.627716065329
novel_circ_0004200	3	5	7	13	2	3	10	7	5	0	11	6	67.5219446320054	106.970176714732	293.525662529353	368.073841275234	89.8270828654839	99.5652318210481	563.983982854887	288.374392353959	127.775932125425	0	279.039090839908	172.220787048997
novel_circ_0004212	19	6	0	0	14	0	2	7	9	8	3	3	427.638982669368	128.364212057678	0	0	628.789580058388	0	112.796796570977	288.374392353959	229.996677825765	549.677064724474	76.1015702290657	86.1103935244984
novel_circ_0004218	3	2	2	0	0	0	2	0	0	0	0	0	67.5219446320054	42.7880706858928	83.8644750083864	0	0	0	112.796796570977	0	0	0	0	0
novel_circ_0004219	13	3	3	8	7	6	2	5	14	2	8	3	292.595093405357	64.1821060288392	125.79671251258	226.506979246298	314.394790029194	199.130463642096	112.796796570977	205.981708824256	357.77260995119	137.419266181119	202.937520610842	86.1103935244984
novel_circ_0004224	0	4	0	3	0	2	6	3	2	0	7	0	0	85.5761413717856	0	84.9401172173618	0	66.3768212140321	338.390389712932	123.589025294554	51.1103728501699	0	177.570330534487	0
novel_circ_0004241	10	11	9	9	9	10	2	4	12	3	5	5	225.073148773351	235.33438877241	377.390137537739	254.820351652085	404.221872894678	331.88410607016	112.796796570977	164.785367059405	306.66223710102	206.128899271678	126.835950381776	143.517322540831
novel_circ_0004244	9	2	5	0	0	0	0	0	0	0	3	4	202.565833896016	42.7880706858928	209.661187520966	0	0	0	0	0	0	0	76.1015702290657	114.813858032665
novel_circ_0004246	3	6	0	3	6	2	0	2	3	0	2	0	67.5219446320054	128.364212057678	0	84.9401172173618	269.481248596452	66.3768212140321	0	82.3926835297026	76.6655592752549	0	50.7343801527105	0
novel_circ_0004252	3	4	3	5	0	2	2	0	3	0	0	0	67.5219446320054	85.5761413717856	125.79671251258	141.566862028936	0	66.3768212140321	112.796796570977	0	76.6655592752549	0	0	0
novel_circ_0004257	10	12	5	3	0	8	4	4	12	0	9	5	225.073148773351	256.728424115357	209.661187520966	84.9401172173618	0	265.507284856128	225.593593141955	164.785367059405	306.66223710102	0	228.304710687197	143.517322540831
novel_circ_0004261	5	3	2	0	0	0	0	0	2	0	0	0	112.536574386676	64.1821060288392	83.8644750083864	0	0	0	0	0	51.1103728501699	0	0	0
novel_circ_0004278	16	16	19	19	15	14	6	9	23	5	16	13	360.117038037362	342.304565487142	796.712512579671	537.954075709958	673.70312149113	464.637748498224	338.390389712932	370.767075883662	587.769287776954	343.548165452796	405.875041221684	373.14503860616
novel_circ_0004283	6	6	4	0	3	5	3	9	10	0	3	4	135.043889264011	128.364212057678	167.728950016773	0	134.740624298226	165.94205303508	169.195194856466	370.767075883662	255.55186425085	0	76.1015702290657	114.813858032665
novel_circ_0004284	7	0	4	5	4	5	3	4	5	2	5	5	157.551204141346	0	167.728950016773	141.566862028936	179.654165730968	165.94205303508	169.195194856466	164.785367059405	127.775932125425	137.419266181119	126.835950381776	143.517322540831
novel_circ_0004291	2	0	0	4	5	2	0	0	4	0	3	0	45.0146297546703	0	0	113.253489623149	224.56770716371	66.3768212140321	0	0	102.22074570034	0	76.1015702290657	0
novel_circ_0004299	8	2	9	4	2	5	0	0	5	0	3	0	180.058519018681	42.7880706858928	377.390137537739	113.253489623149	89.8270828654839	165.94205303508	0	0	127.775932125425	0	76.1015702290657	0
novel_circ_0004300	10	17	5	18	5	6	8	12	11	0	10	4	225.073148773351	363.698600830089	209.661187520966	509.640703304171	224.56770716371	199.130463642096	451.18718628391	494.356101178215	281.107050675935	0	253.671900763552	114.813858032665
novel_circ_0004302	5	13	0	7	5	5	0	8	16	0	4	5	112.536574386676	278.122459458303	0	198.193606840511	224.56770716371	165.94205303508	0	329.57073411881	408.88298280136	0	101.468760305421	143.517322540831
novel_circ_0004304	16	8	10	11	5	6	6	6	28	4	16	4	360.117038037362	171.152282743571	419.322375041932	311.44709646366	224.56770716371	199.130463642096	338.390389712932	247.178050589108	715.545219902379	274.838532362237	405.875041221684	114.813858032665
novel_circ_0004305	138	63	68	110	101	91	75	121	123	33	106	99	3106.00945307225	1347.82422660562	2851.39215028514	3114.4709646366	4536.26768470694	3020.14536523846	4229.87987141165	4984.757353547	3143.28793028545	2267.41789198846	2688.92214809366	2841.64298630845
novel_circ_0004310	4	6	8	12	3	7	2	6	7	7	5	16	90.0292595093405	128.364212057678	335.457900033546	339.760468869447	134.740624298226	232.318874249112	112.796796570977	247.178050589108	178.886304975595	480.967431633915	126.835950381776	459.255432130658
novel_circ_0004318	0	4	0	0	0	0	0	0	6	2	4	8	0	85.5761413717856	0	0	0	0	0	0	153.33111855051	137.419266181119	101.468760305421	229.627716065329
novel_circ_0004330	8	6	0	2	4	4	2	6	6	0	6	2	180.058519018681	128.364212057678	0	56.6267448115745	179.654165730968	132.753642428064	112.796796570977	247.178050589108	153.33111855051	0	152.203140458131	57.4069290163323
novel_circ_0004344	4	6	3	0	2	2	2	2	4	0	3	0	90.0292595093405	128.364212057678	125.79671251258	0	89.8270828654839	66.3768212140321	112.796796570977	82.3926835297026	102.22074570034	0	76.1015702290657	0
novel_circ_0004360	8	8	5	15	6	11	5	6	15	6	6	3	180.058519018681	171.152282743571	209.661187520966	424.700586086809	269.481248596452	365.072516677176	281.991991427443	247.178050589108	383.327796376275	412.257798543356	152.203140458131	86.1103935244984
novel_circ_0004362	17	15	13	12	10	8	6	6	12	0	8	16	382.624352914697	320.910530144196	545.119087554512	339.760468869447	449.13541432742	265.507284856128	338.390389712932	247.178050589108	306.66223710102	0	202.937520610842	459.255432130658
novel_circ_0004364	20	26	13	10	9	13	8	9	23	2	6	22	450.146297546703	556.244918916606	545.119087554512	283.133724057873	404.221872894678	431.449337891208	451.18718628391	370.767075883662	587.769287776954	137.419266181119	152.203140458131	631.476219179655
novel_circ_0004374	3	5	2	0	0	0	0	0	5	2	0	0	67.5219446320054	106.970176714732	83.8644750083864	0	0	0	0	0	127.775932125425	137.419266181119	0	0
novel_circ_0004387	9	32	5	14	4	11	5	3	9	2	10	13	202.565833896016	684.609130974284	209.661187520966	396.387213681022	179.654165730968	365.072516677176	281.991991427443	123.589025294554	229.996677825765	137.419266181119	253.671900763552	373.14503860616
novel_circ_0004389	2	5	4	0	0	5	0	3	0	4	2	4	45.0146297546703	106.970176714732	167.728950016773	0	0	165.94205303508	0	123.589025294554	0	274.838532362237	50.7343801527105	114.813858032665
novel_circ_0004393	4	3	0	2	2	2	3	9	2	0	6	0	90.0292595093405	64.1821060288392	0	56.6267448115745	89.8270828654839	66.3768212140321	169.195194856466	370.767075883662	51.1103728501699	0	152.203140458131	0
novel_circ_0004397	9	5	4	10	3	5	0	5	9	3	8	2	202.565833896016	106.970176714732	167.728950016773	283.133724057873	134.740624298226	165.94205303508	0	205.981708824256	229.996677825765	206.128899271678	202.937520610842	57.4069290163323
novel_circ_0004405	3	3	3	5	3	0	0	6	3	0	0	0	67.5219446320054	64.1821060288392	125.79671251258	141.566862028936	134.740624298226	0	0	247.178050589108	76.6655592752549	0	0	0
novel_circ_0004408	28	31	13	31	28	28	12	18	56	14	47	59	630.204816565384	663.215095631338	545.119087554512	877.714544579405	1257.57916011678	929.275496996449	676.780779425864	741.534151767323	1431.09043980476	961.93486326783	1192.2579335887	1693.5044059818
novel_circ_0004409	6	6	2	0	3	2	0	0	2	0	9	7	135.043889264011	128.364212057678	83.8644750083864	0	134.740624298226	66.3768212140321	0	0	51.1103728501699	0	228.304710687197	200.924251557163
novel_circ_0004410	8	10	11	10	5	10	5	8	20	10	14	10	180.058519018681	213.940353429464	461.254612546125	283.133724057873	224.56770716371	331.88410607016	281.991991427443	329.57073411881	511.103728501699	687.096330905593	355.140661068973	287.034645081661
novel_circ_0004431	3	3	2	7	0	2	2	0	3	0	2	6	67.5219446320054	64.1821060288392	83.8644750083864	198.193606840511	0	66.3768212140321	112.796796570977	0	76.6655592752549	0	50.7343801527105	172.220787048997
novel_circ_0004437	12	9	0	5	5	4	0	6	0	0	0	3	270.087778528022	192.546318086517	0	141.566862028936	224.56770716371	132.753642428064	0	247.178050589108	0	0	0	86.1103935244984
novel_circ_0004442	30	48	20	22	23	28	9	14	25	6	54	33	675.219446320054	1026.91369646143	838.644750083864	622.89419292732	1033.01145295307	929.275496996449	507.585584569398	576.748784707918	638.879660627124	412.257798543356	1369.82826412318	947.214328769482
novel_circ_0004446	6	10	2	0	2	5	2	4	7	5	8	0	135.043889264011	213.940353429464	83.8644750083864	0	89.8270828654839	165.94205303508	112.796796570977	164.785367059405	178.886304975595	343.548165452796	202.937520610842	0
novel_circ_0004447	9	11	4	5	4	5	0	3	8	0	8	6	202.565833896016	235.33438877241	167.728950016773	141.566862028936	179.654165730968	165.94205303508	0	123.589025294554	204.44149140068	0	202.937520610842	172.220787048997
novel_circ_0004456	14	20	0	20	5	8	0	5	11	2	7	11	315.102408282692	427.880706858928	0	566.267448115745	224.56770716371	265.507284856128	0	205.981708824256	281.107050675935	137.419266181119	177.570330534487	315.738109589828
novel_circ_0004473	4	5	0	6	2	5	5	0	6	0	2	6	90.0292595093405	106.970176714732	0	169.880234434724	89.8270828654839	165.94205303508	281.991991427443	0	153.33111855051	0	50.7343801527105	172.220787048997
novel_circ_0004476	4	8	5	7	3	0	0	0	3	3	3	0	90.0292595093405	171.152282743571	209.661187520966	198.193606840511	134.740624298226	0	0	0	76.6655592752549	206.128899271678	76.1015702290657	0
novel_circ_0004478	18	16	14	25	5	10	7	7	10	3	6	13	405.131667792032	342.304565487142	587.051325058705	707.834310144681	224.56770716371	331.88410607016	394.788787998421	288.374392353959	255.55186425085	206.128899271678	152.203140458131	373.14503860616
novel_circ_0004483	14	8	0	9	5	6	4	5	5	4	6	7	315.102408282692	171.152282743571	0	254.820351652085	224.56770716371	199.130463642096	225.593593141955	205.981708824256	127.775932125425	274.838532362237	152.203140458131	200.924251557163
novel_circ_0004494	5	6	4	0	4	0	0	2	3	0	0	2	112.536574386676	128.364212057678	167.728950016773	0	179.654165730968	0	0	82.3926835297026	76.6655592752549	0	0	57.4069290163323
novel_circ_0004514	8	0	4	7	2	4	0	6	9	0	3	7	180.058519018681	0	167.728950016773	198.193606840511	89.8270828654839	132.753642428064	0	247.178050589108	229.996677825765	0	76.1015702290657	200.924251557163
novel_circ_0004522	10	11	16	6	7	3	0	4	9	0	7	5	225.073148773351	235.33438877241	670.915800067092	169.880234434724	314.394790029194	99.5652318210481	0	164.785367059405	229.996677825765	0	177.570330534487	143.517322540831
novel_circ_0004524	7	16	7	9	7	0	3	4	4	5	15	6	157.551204141346	342.304565487142	293.525662529353	254.820351652085	314.394790029194	0	169.195194856466	164.785367059405	102.22074570034	343.548165452796	380.507851145329	172.220787048997
novel_circ_0004527	3	2	0	0	0	0	0	0	8	2	3	2	67.5219446320054	42.7880706858928	0	0	0	0	0	0	204.44149140068	137.419266181119	76.1015702290657	57.4069290163323
novel_circ_0004528	14	22	9	70	13	83	106	82	27	3	76	95	315.102408282692	470.668777544821	377.390137537739	1981.93606840511	583.876038625646	2754.63808038233	5978.2302182618	3378.1000247178	689.990033477294	206.128899271678	1927.906445803	2726.82912827578
novel_circ_0004532	3	9	0	0	3	6	6	5	3	0	12	6	67.5219446320054	192.546318086517	0	0	134.740624298226	199.130463642096	338.390389712932	205.981708824256	76.6655592752549	0	304.406280916263	172.220787048997
novel_circ_0004540	3	6	3	4	2	5	5	6	6	0	4	6	67.5219446320054	128.364212057678	125.79671251258	113.253489623149	89.8270828654839	165.94205303508	281.991991427443	247.178050589108	153.33111855051	0	101.468760305421	172.220787048997
novel_circ_0004543	201	229	108	141	114	150	91	121	183	57	167	166	4523.97029034436	4899.23409353472	4528.68165045287	3992.185509216	5120.14372333259	4978.2615910524	5132.25424397947	4984.757353547	4676.59911579055	3916.44908616188	4236.32074275133	4764.77510835558
novel_circ_0004550	6	4	7	8	7	8	5	7	3	6	7	4	135.043889264011	85.5761413717856	293.525662529353	226.506979246298	314.394790029194	265.507284856128	281.991991427443	288.374392353959	76.6655592752549	412.257798543356	177.570330534487	114.813858032665
novel_circ_0004551	17	14	4	12	6	15	2	7	0	3	8	9	382.624352914697	299.516494801249	167.728950016773	339.760468869447	269.481248596452	497.82615910524	112.796796570977	288.374392353959	0	206.128899271678	202.937520610842	258.331180573495
novel_circ_0004558	10	12	8	6	16	9	9	22	11	6	7	12	225.073148773351	256.728424115357	335.457900033546	169.880234434724	718.616662923872	298.695695463144	507.585584569398	906.319518826728	281.107050675935	412.257798543356	177.570330534487	344.441574097994
novel_circ_0004560	3	7	8	7	6	6	2	10	4	3	6	9	67.5219446320054	149.758247400625	335.457900033546	198.193606840511	269.481248596452	199.130463642096	112.796796570977	411.963417648513	102.22074570034	206.128899271678	152.203140458131	258.331180573495
novel_circ_0004563	14	18	6	6	12	15	10	6	31	9	7	25	315.102408282692	385.092636173035	251.593425025159	169.880234434724	538.962497192904	497.82615910524	563.983982854887	247.178050589108	792.210779177634	618.386697815034	177.570330534487	717.586612704153
novel_circ_0004567	2	8	3	2	4	0	0	5	7	0	3	0	45.0146297546703	171.152282743571	125.79671251258	56.6267448115745	179.654165730968	0	0	205.981708824256	178.886304975595	0	76.1015702290657	0
novel_circ_0004568	25	30	19	24	6	28	14	8	22	8	22	28	562.682871933378	641.821060288392	796.712512579671	679.520937738894	269.481248596452	929.275496996449	789.577575996842	329.57073411881	562.214101351869	549.677064724474	558.078181679815	803.697006228652
novel_circ_0004572	7	17	9	6	3	7	2	8	10	7	6	11	157.551204141346	363.698600830089	377.390137537739	169.880234434724	134.740624298226	232.318874249112	112.796796570977	329.57073411881	255.55186425085	480.967431633915	152.203140458131	315.738109589828
novel_circ_0004573	12	6	2	12	7	5	0	6	5	2	8	5	270.087778528022	128.364212057678	83.8644750083864	339.760468869447	314.394790029194	165.94205303508	0	247.178050589108	127.775932125425	137.419266181119	202.937520610842	143.517322540831
novel_circ_0004582	28	37	18	17	10	26	6	13	24	18	22	22	630.204816565384	791.579307689016	754.780275075478	481.327330898383	449.13541432742	862.898675782417	338.390389712932	535.552442943067	613.324474202039	1236.77339563007	558.078181679815	631.476219179655
novel_circ_0004583	7	5	0	5	0	4	5	0	10	2	3	5	157.551204141346	106.970176714732	0	141.566862028936	0	132.753642428064	281.991991427443	0	255.55186425085	137.419266181119	76.1015702290657	143.517322540831
novel_circ_0004585	0	0	0	0	0	0	0	0	0	3	2	2	0	0	0	0	0	0	0	0	0	206.128899271678	50.7343801527105	57.4069290163323
novel_circ_0004595	2	8	3	4	0	3	2	0	0	3	0	5	45.0146297546703	171.152282743571	125.79671251258	113.253489623149	0	99.5652318210481	112.796796570977	0	0	206.128899271678	0	143.517322540831
novel_circ_0004598	5	3	0	0	0	3	0	0	0	2	2	3	112.536574386676	64.1821060288392	0	0	0	99.5652318210481	0	0	0	137.419266181119	50.7343801527105	86.1103935244984
novel_circ_0004599	3	0	0	3	2	3	3	0	0	0	0	4	67.5219446320054	0	0	84.9401172173618	89.8270828654839	99.5652318210481	169.195194856466	0	0	0	0	114.813858032665
novel_circ_0004600	6	3	0	6	0	4	2	3	3	3	4	5	135.043889264011	64.1821060288392	0	169.880234434724	0	132.753642428064	112.796796570977	123.589025294554	76.6655592752549	206.128899271678	101.468760305421	143.517322540831
novel_circ_0004605	3	9	2	0	0	0	0	0	3	2	2	2	67.5219446320054	192.546318086517	83.8644750083864	0	0	0	0	0	76.6655592752549	137.419266181119	50.7343801527105	57.4069290163323
novel_circ_0004607	22	17	16	9	5	11	9	8	10	10	15	16	495.160927301373	363.698600830089	670.915800067092	254.820351652085	224.56770716371	365.072516677176	507.585584569398	329.57073411881	255.55186425085	687.096330905593	380.507851145329	459.255432130658
novel_circ_0004609	5	9	3	7	2	3	3	5	5	3	6	9	112.536574386676	192.546318086517	125.79671251258	198.193606840511	89.8270828654839	99.5652318210481	169.195194856466	205.981708824256	127.775932125425	206.128899271678	152.203140458131	258.331180573495
novel_circ_0004612	3	4	3	11	2	5	6	3	8	0	4	4	67.5219446320054	85.5761413717856	125.79671251258	311.44709646366	89.8270828654839	165.94205303508	338.390389712932	123.589025294554	204.44149140068	0	101.468760305421	114.813858032665
novel_circ_0004615	6	5	2	2	2	4	3	5	6	0	8	7	135.043889264011	106.970176714732	83.8644750083864	56.6267448115745	89.8270828654839	132.753642428064	169.195194856466	205.981708824256	153.33111855051	0	202.937520610842	200.924251557163
novel_circ_0004617	7	8	3	8	3	5	4	4	0	0	3	3	157.551204141346	171.152282743571	125.79671251258	226.506979246298	134.740624298226	165.94205303508	225.593593141955	164.785367059405	0	0	76.1015702290657	86.1103935244984
novel_circ_0004625	7	5	3	5	0	0	3	0	5	3	5	7	157.551204141346	106.970176714732	125.79671251258	141.566862028936	0	0	169.195194856466	0	127.775932125425	206.128899271678	126.835950381776	200.924251557163
novel_circ_0004627	8	7	4	15	7	3	5	3	8	4	7	6	180.058519018681	149.758247400625	167.728950016773	424.700586086809	314.394790029194	99.5652318210481	281.991991427443	123.589025294554	204.44149140068	274.838532362237	177.570330534487	172.220787048997
novel_circ_0004635	17	16	13	22	7	0	0	6	9	3	8	4	382.624352914697	342.304565487142	545.119087554512	622.89419292732	314.394790029194	0	0	247.178050589108	229.996677825765	206.128899271678	202.937520610842	114.813858032665
novel_circ_0004640	24	9	5	10	8	5	8	0	7	0	6	5	540.175557056043	192.546318086517	209.661187520966	283.133724057873	359.308331461936	165.94205303508	451.18718628391	0	178.886304975595	0	152.203140458131	143.517322540831
novel_circ_0004643	3	3	4	7	0	3	0	4	6	0	3	4	67.5219446320054	64.1821060288392	167.728950016773	198.193606840511	0	99.5652318210481	0	164.785367059405	153.33111855051	0	76.1015702290657	114.813858032665
novel_circ_0004650	9	13	3	7	0	9	3	5	4	0	0	5	202.565833896016	278.122459458303	125.79671251258	198.193606840511	0	298.695695463144	169.195194856466	205.981708824256	102.22074570034	0	0	143.517322540831
novel_circ_0004660	11	12	6	4	0	5	0	6	5	0	6	3	247.580463650686	256.728424115357	251.593425025159	113.253489623149	0	165.94205303508	0	247.178050589108	127.775932125425	0	152.203140458131	86.1103935244984
novel_circ_0004671	16	18	6	7	6	4	2	4	5	4	11	7	360.117038037362	385.092636173035	251.593425025159	198.193606840511	269.481248596452	132.753642428064	112.796796570977	164.785367059405	127.775932125425	274.838532362237	279.039090839908	200.924251557163
novel_circ_0004681	2	0	3	2	0	2	3	5	3	0	0	4	45.0146297546703	0	125.79671251258	56.6267448115745	0	66.3768212140321	169.195194856466	205.981708824256	76.6655592752549	0	0	114.813858032665
novel_circ_0004682	6	5	3	9	0	0	4	10	2	3	3	4	135.043889264011	106.970176714732	125.79671251258	254.820351652085	0	0	225.593593141955	411.963417648513	51.1103728501699	206.128899271678	76.1015702290657	114.813858032665
novel_circ_0004683	3	5	0	5	0	3	6	4	9	0	3	3	67.5219446320054	106.970176714732	0	141.566862028936	0	99.5652318210481	338.390389712932	164.785367059405	229.996677825765	0	76.1015702290657	86.1103935244984
novel_circ_0004692	21	25	6	31	10	15	11	9	22	4	28	15	472.653612424038	534.85088357366	251.593425025159	877.714544579405	449.13541432742	497.82615910524	620.382381140376	370.767075883662	562.214101351869	274.838532362237	710.281322137947	430.551967622492
novel_circ_0004700	5	3	4	3	4	0	3	0	0	0	0	2	112.536574386676	64.1821060288392	167.728950016773	84.9401172173618	179.654165730968	0	169.195194856466	0	0	0	0	57.4069290163323
novel_circ_0004702	8	5	6	9	5	17	3	0	8	0	15	10	180.058519018681	106.970176714732	251.593425025159	254.820351652085	224.56770716371	564.202980319272	169.195194856466	0	204.44149140068	0	380.507851145329	287.034645081661
novel_circ_0004703	6	6	3	7	5	4	6	0	5	0	3	5	135.043889264011	128.364212057678	125.79671251258	198.193606840511	224.56770716371	132.753642428064	338.390389712932	0	127.775932125425	0	76.1015702290657	143.517322540831
novel_circ_0004704	0	11	0	0	0	0	0	0	7	3	11	4	0	235.33438877241	0	0	0	0	0	0	178.886304975595	206.128899271678	279.039090839908	114.813858032665
novel_circ_0004705	9	4	4	0	10	4	0	2	0	2	6	2	202.565833896016	85.5761413717856	167.728950016773	0	449.13541432742	132.753642428064	0	82.3926835297026	0	137.419266181119	152.203140458131	57.4069290163323
novel_circ_0004707	0	0	0	8	2	4	0	0	0	0	2	2	0	0	0	226.506979246298	89.8270828654839	132.753642428064	0	0	0	0	50.7343801527105	57.4069290163323
novel_circ_0004708	99	90	97	72	115	108	69	107	128	58	95	117	2228.22417285618	1925.46318086517	4067.42703790674	2038.56281321668	5165.05726476533	3584.34834555773	3891.48948169872	4408.00856883909	3271.06386241088	3985.15871925244	2409.88305725375	3358.30534745544
novel_circ_0004712	6	4	3	5	0	0	5	3	7	0	9	5	135.043889264011	85.5761413717856	125.79671251258	141.566862028936	0	0	281.991991427443	123.589025294554	178.886304975595	0	228.304710687197	143.517322540831
novel_circ_0004714	9	8	3	0	4	5	0	2	2	0	11	15	202.565833896016	171.152282743571	125.79671251258	0	179.654165730968	165.94205303508	0	82.3926835297026	51.1103728501699	0	279.039090839908	430.551967622492
novel_circ_0004715	11	12	4	3	7	10	2	0	0	9	2	5	247.580463650686	256.728424115357	167.728950016773	84.9401172173618	314.394790029194	331.88410607016	112.796796570977	0	0	618.386697815034	50.7343801527105	143.517322540831
novel_circ_0004716	63	78	30	64	21	31	23	13	34	22	51	27	1417.96083727211	1668.73475674982	1257.9671251258	1812.05583397038	943.184370087581	1028.8407288175	1297.16316056624	535.552442943067	868.876338452889	1511.6119279923	1293.72669389412	774.993541720486
novel_circ_0004732	11	20	3	4	7	6	4	7	7	6	5	11	247.580463650686	427.880706858928	125.79671251258	113.253489623149	314.394790029194	199.130463642096	225.593593141955	288.374392353959	178.886304975595	412.257798543356	126.835950381776	315.738109589828
novel_circ_0004733	13	21	8	6	5	6	9	3	11	3	3	10	292.595093405357	449.274742201874	335.457900033546	169.880234434724	224.56770716371	199.130463642096	507.585584569398	123.589025294554	281.107050675935	206.128899271678	76.1015702290657	287.034645081661
novel_circ_0004743	0	6	0	4	2	5	0	0	0	0	0	0	0	128.364212057678	0	113.253489623149	89.8270828654839	165.94205303508	0	0	0	0	0	0
novel_circ_0004754	6	6	2	10	0	3	0	0	7	0	2	2	135.043889264011	128.364212057678	83.8644750083864	283.133724057873	0	99.5652318210481	0	0	178.886304975595	0	50.7343801527105	57.4069290163323
novel_circ_0004762	9	35	3	9	2	4	6	10	0	4	4	2	202.565833896016	748.791237003124	125.79671251258	254.820351652085	89.8270828654839	132.753642428064	338.390389712932	411.963417648513	0	274.838532362237	101.468760305421	57.4069290163323
novel_circ_0004764	18	13	6	3	8	7	0	5	4	11	15	14	405.131667792032	278.122459458303	251.593425025159	84.9401172173618	359.308331461936	232.318874249112	0	205.981708824256	102.22074570034	755.805963996152	380.507851145329	401.848503114326
novel_circ_0004772	10	7	0	5	2	2	2	3	2	3	3	2	225.073148773351	149.758247400625	0	141.566862028936	89.8270828654839	66.3768212140321	112.796796570977	123.589025294554	51.1103728501699	206.128899271678	76.1015702290657	57.4069290163323
novel_circ_0004775	9	6	3	8	2	0	4	2	7	7	0	0	202.565833896016	128.364212057678	125.79671251258	226.506979246298	89.8270828654839	0	225.593593141955	82.3926835297026	178.886304975595	480.967431633915	0	0
novel_circ_0004784	8	4	0	2	0	4	2	3	3	0	13	2	180.058519018681	85.5761413717856	0	56.6267448115745	0	132.753642428064	112.796796570977	123.589025294554	76.6655592752549	0	329.773470992618	57.4069290163323
novel_circ_0004786	27	38	21	25	9	3	10	6	14	14	12	21	607.697501688049	812.973343031963	880.576987588058	707.834310144681	404.221872894678	99.5652318210481	563.983982854887	247.178050589108	357.77260995119	961.93486326783	304.406280916263	602.772754671489
novel_circ_0004787	6	5	2	3	2	0	0	0	17	3	5	8	135.043889264011	106.970176714732	83.8644750083864	84.9401172173618	89.8270828654839	0	0	0	434.438169226445	206.128899271678	126.835950381776	229.627716065329
novel_circ_0004800	13	0	10	18	0	23	0	7	22	4	25	4	292.595093405357	0	419.322375041932	509.640703304171	0	763.333443961369	0	288.374392353959	562.214101351869	274.838532362237	634.179751908881	114.813858032665
novel_circ_0004802	5	14	6	3	7	12	5	6	5	6	4	5	112.536574386676	299.516494801249	251.593425025159	84.9401172173618	314.394790029194	398.260927284192	281.991991427443	247.178050589108	127.775932125425	412.257798543356	101.468760305421	143.517322540831
novel_circ_0004803	21	35	16	18	11	13	7	14	15	3	28	15	472.653612424038	748.791237003124	670.915800067092	509.640703304171	494.048955760162	431.449337891208	394.788787998421	576.748784707918	383.327796376275	206.128899271678	710.281322137947	430.551967622492
novel_circ_0004810	10	10	3	6	0	4	5	3	6	2	8	8	225.073148773351	213.940353429464	125.79671251258	169.880234434724	0	132.753642428064	281.991991427443	123.589025294554	153.33111855051	137.419266181119	202.937520610842	229.627716065329
novel_circ_0004811	4	7	8	5	0	3	4	2	3	3	8	5	90.0292595093405	149.758247400625	335.457900033546	141.566862028936	0	99.5652318210481	225.593593141955	82.3926835297026	76.6655592752549	206.128899271678	202.937520610842	143.517322540831
novel_circ_0004818	74	66	32	72	34	43	27	39	96	13	55	58	1665.5413009228	1412.00633263446	1341.83160013418	2038.56281321668	1527.06040871323	1427.10165610169	1522.75675370819	1606.6573288292	2453.29789680816	893.225230177271	1395.19545419954	1664.80094147364
novel_circ_0004826	4	2	4	5	0	0	0	0	0	0	0	2	90.0292595093405	42.7880706858928	167.728950016773	141.566862028936	0	0	0	0	0	0	0	57.4069290163323
novel_circ_0004841	0	2	0	0	0	0	0	2	0	2	3	3	0	42.7880706858928	0	0	0	0	0	82.3926835297026	0	137.419266181119	76.1015702290657	86.1103935244984
novel_circ_0004842	18	11	10	20	14	9	7	7	8	7	16	8	405.131667792032	235.33438877241	419.322375041932	566.267448115745	628.789580058388	298.695695463144	394.788787998421	288.374392353959	204.44149140068	480.967431633915	405.875041221684	229.627716065329
novel_circ_0004843	13	9	9	11	2	6	0	3	7	4	10	4	292.595093405357	192.546318086517	377.390137537739	311.44709646366	89.8270828654839	199.130463642096	0	123.589025294554	178.886304975595	274.838532362237	253.671900763552	114.813858032665
novel_circ_0004852	20	32	18	7	10	7	4	8	26	3	0	7	450.146297546703	684.609130974284	754.780275075478	198.193606840511	449.13541432742	232.318874249112	225.593593141955	329.57073411881	664.434847052209	206.128899271678	0	200.924251557163
novel_circ_0004857	0	5	0	4	4	3	0	0	0	0	0	0	0	106.970176714732	0	113.253489623149	179.654165730968	99.5652318210481	0	0	0	0	0	0
novel_circ_0004860	18	38	17	28	10	9	7	24	52	7	31	28	405.131667792032	812.973343031963	712.848037571285	792.774427362043	449.13541432742	298.695695463144	394.788787998421	988.712202356431	1328.86969410442	480.967431633915	786.382892367012	803.697006228652
novel_circ_0004862	0	4	10	4	0	6	3	7	5	0	0	7	0	85.5761413717856	419.322375041932	113.253489623149	0	199.130463642096	169.195194856466	288.374392353959	127.775932125425	0	0	200.924251557163
novel_circ_0004864	9	3	2	3	0	3	0	2	3	4	2	0	202.565833896016	64.1821060288392	83.8644750083864	84.9401172173618	0	99.5652318210481	0	82.3926835297026	76.6655592752549	274.838532362237	50.7343801527105	0
novel_circ_0004866	6	0	0	4	2	4	0	0	3	2	3	3	135.043889264011	0	0	113.253489623149	89.8270828654839	132.753642428064	0	0	76.6655592752549	137.419266181119	76.1015702290657	86.1103935244984
novel_circ_0004867	5	0	9	8	3	12	7	5	13	0	7	12	112.536574386676	0	377.390137537739	226.506979246298	134.740624298226	398.260927284192	394.788787998421	205.981708824256	332.217423526105	0	177.570330534487	344.441574097994
novel_circ_0004883	16	45	10	19	8	11	0	5	15	0	19	15	360.117038037362	962.731590432587	419.322375041932	537.954075709958	359.308331461936	365.072516677176	0	205.981708824256	383.327796376275	0	481.97661145075	430.551967622492
novel_circ_0004888	9	13	3	4	6	6	0	0	3	2	7	2	202.565833896016	278.122459458303	125.79671251258	113.253489623149	269.481248596452	199.130463642096	0	0	76.6655592752549	137.419266181119	177.570330534487	57.4069290163323
novel_circ_0004890	3	4	4	0	4	2	0	0	3	0	9	5	67.5219446320054	85.5761413717856	167.728950016773	0	179.654165730968	66.3768212140321	0	0	76.6655592752549	0	228.304710687197	143.517322540831
novel_circ_0004901	30	30	8	35	10	12	5	9	19	3	27	27	675.219446320054	641.821060288392	335.457900033546	990.968034202554	449.13541432742	398.260927284192	281.991991427443	370.767075883662	485.548542076614	206.128899271678	684.914132061592	774.993541720486
novel_circ_0004902	10	2	3	5	0	0	0	0	0	0	3	2	225.073148773351	42.7880706858928	125.79671251258	141.566862028936	0	0	0	0	0	0	76.1015702290657	57.4069290163323
novel_circ_0004911	5	20	4	0	0	2	0	3	3	0	0	0	112.536574386676	427.880706858928	167.728950016773	0	0	66.3768212140321	0	123.589025294554	76.6655592752549	0	0	0
novel_circ_0004913	6	0	2	6	0	0	2	2	5	2	7	5	135.043889264011	0	83.8644750083864	169.880234434724	0	0	112.796796570977	82.3926835297026	127.775932125425	137.419266181119	177.570330534487	143.517322540831
novel_circ_0004917	4	7	0	6	4	3	0	3	2	4	0	0	90.0292595093405	149.758247400625	0	169.880234434724	179.654165730968	99.5652318210481	0	123.589025294554	51.1103728501699	274.838532362237	0	0
novel_circ_0004920	11	11	0	11	3	2	3	3	7	5	10	7	247.580463650686	235.33438877241	0	311.44709646366	134.740624298226	66.3768212140321	169.195194856466	123.589025294554	178.886304975595	343.548165452796	253.671900763552	200.924251557163
novel_circ_0004924	2	4	0	2	0	0	0	0	6	2	3	2	45.0146297546703	85.5761413717856	0	56.6267448115745	0	0	0	0	153.33111855051	137.419266181119	76.1015702290657	57.4069290163323
novel_circ_0004926	25	22	13	18	7	13	3	9	21	12	17	27	562.682871933378	470.668777544821	545.119087554512	509.640703304171	314.394790029194	431.449337891208	169.195194856466	370.767075883662	536.658914926784	824.515597086712	431.242231298039	774.993541720486
novel_circ_0004934	7	10	0	4	7	5	0	3	0	0	5	0	157.551204141346	213.940353429464	0	113.253489623149	314.394790029194	165.94205303508	0	123.589025294554	0	0	126.835950381776	0
novel_circ_0004935	11	6	7	7	5	9	0	0	11	6	9	11	247.580463650686	128.364212057678	293.525662529353	198.193606840511	224.56770716371	298.695695463144	0	0	281.107050675935	412.257798543356	228.304710687197	315.738109589828
novel_circ_0004938	20	13	8	0	5	9	10	14	13	3	7	27	450.146297546703	278.122459458303	335.457900033546	0	224.56770716371	298.695695463144	563.983982854887	576.748784707918	332.217423526105	206.128899271678	177.570330534487	774.993541720486
novel_circ_0004940	3	7	10	5	0	7	0	0	5	0	4	7	67.5219446320054	149.758247400625	419.322375041932	141.566862028936	0	232.318874249112	0	0	127.775932125425	0	101.468760305421	200.924251557163
novel_circ_0004943	5	8	4	0	4	6	2	0	9	0	7	5	112.536574386676	171.152282743571	167.728950016773	0	179.654165730968	199.130463642096	112.796796570977	0	229.996677825765	0	177.570330534487	143.517322540831
novel_circ_0004944	0	3	0	0	5	3	2	5	3	5	8	0	0	64.1821060288392	0	0	224.56770716371	99.5652318210481	112.796796570977	205.981708824256	76.6655592752549	343.548165452796	202.937520610842	0
novel_circ_0004952	11	23	8	13	7	18	6	5	15	6	11	6	247.580463650686	492.062812887767	335.457900033546	368.073841275234	314.394790029194	597.391390926289	338.390389712932	205.981708824256	383.327796376275	412.257798543356	279.039090839908	172.220787048997
novel_circ_0004954	10	6	10	7	3	7	2	3	10	8	6	3	225.073148773351	128.364212057678	419.322375041932	198.193606840511	134.740624298226	232.318874249112	112.796796570977	123.589025294554	255.55186425085	549.677064724474	152.203140458131	86.1103935244984
novel_circ_0004971	5	2	7	5	0	0	6	4	5	0	7	7	112.536574386676	42.7880706858928	293.525662529353	141.566862028936	0	0	338.390389712932	164.785367059405	127.775932125425	0	177.570330534487	200.924251557163
novel_circ_0004972	3	2	0	4	2	3	2	0	0	0	0	3	67.5219446320054	42.7880706858928	0	113.253489623149	89.8270828654839	99.5652318210481	112.796796570977	0	0	0	0	86.1103935244984
novel_circ_0004976	15	11	3	5	8	8	2	9	14	5	10	8	337.609723160027	235.33438877241	125.79671251258	141.566862028936	359.308331461936	265.507284856128	112.796796570977	370.767075883662	357.77260995119	343.548165452796	253.671900763552	229.627716065329
novel_circ_0005006	0	13	0	2	5	3	0	5	5	0	0	4	0	278.122459458303	0	56.6267448115745	224.56770716371	99.5652318210481	0	205.981708824256	127.775932125425	0	0	114.813858032665
novel_circ_0005016	2	7	3	3	0	0	0	3	0	0	2	0	45.0146297546703	149.758247400625	125.79671251258	84.9401172173618	0	0	0	123.589025294554	0	0	50.7343801527105	0
novel_circ_0005020	3	4	6	4	0	4	0	0	4	0	4	0	67.5219446320054	85.5761413717856	251.593425025159	113.253489623149	0	132.753642428064	0	0	102.22074570034	0	101.468760305421	0
novel_circ_0005021	24	21	17	17	18	23	8	6	18	11	14	21	540.175557056043	449.274742201874	712.848037571285	481.327330898383	808.443745789355	763.333443961369	451.18718628391	247.178050589108	459.993355651529	755.805963996152	355.140661068973	602.772754671489
novel_circ_0005023	15	19	7	9	7	9	7	11	9	3	12	10	337.609723160027	406.486671515981	293.525662529353	254.820351652085	314.394790029194	298.695695463144	394.788787998421	453.159759413364	229.996677825765	206.128899271678	304.406280916263	287.034645081661
novel_circ_0005040	8	3	0	12	2	3	7	0	2	2	9	4	180.058519018681	64.1821060288392	0	339.760468869447	89.8270828654839	99.5652318210481	394.788787998421	0	51.1103728501699	137.419266181119	228.304710687197	114.813858032665
novel_circ_0005064	15	25	15	28	15	13	7	15	24	9	20	20	337.609723160027	534.85088357366	628.983562562898	792.774427362043	673.70312149113	431.449337891208	394.788787998421	617.945126472769	613.324474202039	618.386697815034	507.343801527105	574.069290163323
novel_circ_0005069	6	6	2	5	3	4	0	0	0	0	5	2	135.043889264011	128.364212057678	83.8644750083864	141.566862028936	134.740624298226	132.753642428064	0	0	0	0	126.835950381776	57.4069290163323
novel_circ_0005079	9	13	6	17	8	5	7	2	8	6	18	17	202.565833896016	278.122459458303	251.593425025159	481.327330898383	359.308331461936	165.94205303508	394.788787998421	82.3926835297026	204.44149140068	412.257798543356	456.609421374394	487.958896638824
novel_circ_0005084	44	43	30	35	16	30	25	28	31	16	40	32	990.321854602746	919.943519746695	1257.9671251258	990.968034202554	718.616662923872	995.652318210481	1409.95995713722	1153.49756941584	792.210779177634	1099.35412944895	1014.68760305421	918.510864261316
novel_circ_0005087	5	9	3	5	3	7	0	2	3	0	5	5	112.536574386676	192.546318086517	125.79671251258	141.566862028936	134.740624298226	232.318874249112	0	82.3926835297026	76.6655592752549	0	126.835950381776	143.517322540831
novel_circ_0005091	47	61	20	38	29	33	28	30	53	15	36	24	1057.84379923475	1305.03615591973	838.644750083864	1075.90815141992	1302.49270154952	1095.21755003153	1579.15515199368	1235.89025294554	1354.4248805295	1030.64449635839	913.218842748789	688.883148195987
novel_circ_0005094	9	9	9	3	0	5	0	8	9	3	6	2	202.565833896016	192.546318086517	377.390137537739	84.9401172173618	0	165.94205303508	0	329.57073411881	229.996677825765	206.128899271678	152.203140458131	57.4069290163323
novel_circ_0005098	20	24	8	18	10	12	6	3	10	3	13	16	450.146297546703	513.456848230713	335.457900033546	509.640703304171	449.13541432742	398.260927284192	338.390389712932	123.589025294554	255.55186425085	206.128899271678	329.773470992618	459.255432130658
novel_circ_0005099	4	5	3	8	17	5	0	2	12	3	13	6	90.0292595093405	106.970176714732	125.79671251258	226.506979246298	763.530204356613	165.94205303508	0	82.3926835297026	306.66223710102	206.128899271678	329.773470992618	172.220787048997
novel_circ_0005109	10	0	4	3	2	6	0	0	0	0	4	4	225.073148773351	0	167.728950016773	84.9401172173618	89.8270828654839	199.130463642096	0	0	0	0	101.468760305421	114.813858032665
novel_circ_0005112	5	4	4	6	0	2	0	0	2	5	6	2	112.536574386676	85.5761413717856	167.728950016773	169.880234434724	0	66.3768212140321	0	0	51.1103728501699	343.548165452796	152.203140458131	57.4069290163323
novel_circ_0005117	9	10	6	10	5	9	0	4	6	0	7	6	202.565833896016	213.940353429464	251.593425025159	283.133724057873	224.56770716371	298.695695463144	0	164.785367059405	153.33111855051	0	177.570330534487	172.220787048997
novel_circ_0005129	19	14	13	17	13	11	10	12	12	0	9	9	427.638982669368	299.516494801249	545.119087554512	481.327330898383	583.876038625646	365.072516677176	563.983982854887	494.356101178215	306.66223710102	0	228.304710687197	258.331180573495
novel_circ_0005132	8	6	3	9	2	4	3	0	4	0	7	6	180.058519018681	128.364212057678	125.79671251258	254.820351652085	89.8270828654839	132.753642428064	169.195194856466	0	102.22074570034	0	177.570330534487	172.220787048997
novel_circ_0005137	8	26	2	0	4	5	4	3	0	2	0	5	180.058519018681	556.244918916606	83.8644750083864	0	179.654165730968	165.94205303508	225.593593141955	123.589025294554	0	137.419266181119	0	143.517322540831
novel_circ_0005143	4	3	5	5	0	2	0	3	6	0	4	6	90.0292595093405	64.1821060288392	209.661187520966	141.566862028936	0	66.3768212140321	0	123.589025294554	153.33111855051	0	101.468760305421	172.220787048997
novel_circ_0005145	8	2	4	0	2	0	0	0	0	0	3	4	180.058519018681	42.7880706858928	167.728950016773	0	89.8270828654839	0	0	0	0	0	76.1015702290657	114.813858032665
novel_circ_0005149	7	2	5	0	4	4	0	4	3	0	4	5	157.551204141346	42.7880706858928	209.661187520966	0	179.654165730968	132.753642428064	0	164.785367059405	76.6655592752549	0	101.468760305421	143.517322540831
novel_circ_0005151	0	0	2	3	4	5	0	3	3	0	6	7	0	0	83.8644750083864	84.9401172173618	179.654165730968	165.94205303508	0	123.589025294554	76.6655592752549	0	152.203140458131	200.924251557163
novel_circ_0005152	4	35	3	3	0	0	3	0	3	2	5	5	90.0292595093405	748.791237003124	125.79671251258	84.9401172173618	0	0	169.195194856466	0	76.6655592752549	137.419266181119	126.835950381776	143.517322540831
novel_circ_0005161	23	8	17	11	9	5	7	2	12	6	16	14	517.668242178708	171.152282743571	712.848037571285	311.44709646366	404.221872894678	165.94205303508	394.788787998421	82.3926835297026	306.66223710102	412.257798543356	405.875041221684	401.848503114326
novel_circ_0005162	5	2	0	10	4	3	0	2	4	0	10	2	112.536574386676	42.7880706858928	0	283.133724057873	179.654165730968	99.5652318210481	0	82.3926835297026	102.22074570034	0	253.671900763552	57.4069290163323
novel_circ_0005170	2	4	5	0	2	0	0	2	0	0	0	0	45.0146297546703	85.5761413717856	209.661187520966	0	89.8270828654839	0	0	82.3926835297026	0	0	0	0
novel_circ_0005181	3	3	2	5	5	3	4	8	2	3	8	0	67.5219446320054	64.1821060288392	83.8644750083864	141.566862028936	224.56770716371	99.5652318210481	225.593593141955	329.57073411881	51.1103728501699	206.128899271678	202.937520610842	0
novel_circ_0005189	9	4	4	6	0	3	0	0	3	0	3	4	202.565833896016	85.5761413717856	167.728950016773	169.880234434724	0	99.5652318210481	0	0	76.6655592752549	0	76.1015702290657	114.813858032665
novel_circ_0005190	3	2	0	2	3	3	0	4	0	0	0	3	67.5219446320054	42.7880706858928	0	56.6267448115745	134.740624298226	99.5652318210481	0	164.785367059405	0	0	0	86.1103935244984
novel_circ_0005193	4	6	0	7	4	5	6	2	6	2	4	4	90.0292595093405	128.364212057678	0	198.193606840511	179.654165730968	165.94205303508	338.390389712932	82.3926835297026	153.33111855051	137.419266181119	101.468760305421	114.813858032665
novel_circ_0005195	24	20	11	19	11	10	5	9	27	11	10	17	540.175557056043	427.880706858928	461.254612546125	537.954075709958	494.048955760162	331.88410607016	281.991991427443	370.767075883662	689.990033477294	755.805963996152	253.671900763552	487.958896638824
novel_circ_0005197	5	2	3	0	6	2	0	3	7	0	8	6	112.536574386676	42.7880706858928	125.79671251258	0	269.481248596452	66.3768212140321	0	123.589025294554	178.886304975595	0	202.937520610842	172.220787048997
novel_circ_0005199	5	5	3	0	2	2	0	0	8	0	2	0	112.536574386676	106.970176714732	125.79671251258	0	89.8270828654839	66.3768212140321	0	0	204.44149140068	0	50.7343801527105	0
novel_circ_0005215	8	6	2	3	5	7	3	3	3	0	4	10	180.058519018681	128.364212057678	83.8644750083864	84.9401172173618	224.56770716371	232.318874249112	169.195194856466	123.589025294554	76.6655592752549	0	101.468760305421	287.034645081661
novel_circ_0005225	3	0	0	0	3	2	2	2	2	0	0	0	67.5219446320054	0	0	0	134.740624298226	66.3768212140321	112.796796570977	82.3926835297026	51.1103728501699	0	0	0
novel_circ_0005229	10	13	0	15	4	3	6	3	16	4	4	11	225.073148773351	278.122459458303	0	424.700586086809	179.654165730968	99.5652318210481	338.390389712932	123.589025294554	408.88298280136	274.838532362237	101.468760305421	315.738109589828
novel_circ_0005230	42	32	18	17	21	25	16	26	42	17	37	25	945.307224848076	684.609130974284	754.780275075478	481.327330898383	943.184370087581	829.710265175401	902.374372567819	1071.10488588613	1073.31782985357	1168.06376253951	938.586032825144	717.586612704153
novel_circ_0005238	13	8	4	6	0	4	0	4	8	2	5	2	292.595093405357	171.152282743571	167.728950016773	169.880234434724	0	132.753642428064	0	164.785367059405	204.44149140068	137.419266181119	126.835950381776	57.4069290163323
novel_circ_0005252	19	34	14	35	8	14	16	15	20	7	26	19	427.638982669368	727.397201660177	587.051325058705	990.968034202554	359.308331461936	464.637748498224	902.374372567819	617.945126472769	511.103728501699	480.967431633915	659.546941985236	545.365825655157
novel_circ_0005258	3	4	4	3	4	0	0	5	3	0	3	0	67.5219446320054	85.5761413717856	167.728950016773	84.9401172173618	179.654165730968	0	0	205.981708824256	76.6655592752549	0	76.1015702290657	0
novel_circ_0005260	2	7	4	3	3	0	0	4	2	0	2	0	45.0146297546703	149.758247400625	167.728950016773	84.9401172173618	134.740624298226	0	0	164.785367059405	51.1103728501699	0	50.7343801527105	0
novel_circ_0005265	16	13	13	6	4	11	3	6	3	0	11	7	360.117038037362	278.122459458303	545.119087554512	169.880234434724	179.654165730968	365.072516677176	169.195194856466	247.178050589108	76.6655592752549	0	279.039090839908	200.924251557163
novel_circ_0005266	8	3	0	2	6	3	5	6	5	3	8	6	180.058519018681	64.1821060288392	0	56.6267448115745	269.481248596452	99.5652318210481	281.991991427443	247.178050589108	127.775932125425	206.128899271678	202.937520610842	172.220787048997
novel_circ_0005274	7	7	4	3	0	5	0	2	4	6	4	0	157.551204141346	149.758247400625	167.728950016773	84.9401172173618	0	165.94205303508	0	82.3926835297026	102.22074570034	412.257798543356	101.468760305421	0
novel_circ_0005283	10	6	6	3	0	0	0	4	7	0	6	12	225.073148773351	128.364212057678	251.593425025159	84.9401172173618	0	0	0	164.785367059405	178.886304975595	0	152.203140458131	344.441574097994
novel_circ_0005284	9	4	4	6	0	0	0	4	5	3	4	4	202.565833896016	85.5761413717856	167.728950016773	169.880234434724	0	0	0	164.785367059405	127.775932125425	206.128899271678	101.468760305421	114.813858032665
novel_circ_0005287	10	5	3	5	9	7	0	2	7	4	4	4	225.073148773351	106.970176714732	125.79671251258	141.566862028936	404.221872894678	232.318874249112	0	82.3926835297026	178.886304975595	274.838532362237	101.468760305421	114.813858032665
novel_circ_0005291	41	26	13	33	7	14	10	23	31	5	28	21	922.79990997074	556.244918916606	545.119087554512	934.341289390979	314.394790029194	464.637748498224	563.983982854887	947.515860591579	792.210779177634	343.548165452796	710.281322137947	602.772754671489
novel_circ_0005292	14	7	7	16	3	0	5	2	5	4	9	5	315.102408282692	149.758247400625	293.525662529353	453.013958492596	134.740624298226	0	281.991991427443	82.3926835297026	127.775932125425	274.838532362237	228.304710687197	143.517322540831
novel_circ_0005294	21	20	13	15	10	17	8	15	36	8	10	12	472.653612424038	427.880706858928	545.119087554512	424.700586086809	449.13541432742	564.202980319272	451.18718628391	617.945126472769	919.986711303059	549.677064724474	253.671900763552	344.441574097994
novel_circ_0005296	13	25	9	7	11	8	3	4	11	8	17	17	292.595093405357	534.85088357366	377.390137537739	198.193606840511	494.048955760162	265.507284856128	169.195194856466	164.785367059405	281.107050675935	549.677064724474	431.242231298039	487.958896638824
novel_circ_0005297	9	16	3	7	5	6	3	7	8	5	13	8	202.565833896016	342.304565487142	125.79671251258	198.193606840511	224.56770716371	199.130463642096	169.195194856466	288.374392353959	204.44149140068	343.548165452796	329.773470992618	229.627716065329
novel_circ_0005302	6	18	2	2	0	4	4	7	10	4	9	5	135.043889264011	385.092636173035	83.8644750083864	56.6267448115745	0	132.753642428064	225.593593141955	288.374392353959	255.55186425085	274.838532362237	228.304710687197	143.517322540831
novel_circ_0005305	5	9	2	4	0	0	2	2	6	5	5	3	112.536574386676	192.546318086517	83.8644750083864	113.253489623149	0	0	112.796796570977	82.3926835297026	153.33111855051	343.548165452796	126.835950381776	86.1103935244984
novel_circ_0005311	4	8	3	0	0	0	0	0	0	0	4	2	90.0292595093405	171.152282743571	125.79671251258	0	0	0	0	0	0	0	101.468760305421	57.4069290163323
novel_circ_0005323	18	18	8	10	0	11	11	10	9	5	26	15	405.131667792032	385.092636173035	335.457900033546	283.133724057873	0	365.072516677176	620.382381140376	411.963417648513	229.996677825765	343.548165452796	659.546941985236	430.551967622492
novel_circ_0005331	141	113	66	77	62	76	39	28	94	36	70	104	3173.53139770425	2417.52599375294	2767.52767527675	2180.12967524562	2784.63956883	2522.31920613322	2199.53753313406	1153.49756941584	2402.18752395799	2473.54679126013	1775.70330534487	2985.16030884928
novel_circ_0005351	51	96	52	68	22	51	27	22	56	20	57	66	1147.87305874409	2053.82739292285	2180.47635021805	1925.30932359353	988.097911520323	1692.60894095782	1522.75675370819	906.319518826728	1431.09043980476	1374.19266181119	1445.92983435225	1894.42865753896
novel_circ_0005364	4	5	2	0	0	0	3	0	5	0	0	0	90.0292595093405	106.970176714732	83.8644750083864	0	0	0	169.195194856466	0	127.775932125425	0	0	0
novel_circ_0005373	9	2	2	8	7	8	0	7	0	2	8	10	202.565833896016	42.7880706858928	83.8644750083864	226.506979246298	314.394790029194	265.507284856128	0	288.374392353959	0	137.419266181119	202.937520610842	287.034645081661
novel_circ_0005379	12	16	3	14	7	5	5	6	27	6	16	7	270.087778528022	342.304565487142	125.79671251258	396.387213681022	314.394790029194	165.94205303508	281.991991427443	247.178050589108	689.990033477294	412.257798543356	405.875041221684	200.924251557163
novel_circ_0005380	7	0	0	5	2	2	0	2	2	2	5	0	157.551204141346	0	0	141.566862028936	89.8270828654839	66.3768212140321	0	82.3926835297026	51.1103728501699	137.419266181119	126.835950381776	0
novel_circ_0005383	16	18	7	8	2	8	4	3	5	0	10	8	360.117038037362	385.092636173035	293.525662529353	226.506979246298	89.8270828654839	265.507284856128	225.593593141955	123.589025294554	127.775932125425	0	253.671900763552	229.627716065329
novel_circ_0005407	11	12	2	3	11	3	4	3	9	0	15	3	247.580463650686	256.728424115357	83.8644750083864	84.9401172173618	494.048955760162	99.5652318210481	225.593593141955	123.589025294554	229.996677825765	0	380.507851145329	86.1103935244984
novel_circ_0005408	58	15	0	27	36	53	43	6	54	19	5	88	1305.42426288544	320.910530144196	0	764.461054956256	1616.88749157871	1758.98576217185	2425.13112627601	247.178050589108	1379.98006695459	1305.48302872063	126.835950381776	2525.90487671862
novel_circ_0005409	7	17	9	7	2	7	0	3	13	7	13	3	157.551204141346	363.698600830089	377.390137537739	198.193606840511	89.8270828654839	232.318874249112	0	123.589025294554	332.217423526105	480.967431633915	329.773470992618	86.1103935244984
novel_circ_0005410	15	7	3	2	3	9	2	5	2	2	3	0	337.609723160027	149.758247400625	125.79671251258	56.6267448115745	134.740624298226	298.695695463144	112.796796570977	205.981708824256	51.1103728501699	137.419266181119	76.1015702290657	0
novel_circ_0005417	0	3	3	4	0	0	0	2	0	3	2	6	0	64.1821060288392	125.79671251258	113.253489623149	0	0	0	82.3926835297026	0	206.128899271678	50.7343801527105	172.220787048997
novel_circ_0005418	15	11	8	6	4	4	0	3	6	0	10	4	337.609723160027	235.33438877241	335.457900033546	169.880234434724	179.654165730968	132.753642428064	0	123.589025294554	153.33111855051	0	253.671900763552	114.813858032665
novel_circ_0005420	203	270	107	186	136	137	85	84	209	63	175	163	4568.98492009903	5776.38954259552	4486.74941294867	5266.28726747643	6108.24163485291	4546.8122531612	4793.86385426654	3460.49270824751	5341.03396284276	4328.70688470524	4439.25826336217	4678.66471483108
novel_circ_0005421	8	6	0	5	0	0	0	2	4	5	4	5	180.058519018681	128.364212057678	0	141.566862028936	0	0	0	82.3926835297026	102.22074570034	343.548165452796	101.468760305421	143.517322540831
novel_circ_0005431	0	4	0	3	5	0	6	7	7	0	5	7	0	85.5761413717856	0	84.9401172173618	224.56770716371	0	338.390389712932	288.374392353959	178.886304975595	0	126.835950381776	200.924251557163
novel_circ_0005433	38	39	9	19	10	34	13	30	32	11	53	35	855.277965338735	834.367378374909	377.390137537739	537.954075709958	449.13541432742	1128.40596063854	733.179177711353	1235.89025294554	817.765965602719	755.805963996152	1344.46107404683	1004.62125778581
novel_circ_0005434	6	5	0	7	2	7	2	9	4	2	7	6	135.043889264011	106.970176714732	0	198.193606840511	89.8270828654839	232.318874249112	112.796796570977	370.767075883662	102.22074570034	137.419266181119	177.570330534487	172.220787048997
novel_circ_0005435	18	7	3	5	11	17	6	13	9	0	17	13	405.131667792032	149.758247400625	125.79671251258	141.566862028936	494.048955760162	564.202980319272	338.390389712932	535.552442943067	229.996677825765	0	431.242231298039	373.14503860616
novel_circ_0005449	0	3	0	0	2	3	0	0	2	3	2	3	0	64.1821060288392	0	0	89.8270828654839	99.5652318210481	0	0	51.1103728501699	206.128899271678	50.7343801527105	86.1103935244984
novel_circ_0005453	2	3	4	0	0	0	0	6	9	0	5	8	45.0146297546703	64.1821060288392	167.728950016773	0	0	0	0	247.178050589108	229.996677825765	0	126.835950381776	229.627716065329
novel_circ_0005455	5	11	3	0	5	0	2	3	0	2	10	0	112.536574386676	235.33438877241	125.79671251258	0	224.56770716371	0	112.796796570977	123.589025294554	0	137.419266181119	253.671900763552	0
novel_circ_0005456	3	5	4	0	4	4	0	0	0	0	5	5	67.5219446320054	106.970176714732	167.728950016773	0	179.654165730968	132.753642428064	0	0	0	0	126.835950381776	143.517322540831
novel_circ_0005460	19	37	10	32	12	9	4	5	20	2	21	19	427.638982669368	791.579307689016	419.322375041932	906.027916985192	538.962497192904	298.695695463144	225.593593141955	205.981708824256	511.103728501699	137.419266181119	532.71099160346	545.365825655157
novel_circ_0005470	0	0	0	0	0	0	8	0	9	4	8	8	0	0	0	0	0	0	451.18718628391	0	229.996677825765	274.838532362237	202.937520610842	229.627716065329
novel_circ_0005477	8	4	3	0	0	0	0	0	4	3	0	0	180.058519018681	85.5761413717856	125.79671251258	0	0	0	0	0	102.22074570034	206.128899271678	0	0
novel_circ_0005480	0	0	0	4	3	3	0	0	0	0	2	4	0	0	0	113.253489623149	134.740624298226	99.5652318210481	0	0	0	0	50.7343801527105	114.813858032665
novel_circ_0005481	30	26	18	24	23	29	12	28	39	14	19	13	675.219446320054	556.244918916606	754.780275075478	679.520937738894	1033.01145295307	962.463907603465	676.780779425864	1153.49756941584	996.652270578314	961.93486326783	481.97661145075	373.14503860616
novel_circ_0005484	8	11	5	6	5	4	2	6	8	2	8	5	180.058519018681	235.33438877241	209.661187520966	169.880234434724	224.56770716371	132.753642428064	112.796796570977	247.178050589108	204.44149140068	137.419266181119	202.937520610842	143.517322540831
novel_circ_0005499	3	0	0	5	2	3	0	0	4	0	0	2	67.5219446320054	0	0	141.566862028936	89.8270828654839	99.5652318210481	0	0	102.22074570034	0	0	57.4069290163323
novel_circ_0005501	6	12	2	15	0	9	6	8	10	5	15	8	135.043889264011	256.728424115357	83.8644750083864	424.700586086809	0	298.695695463144	338.390389712932	329.57073411881	255.55186425085	343.548165452796	380.507851145329	229.627716065329
novel_circ_0005506	8	4	6	4	3	6	3	4	9	0	4	10	180.058519018681	85.5761413717856	251.593425025159	113.253489623149	134.740624298226	199.130463642096	169.195194856466	164.785367059405	229.996677825765	0	101.468760305421	287.034645081661
novel_circ_0005507	7	6	6	5	3	3	4	4	19	3	3	5	157.551204141346	128.364212057678	251.593425025159	141.566862028936	134.740624298226	99.5652318210481	225.593593141955	164.785367059405	485.548542076614	206.128899271678	76.1015702290657	143.517322540831
novel_circ_0005531	0	2	0	2	5	3	0	0	0	0	0	3	0	42.7880706858928	0	56.6267448115745	224.56770716371	99.5652318210481	0	0	0	0	0	86.1103935244984
novel_circ_0005534	8	10	5	11	2	0	0	4	5	4	3	6	180.058519018681	213.940353429464	209.661187520966	311.44709646366	89.8270828654839	0	0	164.785367059405	127.775932125425	274.838532362237	76.1015702290657	172.220787048997
novel_circ_0005539	8	5	3	10	3	0	4	0	3	4	3	4	180.058519018681	106.970176714732	125.79671251258	283.133724057873	134.740624298226	0	225.593593141955	0	76.6655592752549	274.838532362237	76.1015702290657	114.813858032665
novel_circ_0005542	11	21	4	11	7	5	4	9	14	10	19	20	247.580463650686	449.274742201874	167.728950016773	311.44709646366	314.394790029194	165.94205303508	225.593593141955	370.767075883662	357.77260995119	687.096330905593	481.97661145075	574.069290163323
novel_circ_0005544	3	5	4	8	5	4	2	4	7	0	10	2	67.5219446320054	106.970176714732	167.728950016773	226.506979246298	224.56770716371	132.753642428064	112.796796570977	164.785367059405	178.886304975595	0	253.671900763552	57.4069290163323
novel_circ_0005545	23	22	0	8	9	10	0	7	27	4	6	13	517.668242178708	470.668777544821	0	226.506979246298	404.221872894678	331.88410607016	0	288.374392353959	689.990033477294	274.838532362237	152.203140458131	373.14503860616
novel_circ_0005552	2	3	3	3	0	0	0	4	0	0	0	7	45.0146297546703	64.1821060288392	125.79671251258	84.9401172173618	0	0	0	164.785367059405	0	0	0	200.924251557163
novel_circ_0005565	7	5	0	7	3	3	5	0	11	2	9	7	157.551204141346	106.970176714732	0	198.193606840511	134.740624298226	99.5652318210481	281.991991427443	0	281.107050675935	137.419266181119	228.304710687197	200.924251557163
novel_circ_0005569	7	4	8	2	9	12	4	4	5	3	9	3	157.551204141346	85.5761413717856	335.457900033546	56.6267448115745	404.221872894678	398.260927284192	225.593593141955	164.785367059405	127.775932125425	206.128899271678	228.304710687197	86.1103935244984
novel_circ_0005577	3	0	0	3	0	3	0	0	0	4	3	5	67.5219446320054	0	0	84.9401172173618	0	99.5652318210481	0	0	0	274.838532362237	76.1015702290657	143.517322540831
novel_circ_0005582	27	18	5	12	11	15	14	6	29	2	17	20	607.697501688049	385.092636173035	209.661187520966	339.760468869447	494.048955760162	497.82615910524	789.577575996842	247.178050589108	741.100406327464	137.419266181119	431.242231298039	574.069290163323
novel_circ_0005583	3	2	2	2	0	0	0	5	0	0	5	2	67.5219446320054	42.7880706858928	83.8644750083864	56.6267448115745	0	0	0	205.981708824256	0	0	126.835950381776	57.4069290163323
novel_circ_0005596	5	10	0	2	5	7	2	5	10	4	9	9	112.536574386676	213.940353429464	0	56.6267448115745	224.56770716371	232.318874249112	112.796796570977	205.981708824256	255.55186425085	274.838532362237	228.304710687197	258.331180573495
novel_circ_0005604	22	20	15	28	15	15	15	52	16	8	26	29	495.160927301373	427.880706858928	628.983562562898	792.774427362043	673.70312149113	497.82615910524	845.97597428233	2142.20977177227	408.88298280136	549.677064724474	659.546941985236	832.400470736818
novel_circ_0005617	7	8	3	3	2	10	3	4	4	5	6	4	157.551204141346	171.152282743571	125.79671251258	84.9401172173618	89.8270828654839	331.88410607016	169.195194856466	164.785367059405	102.22074570034	343.548165452796	152.203140458131	114.813858032665
novel_circ_0005619	4	6	0	2	0	5	2	3	9	0	0	2	90.0292595093405	128.364212057678	0	56.6267448115745	0	165.94205303508	112.796796570977	123.589025294554	229.996677825765	0	0	57.4069290163323
novel_circ_0005629	14	19	10	15	11	13	7	13	13	5	19	21	315.102408282692	406.486671515981	419.322375041932	424.700586086809	494.048955760162	431.449337891208	394.788787998421	535.552442943067	332.217423526105	343.548165452796	481.97661145075	602.772754671489
novel_circ_0005635	9	2	8	3	3	2	5	5	2	5	10	5	202.565833896016	42.7880706858928	335.457900033546	84.9401172173618	134.740624298226	66.3768212140321	281.991991427443	205.981708824256	51.1103728501699	343.548165452796	253.671900763552	143.517322540831
novel_circ_0005636	6	10	3	9	8	5	6	3	10	2	5	18	135.043889264011	213.940353429464	125.79671251258	254.820351652085	359.308331461936	165.94205303508	338.390389712932	123.589025294554	255.55186425085	137.419266181119	126.835950381776	516.66236114699
novel_circ_0005643	5	6	0	0	0	0	2	5	3	0	2	0	112.536574386676	128.364212057678	0	0	0	0	112.796796570977	205.981708824256	76.6655592752549	0	50.7343801527105	0
novel_circ_0005647	8	7	6	32	11	9	9	8	16	0	13	12	180.058519018681	149.758247400625	251.593425025159	906.027916985192	494.048955760162	298.695695463144	507.585584569398	329.57073411881	408.88298280136	0	329.773470992618	344.441574097994
novel_circ_0005661	8	13	11	2	5	4	7	9	14	3	12	10	180.058519018681	278.122459458303	461.254612546125	56.6267448115745	224.56770716371	132.753642428064	394.788787998421	370.767075883662	357.77260995119	206.128899271678	304.406280916263	287.034645081661
novel_circ_0005667	13	16	7	7	0	4	0	4	9	0	6	6	292.595093405357	342.304565487142	293.525662529353	198.193606840511	0	132.753642428064	0	164.785367059405	229.996677825765	0	152.203140458131	172.220787048997
novel_circ_0005677	5	9	6	9	15	14	6	4	12	5	11	8	112.536574386676	192.546318086517	251.593425025159	254.820351652085	673.70312149113	464.637748498224	338.390389712932	164.785367059405	306.66223710102	343.548165452796	279.039090839908	229.627716065329
novel_circ_0005686	5	3	2	2	0	2	2	0	0	0	0	0	112.536574386676	64.1821060288392	83.8644750083864	56.6267448115745	0	66.3768212140321	112.796796570977	0	0	0	0	0
novel_circ_0005689	11	2	0	2	4	4	4	0	10	0	8	3	247.580463650686	42.7880706858928	0	56.6267448115745	179.654165730968	132.753642428064	225.593593141955	0	255.55186425085	0	202.937520610842	86.1103935244984
novel_circ_0005697	12	4	2	4	2	6	2	2	9	2	6	5	270.087778528022	85.5761413717856	83.8644750083864	113.253489623149	89.8270828654839	199.130463642096	112.796796570977	82.3926835297026	229.996677825765	137.419266181119	152.203140458131	143.517322540831
novel_circ_0005702	2	0	0	2	2	3	0	0	3	0	0	0	45.0146297546703	0	0	56.6267448115745	89.8270828654839	99.5652318210481	0	0	76.6655592752549	0	0	0
novel_circ_0005707	0	9	2	4	5	6	3	2	8	2	20	5	0	192.546318086517	83.8644750083864	113.253489623149	224.56770716371	199.130463642096	169.195194856466	82.3926835297026	204.44149140068	137.419266181119	507.343801527105	143.517322540831
novel_circ_0005720	6	0	0	3	4	2	0	4	5	5	8	2	135.043889264011	0	0	84.9401172173618	179.654165730968	66.3768212140321	0	164.785367059405	127.775932125425	343.548165452796	202.937520610842	57.4069290163323
novel_circ_0005730	15	5	9	0	0	0	0	0	3	0	8	7	337.609723160027	106.970176714732	377.390137537739	0	0	0	0	0	76.6655592752549	0	202.937520610842	200.924251557163
novel_circ_0005738	4	6	11	3	2	0	6	3	7	0	0	0	90.0292595093405	128.364212057678	461.254612546125	84.9401172173618	89.8270828654839	0	338.390389712932	123.589025294554	178.886304975595	0	0	0
novel_circ_0005745	47	46	0	23	16	21	17	26	26	13	30	29	1057.84379923475	984.125625775534	0	651.207565333107	718.616662923872	696.956622747337	958.772770853308	1071.10488588613	664.434847052209	893.225230177271	761.015702290657	832.400470736818
novel_circ_0005752	3	5	3	3	0	3	0	2	10	0	5	0	67.5219446320054	106.970176714732	125.79671251258	84.9401172173618	0	99.5652318210481	0	82.3926835297026	255.55186425085	0	126.835950381776	0
novel_circ_0005755	75	96	62	51	48	46	31	27	55	20	83	33	1688.04861580013	2053.82739292285	2599.79872525998	1443.98199269515	2155.84998877161	1526.66688792274	1748.35034685015	1112.30122765098	1405.53525337967	1374.19266181119	2105.47677633749	947.214328769482
novel_circ_0005773	39	51	21	47	14	25	17	25	31	23	56	35	877.78528021607	1091.09580249027	880.576987588058	1330.728503072	628.789580058388	829.710265175401	958.772770853308	1029.90854412128	792.210779177634	1580.32156108286	1420.56264427589	1004.62125778581
novel_circ_0005785	8	11	3	0	0	6	4	0	7	0	9	3	180.058519018681	235.33438877241	125.79671251258	0	0	199.130463642096	225.593593141955	0	178.886304975595	0	228.304710687197	86.1103935244984
novel_circ_0005790	175	110	87	123	76	134	68	83	123	49	129	123	3938.78010353365	2353.3438877241	3648.10466286481	3482.54480591183	3413.42914888839	4447.24702134015	3835.09108341323	3419.29636648266	3143.28793028545	3366.77202143741	3272.36751984983	3530.52613450443
novel_circ_0005791	6	5	4	2	0	2	2	3	2	0	6	3	135.043889264011	106.970176714732	167.728950016773	56.6267448115745	0	66.3768212140321	112.796796570977	123.589025294554	51.1103728501699	0	152.203140458131	86.1103935244984
novel_circ_0005794	6	9	0	3	3	2	0	0	4	0	5	5	135.043889264011	192.546318086517	0	84.9401172173618	134.740624298226	66.3768212140321	0	0	102.22074570034	0	126.835950381776	143.517322540831
novel_circ_0005802	5	5	0	0	4	5	3	3	10	9	4	10	112.536574386676	106.970176714732	0	0	179.654165730968	165.94205303508	169.195194856466	123.589025294554	255.55186425085	618.386697815034	101.468760305421	287.034645081661
novel_circ_0005805	0	0	0	5	0	3	6	0	2	3	8	2	0	0	0	141.566862028936	0	99.5652318210481	338.390389712932	0	51.1103728501699	206.128899271678	202.937520610842	57.4069290163323
novel_circ_0005807	121	89	77	90	74	89	60	65	170	68	131	93	2723.38510015755	1904.06914552223	3228.78228782288	2548.20351652085	3323.60206602291	2953.76854402443	3383.90389712932	2677.76221471533	4344.38169226445	4672.25505015803	3323.10190000254	2669.42219925945
novel_circ_0005816	2	0	3	4	0	0	0	0	0	2	8	5	45.0146297546703	0	125.79671251258	113.253489623149	0	0	0	0	0	137.419266181119	202.937520610842	143.517322540831
novel_circ_0005817	56	79	37	61	31	32	24	31	67	13	35	35	1260.40963313077	1690.12879209276	1551.49278765515	1727.11571675302	1392.319784415	1062.02913942451	1353.56155885173	1277.08659471039	1712.19749048069	893.225230177271	887.851652672433	1004.62125778581
novel_circ_0005830	12	10	5	8	3	4	5	3	10	5	7	10	270.087778528022	213.940353429464	209.661187520966	226.506979246298	134.740624298226	132.753642428064	281.991991427443	123.589025294554	255.55186425085	343.548165452796	177.570330534487	287.034645081661
novel_circ_0005843	5	2	6	4	3	0	4	4	0	0	3	6	112.536574386676	42.7880706858928	251.593425025159	113.253489623149	134.740624298226	0	225.593593141955	164.785367059405	0	0	76.1015702290657	172.220787048997
novel_circ_0005850	0	6	0	3	2	7	0	0	4	0	3	0	0	128.364212057678	0	84.9401172173618	89.8270828654839	232.318874249112	0	0	102.22074570034	0	76.1015702290657	0
novel_circ_0005856	14	3	4	0	15	5	2	8	16	4	11	11	315.102408282692	64.1821060288392	167.728950016773	0	673.70312149113	165.94205303508	112.796796570977	329.57073411881	408.88298280136	274.838532362237	279.039090839908	315.738109589828
novel_circ_0005861	11	0	5	8	4	5	4	2	10	3	7	0	247.580463650686	0	209.661187520966	226.506979246298	179.654165730968	165.94205303508	225.593593141955	82.3926835297026	255.55186425085	206.128899271678	177.570330534487	0
novel_circ_0005864	12	4	4	7	13	9	0	9	11	4	7	5	270.087778528022	85.5761413717856	167.728950016773	198.193606840511	583.876038625646	298.695695463144	0	370.767075883662	281.107050675935	274.838532362237	177.570330534487	143.517322540831
novel_circ_0005867	20	13	10	9	3	10	9	12	14	4	5	5	450.146297546703	278.122459458303	419.322375041932	254.820351652085	134.740624298226	331.88410607016	507.585584569398	494.356101178215	357.77260995119	274.838532362237	126.835950381776	143.517322540831
novel_circ_0005868	21	11	11	6	7	17	6	12	0	4	16	8	472.653612424038	235.33438877241	461.254612546125	169.880234434724	314.394790029194	564.202980319272	338.390389712932	494.356101178215	0	274.838532362237	405.875041221684	229.627716065329
novel_circ_0005870	13	5	13	14	9	8	7	2	21	0	11	10	292.595093405357	106.970176714732	545.119087554512	396.387213681022	404.221872894678	265.507284856128	394.788787998421	82.3926835297026	536.658914926784	0	279.039090839908	287.034645081661
novel_circ_0005880	8	15	0	5	5	3	3	3	9	6	7	5	180.058519018681	320.910530144196	0	141.566862028936	224.56770716371	99.5652318210481	169.195194856466	123.589025294554	229.996677825765	412.257798543356	177.570330534487	143.517322540831
novel_circ_0005886	8	7	3	3	0	2	3	3	4	4	4	4	180.058519018681	149.758247400625	125.79671251258	84.9401172173618	0	66.3768212140321	169.195194856466	123.589025294554	102.22074570034	274.838532362237	101.468760305421	114.813858032665
novel_circ_0005889	17	16	10	16	0	13	6	0	7	5	24	8	382.624352914697	342.304565487142	419.322375041932	453.013958492596	0	431.449337891208	338.390389712932	0	178.886304975595	343.548165452796	608.812561832526	229.627716065329
novel_circ_0005890	3	6	3	2	4	6	6	0	3	0	6	3	67.5219446320054	128.364212057678	125.79671251258	56.6267448115745	179.654165730968	199.130463642096	338.390389712932	0	76.6655592752549	0	152.203140458131	86.1103935244984
novel_circ_0005891	3	8	0	7	7	4	3	3	3	0	6	0	67.5219446320054	171.152282743571	0	198.193606840511	314.394790029194	132.753642428064	169.195194856466	123.589025294554	76.6655592752549	0	152.203140458131	0
novel_circ_0005893	3	3	2	4	6	5	6	3	3	0	2	2	67.5219446320054	64.1821060288392	83.8644750083864	113.253489623149	269.481248596452	165.94205303508	338.390389712932	123.589025294554	76.6655592752549	0	50.7343801527105	57.4069290163323
novel_circ_0005921	2	2	7	6	0	6	0	0	3	0	4	0	45.0146297546703	42.7880706858928	293.525662529353	169.880234434724	0	199.130463642096	0	0	76.6655592752549	0	101.468760305421	0
novel_circ_0005925	71	43	30	55	27	59	16	39	44	21	55	32	1598.01935629079	919.943519746695	1257.9671251258	1557.2354823183	1212.66561868403	1958.11622581395	902.374372567819	1606.6573288292	1124.42820270374	1442.90229490175	1395.19545419954	918.510864261316
novel_circ_0005946	7	13	10	13	3	7	3	8	11	0	9	12	157.551204141346	278.122459458303	419.322375041932	368.073841275234	134.740624298226	232.318874249112	169.195194856466	329.57073411881	281.107050675935	0	228.304710687197	344.441574097994
novel_circ_0005948	4	0	0	3	3	4	2	0	4	5	3	0	90.0292595093405	0	0	84.9401172173618	134.740624298226	132.753642428064	112.796796570977	0	102.22074570034	343.548165452796	76.1015702290657	0
novel_circ_0005951	0	10	0	3	0	9	0	0	2	2	6	3	0	213.940353429464	0	84.9401172173618	0	298.695695463144	0	0	51.1103728501699	137.419266181119	152.203140458131	86.1103935244984
novel_circ_0005956	3	2	3	4	0	0	2	0	0	0	0	0	67.5219446320054	42.7880706858928	125.79671251258	113.253489623149	0	0	112.796796570977	0	0	0	0	0
novel_circ_0005963	7	2	5	0	0	5	5	3	0	2	4	6	157.551204141346	42.7880706858928	209.661187520966	0	0	165.94205303508	281.991991427443	123.589025294554	0	137.419266181119	101.468760305421	172.220787048997
novel_circ_0005964	17	47	3	11	3	12	5	0	10	5	7	9	382.624352914697	1005.51966111848	125.79671251258	311.44709646366	134.740624298226	398.260927284192	281.991991427443	0	255.55186425085	343.548165452796	177.570330534487	258.331180573495
novel_circ_0005965	0	12	3	0	3	6	2	3	9	0	0	3	0	256.728424115357	125.79671251258	0	134.740624298226	199.130463642096	112.796796570977	123.589025294554	229.996677825765	0	0	86.1103935244984
novel_circ_0005966	6	11	0	4	3	4	0	0	0	2	0	3	135.043889264011	235.33438877241	0	113.253489623149	134.740624298226	132.753642428064	0	0	0	137.419266181119	0	86.1103935244984
novel_circ_0005967	0	9	0	2	3	0	0	0	0	2	6	5	0	192.546318086517	0	56.6267448115745	134.740624298226	0	0	0	0	137.419266181119	152.203140458131	143.517322540831
novel_circ_0005976	5	12	2	0	4	0	0	6	3	0	3	7	112.536574386676	256.728424115357	83.8644750083864	0	179.654165730968	0	0	247.178050589108	76.6655592752549	0	76.1015702290657	200.924251557163
novel_circ_0005980	0	6	0	2	2	7	0	4	0	0	0	0	0	128.364212057678	0	56.6267448115745	89.8270828654839	232.318874249112	0	164.785367059405	0	0	0	0
novel_circ_0006002	10	0	0	4	3	0	3	3	11	0	10	3	225.073148773351	0	0	113.253489623149	134.740624298226	0	169.195194856466	123.589025294554	281.107050675935	0	253.671900763552	86.1103935244984
novel_circ_0006004	7	9	5	2	0	5	0	4	2	0	4	0	157.551204141346	192.546318086517	209.661187520966	56.6267448115745	0	165.94205303508	0	164.785367059405	51.1103728501699	0	101.468760305421	0
novel_circ_0006005	14	10	10	8	13	15	5	12	13	8	12	7	315.102408282692	213.940353429464	419.322375041932	226.506979246298	583.876038625646	497.82615910524	281.991991427443	494.356101178215	332.217423526105	549.677064724474	304.406280916263	200.924251557163
novel_circ_0006012	21	24	6	12	9	6	7	7	17	5	15	9	472.653612424038	513.456848230713	251.593425025159	339.760468869447	404.221872894678	199.130463642096	394.788787998421	288.374392353959	434.438169226445	343.548165452796	380.507851145329	258.331180573495
novel_circ_0006016	20	5	4	10	11	0	0	0	7	2	12	22	450.146297546703	106.970176714732	167.728950016773	283.133724057873	494.048955760162	0	0	0	178.886304975595	137.419266181119	304.406280916263	631.476219179655
novel_circ_0006027	107	99	31	50	44	46	29	32	100	28	36	95	2408.28269187486	2118.00949895169	1299.89936262999	1415.66862028936	1976.19582304065	1526.66688792274	1635.55355027917	1318.28293647524	2555.5186425085	1923.86972653566	913.218842748789	2726.82912827578
novel_circ_0006042	10	17	4	10	7	6	3	8	10	0	16	7	225.073148773351	363.698600830089	167.728950016773	283.133724057873	314.394790029194	199.130463642096	169.195194856466	329.57073411881	255.55186425085	0	405.875041221684	200.924251557163
novel_circ_0006055	2	3	2	3	0	4	0	0	2	0	0	0	45.0146297546703	64.1821060288392	83.8644750083864	84.9401172173618	0	132.753642428064	0	0	51.1103728501699	0	0	0
novel_circ_0006058	57	34	22	31	9	28	11	17	45	14	34	41	1282.9169480081	727.397201660177	922.509225092251	877.714544579405	404.221872894678	929.275496996449	620.382381140376	700.337810002472	1149.98338912882	961.93486326783	862.484462596078	1176.84204483481
novel_circ_0006060	7	9	7	6	3	4	0	7	5	4	4	5	157.551204141346	192.546318086517	293.525662529353	169.880234434724	134.740624298226	132.753642428064	0	288.374392353959	127.775932125425	274.838532362237	101.468760305421	143.517322540831
novel_circ_0006061	4	4	0	0	0	0	3	4	4	0	5	0	90.0292595093405	85.5761413717856	0	0	0	0	169.195194856466	164.785367059405	102.22074570034	0	126.835950381776	0
novel_circ_0006062	7	4	5	6	3	8	0	6	6	3	7	7	157.551204141346	85.5761413717856	209.661187520966	169.880234434724	134.740624298226	265.507284856128	0	247.178050589108	153.33111855051	206.128899271678	177.570330534487	200.924251557163
novel_circ_0006064	18	12	5	5	6	10	6	5	12	0	18	11	405.131667792032	256.728424115357	209.661187520966	141.566862028936	269.481248596452	331.88410607016	338.390389712932	205.981708824256	306.66223710102	0	456.609421374394	315.738109589828
novel_circ_0006070	6	6	7	3	5	16	0	2	8	0	14	8	135.043889264011	128.364212057678	293.525662529353	84.9401172173618	224.56770716371	531.014569712257	0	82.3926835297026	204.44149140068	0	355.140661068973	229.627716065329
novel_circ_0006074	2	3	5	7	8	4	3	3	6	4	4	7	45.0146297546703	64.1821060288392	209.661187520966	198.193606840511	359.308331461936	132.753642428064	169.195194856466	123.589025294554	153.33111855051	274.838532362237	101.468760305421	200.924251557163
novel_circ_0006075	13	9	3	19	5	8	8	6	9	0	10	11	292.595093405357	192.546318086517	125.79671251258	537.954075709958	224.56770716371	265.507284856128	451.18718628391	247.178050589108	229.996677825765	0	253.671900763552	315.738109589828
novel_circ_0006078	0	8	6	11	7	0	7	6	8	0	8	6	0	171.152282743571	251.593425025159	311.44709646366	314.394790029194	0	394.788787998421	247.178050589108	204.44149140068	0	202.937520610842	172.220787048997
novel_circ_0006079	4	2	3	0	0	0	0	0	8	2	2	0	90.0292595093405	42.7880706858928	125.79671251258	0	0	0	0	0	204.44149140068	137.419266181119	50.7343801527105	0
novel_circ_0006080	19	13	4	18	7	10	11	6	7	5	21	12	427.638982669368	278.122459458303	167.728950016773	509.640703304171	314.394790029194	331.88410607016	620.382381140376	247.178050589108	178.886304975595	343.548165452796	532.71099160346	344.441574097994
novel_circ_0006090	9	19	9	5	4	6	2	0	11	3	6	6	202.565833896016	406.486671515981	377.390137537739	141.566862028936	179.654165730968	199.130463642096	112.796796570977	0	281.107050675935	206.128899271678	152.203140458131	172.220787048997
novel_circ_0006091	0	11	8	2	2	3	0	0	6	0	6	4	0	235.33438877241	335.457900033546	56.6267448115745	89.8270828654839	99.5652318210481	0	0	153.33111855051	0	152.203140458131	114.813858032665
novel_circ_0006092	0	27	0	9	0	10	4	6	4	4	5	10	0	577.638954259552	0	254.820351652085	0	331.88410607016	225.593593141955	247.178050589108	102.22074570034	274.838532362237	126.835950381776	287.034645081661
novel_circ_0006100	2	5	0	3	5	0	5	2	2	0	3	0	45.0146297546703	106.970176714732	0	84.9401172173618	224.56770716371	0	281.991991427443	82.3926835297026	51.1103728501699	0	76.1015702290657	0
novel_circ_0006105	7	10	11	25	7	3	0	7	9	2	21	9	157.551204141346	213.940353429464	461.254612546125	707.834310144681	314.394790029194	99.5652318210481	0	288.374392353959	229.996677825765	137.419266181119	532.71099160346	258.331180573495
novel_circ_0006107	7	5	0	5	0	4	0	4	4	3	4	6	157.551204141346	106.970176714732	0	141.566862028936	0	132.753642428064	0	164.785367059405	102.22074570034	206.128899271678	101.468760305421	172.220787048997
novel_circ_0006108	3	7	0	5	0	4	4	0	4	4	4	2	67.5219446320054	149.758247400625	0	141.566862028936	0	132.753642428064	225.593593141955	0	102.22074570034	274.838532362237	101.468760305421	57.4069290163323
novel_circ_0006116	4	4	4	6	3	19	0	9	9	9	0	7	90.0292595093405	85.5761413717856	167.728950016773	169.880234434724	134.740624298226	630.579801533305	0	370.767075883662	229.996677825765	618.386697815034	0	200.924251557163
novel_circ_0006124	4	12	7	0	2	6	4	0	9	0	0	3	90.0292595093405	256.728424115357	293.525662529353	0	89.8270828654839	199.130463642096	225.593593141955	0	229.996677825765	0	0	86.1103935244984
novel_circ_0006126	20	45	18	23	5	11	0	11	20	5	7	11	450.146297546703	962.731590432587	754.780275075478	651.207565333107	224.56770716371	365.072516677176	0	453.159759413364	511.103728501699	343.548165452796	177.570330534487	315.738109589828
novel_circ_0006129	13	13	3	7	11	8	2	6	20	5	3	4	292.595093405357	278.122459458303	125.79671251258	198.193606840511	494.048955760162	265.507284856128	112.796796570977	247.178050589108	511.103728501699	343.548165452796	76.1015702290657	114.813858032665
novel_circ_0006130	109	146	58	72	26	59	49	48	60	41	77	68	2453.29732162953	3123.52916007017	2432.06977524321	2038.56281321668	1167.75207725129	1958.11622581395	2763.52151598895	1977.42440471286	1533.3111855051	2817.09495671293	1953.27363587935	1951.8355865553
novel_circ_0006133	7	7	3	5	4	10	7	0	8	6	0	5	157.551204141346	149.758247400625	125.79671251258	141.566862028936	179.654165730968	331.88410607016	394.788787998421	0	204.44149140068	412.257798543356	0	143.517322540831
novel_circ_0006144	6	4	2	3	0	5	2	0	2	4	4	3	135.043889264011	85.5761413717856	83.8644750083864	84.9401172173618	0	165.94205303508	112.796796570977	0	51.1103728501699	274.838532362237	101.468760305421	86.1103935244984
novel_circ_0006146	4	3	2	8	0	0	0	2	0	0	0	0	90.0292595093405	64.1821060288392	83.8644750083864	226.506979246298	0	0	0	82.3926835297026	0	0	0	0
novel_circ_0006147	3	3	5	0	0	0	2	0	7	0	0	0	67.5219446320054	64.1821060288392	209.661187520966	0	0	0	112.796796570977	0	178.886304975595	0	0	0
novel_circ_0006149	0	3	0	2	3	2	0	0	0	0	0	0	0	64.1821060288392	0	56.6267448115745	134.740624298226	66.3768212140321	0	0	0	0	0	0
novel_circ_0006161	6	7	0	4	0	0	3	2	0	4	3	9	135.043889264011	149.758247400625	0	113.253489623149	0	0	169.195194856466	82.3926835297026	0	274.838532362237	76.1015702290657	258.331180573495
novel_circ_0006165	2	6	0	4	7	0	3	3	2	0	3	4	45.0146297546703	128.364212057678	0	113.253489623149	314.394790029194	0	169.195194856466	123.589025294554	51.1103728501699	0	76.1015702290657	114.813858032665
novel_circ_0006166	15	20	6	9	19	12	10	12	23	4	18	19	337.609723160027	427.880706858928	251.593425025159	254.820351652085	853.357287222098	398.260927284192	563.983982854887	494.356101178215	587.769287776954	274.838532362237	456.609421374394	545.365825655157
novel_circ_0006169	3	2	0	2	3	3	2	0	0	0	4	2	67.5219446320054	42.7880706858928	0	56.6267448115745	134.740624298226	99.5652318210481	112.796796570977	0	0	0	101.468760305421	57.4069290163323
novel_circ_0006171	3	4	3	0	0	6	5	3	8	0	5	7	67.5219446320054	85.5761413717856	125.79671251258	0	0	199.130463642096	281.991991427443	123.589025294554	204.44149140068	0	126.835950381776	200.924251557163
novel_circ_0006180	8	6	6	0	0	0	0	0	2	0	2	4	180.058519018681	128.364212057678	251.593425025159	0	0	0	0	0	51.1103728501699	0	50.7343801527105	114.813858032665
novel_circ_0006181	6	46	7	9	7	5	5	9	8	6	16	8	135.043889264011	984.125625775534	293.525662529353	254.820351652085	314.394790029194	165.94205303508	281.991991427443	370.767075883662	204.44149140068	412.257798543356	405.875041221684	229.627716065329
novel_circ_0006197	8	7	5	7	3	4	3	0	4	3	7	3	180.058519018681	149.758247400625	209.661187520966	198.193606840511	134.740624298226	132.753642428064	169.195194856466	0	102.22074570034	206.128899271678	177.570330534487	86.1103935244984
novel_circ_0006198	8	5	3	5	8	2	3	0	3	5	3	3	180.058519018681	106.970176714732	125.79671251258	141.566862028936	359.308331461936	66.3768212140321	169.195194856466	0	76.6655592752549	343.548165452796	76.1015702290657	86.1103935244984
novel_circ_0006205	3	3	3	2	3	3	4	0	4	0	5	5	67.5219446320054	64.1821060288392	125.79671251258	56.6267448115745	134.740624298226	99.5652318210481	225.593593141955	0	102.22074570034	0	126.835950381776	143.517322540831
novel_circ_0006221	44	72	15	26	32	13	9	7	28	15	24	24	990.321854602746	1540.37054469214	628.983562562898	736.147682550469	1437.23332584774	431.449337891208	507.585584569398	288.374392353959	715.545219902379	1030.64449635839	608.812561832526	688.883148195987
novel_circ_0006223	15	19	5	9	10	9	2	2	16	2	12	17	337.609723160027	406.486671515981	209.661187520966	254.820351652085	449.13541432742	298.695695463144	112.796796570977	82.3926835297026	408.88298280136	137.419266181119	304.406280916263	487.958896638824
novel_circ_0006227	15	6	4	8	11	13	11	13	9	3	6	13	337.609723160027	128.364212057678	167.728950016773	226.506979246298	494.048955760162	431.449337891208	620.382381140376	535.552442943067	229.996677825765	206.128899271678	152.203140458131	373.14503860616
novel_circ_0006228	12	12	3	2	5	2	0	4	2	0	7	2	270.087778528022	256.728424115357	125.79671251258	56.6267448115745	224.56770716371	66.3768212140321	0	164.785367059405	51.1103728501699	0	177.570330534487	57.4069290163323
novel_circ_0006234	2	2	0	6	3	3	2	2	5	2	3	3	45.0146297546703	42.7880706858928	0	169.880234434724	134.740624298226	99.5652318210481	112.796796570977	82.3926835297026	127.775932125425	137.419266181119	76.1015702290657	86.1103935244984
novel_circ_0006235	12	17	4	26	7	10	2	9	22	9	13	23	270.087778528022	363.698600830089	167.728950016773	736.147682550469	314.394790029194	331.88410607016	112.796796570977	370.767075883662	562.214101351869	618.386697815034	329.773470992618	660.179683687821
novel_circ_0006239	8	8	6	10	3	9	6	6	8	3	7	8	180.058519018681	171.152282743571	251.593425025159	283.133724057873	134.740624298226	298.695695463144	338.390389712932	247.178050589108	204.44149140068	206.128899271678	177.570330534487	229.627716065329
novel_circ_0006242	5	0	0	2	3	3	0	4	8	0	0	5	112.536574386676	0	0	56.6267448115745	134.740624298226	99.5652318210481	0	164.785367059405	204.44149140068	0	0	143.517322540831
novel_circ_0006247	8	15	6	11	3	12	2	6	8	3	17	6	180.058519018681	320.910530144196	251.593425025159	311.44709646366	134.740624298226	398.260927284192	112.796796570977	247.178050589108	204.44149140068	206.128899271678	431.242231298039	172.220787048997
novel_circ_0006248	6	0	5	2	4	3	4	3	4	0	4	0	135.043889264011	0	209.661187520966	56.6267448115745	179.654165730968	99.5652318210481	225.593593141955	123.589025294554	102.22074570034	0	101.468760305421	0
novel_circ_0006257	6	10	3	3	0	0	0	9	5	0	4	4	135.043889264011	213.940353429464	125.79671251258	84.9401172173618	0	0	0	370.767075883662	127.775932125425	0	101.468760305421	114.813858032665
novel_circ_0006261	26	38	20	33	8	24	14	19	22	13	15	19	585.190186810713	812.973343031963	838.644750083864	934.341289390979	359.308331461936	796.521854568385	789.577575996842	782.730493532174	562.214101351869	893.225230177271	380.507851145329	545.365825655157
novel_circ_0006263	0	6	0	0	2	6	2	3	3	0	0	0	0	128.364212057678	0	0	89.8270828654839	199.130463642096	112.796796570977	123.589025294554	76.6655592752549	0	0	0
novel_circ_0006264	3	4	4	0	0	3	2	0	0	0	6	0	67.5219446320054	85.5761413717856	167.728950016773	0	0	99.5652318210481	112.796796570977	0	0	0	152.203140458131	0
novel_circ_0006271	3	4	2	4	3	0	0	0	0	0	4	0	67.5219446320054	85.5761413717856	83.8644750083864	113.253489623149	134.740624298226	0	0	0	0	0	101.468760305421	0
novel_circ_0006273	2	2	3	4	0	0	2	0	3	0	3	4	45.0146297546703	42.7880706858928	125.79671251258	113.253489623149	0	0	112.796796570977	0	76.6655592752549	0	76.1015702290657	114.813858032665
novel_circ_0006278	29	29	18	5	16	7	6	25	24	16	15	36	652.712131442719	620.427024945445	754.780275075478	141.566862028936	718.616662923872	232.318874249112	338.390389712932	1029.90854412128	613.324474202039	1099.35412944895	380.507851145329	1033.32472229398
novel_circ_0006280	4	3	0	2	5	2	0	0	3	0	0	2	90.0292595093405	64.1821060288392	0	56.6267448115745	224.56770716371	66.3768212140321	0	0	76.6655592752549	0	0	57.4069290163323
novel_circ_0006283	8	4	7	5	2	8	4	6	0	0	4	0	180.058519018681	85.5761413717856	293.525662529353	141.566862028936	89.8270828654839	265.507284856128	225.593593141955	247.178050589108	0	0	101.468760305421	0
novel_circ_0006285	7	12	6	7	5	6	5	4	11	5	10	3	157.551204141346	256.728424115357	251.593425025159	198.193606840511	224.56770716371	199.130463642096	281.991991427443	164.785367059405	281.107050675935	343.548165452796	253.671900763552	86.1103935244984
novel_circ_0006286	7	25	4	16	6	5	11	4	9	8	13	12	157.551204141346	534.85088357366	167.728950016773	453.013958492596	269.481248596452	165.94205303508	620.382381140376	164.785367059405	229.996677825765	549.677064724474	329.773470992618	344.441574097994
novel_circ_0006298	8	9	4	7	0	2	3	0	2	2	0	2	180.058519018681	192.546318086517	167.728950016773	198.193606840511	0	66.3768212140321	169.195194856466	0	51.1103728501699	137.419266181119	0	57.4069290163323
novel_circ_0006313	0	0	3	0	7	4	0	0	10	6	11	16	0	0	125.79671251258	0	314.394790029194	132.753642428064	0	0	255.55186425085	412.257798543356	279.039090839908	459.255432130658
novel_circ_0006322	3	5	4	10	0	5	2	4	3	4	7	5	67.5219446320054	106.970176714732	167.728950016773	283.133724057873	0	165.94205303508	112.796796570977	164.785367059405	76.6655592752549	274.838532362237	177.570330534487	143.517322540831
novel_circ_0006330	9	13	15	23	0	6	8	7	10	4	16	8	202.565833896016	278.122459458303	628.983562562898	651.207565333107	0	199.130463642096	451.18718628391	288.374392353959	255.55186425085	274.838532362237	405.875041221684	229.627716065329
novel_circ_0006331	9	5	6	13	2	5	0	5	5	0	8	3	202.565833896016	106.970176714732	251.593425025159	368.073841275234	89.8270828654839	165.94205303508	0	205.981708824256	127.775932125425	0	202.937520610842	86.1103935244984
novel_circ_0006332	2	4	3	9	5	0	0	0	7	0	4	2	45.0146297546703	85.5761413717856	125.79671251258	254.820351652085	224.56770716371	0	0	0	178.886304975595	0	101.468760305421	57.4069290163323
novel_circ_0006337	5	6	3	0	4	0	2	0	4	0	0	3	112.536574386676	128.364212057678	125.79671251258	0	179.654165730968	0	112.796796570977	0	102.22074570034	0	0	86.1103935244984
novel_circ_0006346	11	22	7	29	8	6	0	10	9	5	24	21	247.580463650686	470.668777544821	293.525662529353	821.08779976783	359.308331461936	199.130463642096	0	411.963417648513	229.996677825765	343.548165452796	608.812561832526	602.772754671489
novel_circ_0006353	0	8	0	0	4	2	0	5	3	2	2	2	0	171.152282743571	0	0	179.654165730968	66.3768212140321	0	205.981708824256	76.6655592752549	137.419266181119	50.7343801527105	57.4069290163323
novel_circ_0006361	10	2	4	3	0	10	4	0	5	4	0	2	225.073148773351	42.7880706858928	167.728950016773	84.9401172173618	0	331.88410607016	225.593593141955	0	127.775932125425	274.838532362237	0	57.4069290163323
novel_circ_0006363	14	22	3	9	4	19	5	5	6	4	10	15	315.102408282692	470.668777544821	125.79671251258	254.820351652085	179.654165730968	630.579801533305	281.991991427443	205.981708824256	153.33111855051	274.838532362237	253.671900763552	430.551967622492
novel_circ_0006369	9	8	8	3	5	7	2	0	3	2	0	14	202.565833896016	171.152282743571	335.457900033546	84.9401172173618	224.56770716371	232.318874249112	112.796796570977	0	76.6655592752549	137.419266181119	0	401.848503114326
novel_circ_0006377	10	4	4	4	7	3	2	2	0	0	9	0	225.073148773351	85.5761413717856	167.728950016773	113.253489623149	314.394790029194	99.5652318210481	112.796796570977	82.3926835297026	0	0	228.304710687197	0
novel_circ_0006382	3	6	4	5	5	2	0	5	6	0	3	0	67.5219446320054	128.364212057678	167.728950016773	141.566862028936	224.56770716371	66.3768212140321	0	205.981708824256	153.33111855051	0	76.1015702290657	0
novel_circ_0006391	16	8	4	6	0	0	0	0	6	0	5	0	360.117038037362	171.152282743571	167.728950016773	169.880234434724	0	0	0	0	153.33111855051	0	126.835950381776	0
novel_circ_0006406	5	9	6	6	6	6	0	4	5	0	8	7	112.536574386676	192.546318086517	251.593425025159	169.880234434724	269.481248596452	199.130463642096	0	164.785367059405	127.775932125425	0	202.937520610842	200.924251557163
novel_circ_0006422	7	4	2	0	0	0	0	2	6	0	0	0	157.551204141346	85.5761413717856	83.8644750083864	0	0	0	0	82.3926835297026	153.33111855051	0	0	0
novel_circ_0006423	10	11	0	15	3	4	6	6	3	8	11	10	225.073148773351	235.33438877241	0	424.700586086809	134.740624298226	132.753642428064	338.390389712932	247.178050589108	76.6655592752549	549.677064724474	279.039090839908	287.034645081661
novel_circ_0006430	17	10	3	9	13	17	7	9	15	5	8	16	382.624352914697	213.940353429464	125.79671251258	254.820351652085	583.876038625646	564.202980319272	394.788787998421	370.767075883662	383.327796376275	343.548165452796	202.937520610842	459.255432130658
novel_circ_0006433	4	4	0	6	3	0	4	3	2	0	0	3	90.0292595093405	85.5761413717856	0	169.880234434724	134.740624298226	0	225.593593141955	123.589025294554	51.1103728501699	0	0	86.1103935244984
novel_circ_0006437	3	5	0	7	7	5	0	5	0	0	0	4	67.5219446320054	106.970176714732	0	198.193606840511	314.394790029194	165.94205303508	0	205.981708824256	0	0	0	114.813858032665
novel_circ_0006438	7	3	3	13	0	3	6	10	9	4	0	6	157.551204141346	64.1821060288392	125.79671251258	368.073841275234	0	99.5652318210481	338.390389712932	411.963417648513	229.996677825765	274.838532362237	0	172.220787048997
novel_circ_0006449	8	16	6	10	6	3	2	3	4	7	6	4	180.058519018681	342.304565487142	251.593425025159	283.133724057873	269.481248596452	99.5652318210481	112.796796570977	123.589025294554	102.22074570034	480.967431633915	152.203140458131	114.813858032665
novel_circ_0006450	5	5	0	5	3	2	2	0	0	0	0	2	112.536574386676	106.970176714732	0	141.566862028936	134.740624298226	66.3768212140321	112.796796570977	0	0	0	0	57.4069290163323
novel_circ_0006460	3	8	10	9	2	0	0	5	2	0	3	4	67.5219446320054	171.152282743571	419.322375041932	254.820351652085	89.8270828654839	0	0	205.981708824256	51.1103728501699	0	76.1015702290657	114.813858032665
novel_circ_0006463	3	9	2	3	0	2	0	0	3	0	0	0	67.5219446320054	192.546318086517	83.8644750083864	84.9401172173618	0	66.3768212140321	0	0	76.6655592752549	0	0	0
novel_circ_0006466	20	39	8	14	5	9	12	9	9	0	11	8	450.146297546703	834.367378374909	335.457900033546	396.387213681022	224.56770716371	298.695695463144	676.780779425864	370.767075883662	229.996677825765	0	279.039090839908	229.627716065329
novel_circ_0006471	6	7	0	4	7	5	0	0	2	0	6	3	135.043889264011	149.758247400625	0	113.253489623149	314.394790029194	165.94205303508	0	0	51.1103728501699	0	152.203140458131	86.1103935244984
novel_circ_0006474	7	22	3	0	5	5	2	5	13	0	13	10	157.551204141346	470.668777544821	125.79671251258	0	224.56770716371	165.94205303508	112.796796570977	205.981708824256	332.217423526105	0	329.773470992618	287.034645081661
novel_circ_0006479	14	7	2	5	3	7	0	2	6	0	5	0	315.102408282692	149.758247400625	83.8644750083864	141.566862028936	134.740624298226	232.318874249112	0	82.3926835297026	153.33111855051	0	126.835950381776	0
novel_circ_0006484	4	4	3	2	0	4	7	5	0	0	0	0	90.0292595093405	85.5761413717856	125.79671251258	56.6267448115745	0	132.753642428064	394.788787998421	205.981708824256	0	0	0	0
novel_circ_0006493	41	20	17	30	12	21	13	27	17	16	29	43	922.79990997074	427.880706858928	712.848037571285	849.401172173618	538.962497192904	696.956622747337	733.179177711353	1112.30122765098	434.438169226445	1099.35412944895	735.648512214302	1234.24897385114
novel_circ_0006494	6	3	3	3	0	4	0	7	8	0	4	6	135.043889264011	64.1821060288392	125.79671251258	84.9401172173618	0	132.753642428064	0	288.374392353959	204.44149140068	0	101.468760305421	172.220787048997
novel_circ_0006503	8	6	0	2	0	4	0	0	3	4	5	5	180.058519018681	128.364212057678	0	56.6267448115745	0	132.753642428064	0	0	76.6655592752549	274.838532362237	126.835950381776	143.517322540831
novel_circ_0006520	3	3	4	3	0	0	5	0	5	4	2	9	67.5219446320054	64.1821060288392	167.728950016773	84.9401172173618	0	0	281.991991427443	0	127.775932125425	274.838532362237	50.7343801527105	258.331180573495
novel_circ_0006534	28	39	26	17	22	19	15	27	24	12	56	27	630.204816565384	834.367378374909	1090.23817510902	481.327330898383	988.097911520323	630.579801533305	845.97597428233	1112.30122765098	613.324474202039	824.515597086712	1420.56264427589	774.993541720486
novel_circ_0006535	16	36	14	9	22	24	15	6	14	15	32	20	360.117038037362	770.18527234607	587.051325058705	254.820351652085	988.097911520323	796.521854568385	845.97597428233	247.178050589108	357.77260995119	1030.64449635839	811.750082443368	574.069290163323
novel_circ_0006554	0	0	3	0	0	3	0	0	2	3	3	2	0	0	125.79671251258	0	0	99.5652318210481	0	0	51.1103728501699	206.128899271678	76.1015702290657	57.4069290163323
novel_circ_0006556	11	15	7	20	2	7	0	9	22	6	17	14	247.580463650686	320.910530144196	293.525662529353	566.267448115745	89.8270828654839	232.318874249112	0	370.767075883662	562.214101351869	412.257798543356	431.242231298039	401.848503114326
novel_circ_0006559	7	5	3	0	0	2	0	3	7	2	4	6	157.551204141346	106.970176714732	125.79671251258	0	0	66.3768212140321	0	123.589025294554	178.886304975595	137.419266181119	101.468760305421	172.220787048997
novel_circ_0006561	7	0	0	2	2	2	6	2	3	3	2	5	157.551204141346	0	0	56.6267448115745	89.8270828654839	66.3768212140321	338.390389712932	82.3926835297026	76.6655592752549	206.128899271678	50.7343801527105	143.517322540831
novel_circ_0006570	53	100	23	65	35	49	24	26	41	17	72	32	1192.88768849876	2139.40353429464	964.441462596444	1840.36920637617	1571.97395014597	1626.23211974379	1353.56155885173	1071.10488588613	1047.76264342848	1168.06376253951	1826.43768549758	918.510864261316
novel_circ_0006573	4	29	4	2	2	0	0	7	4	0	6	7	90.0292595093405	620.427024945445	167.728950016773	56.6267448115745	89.8270828654839	0	0	288.374392353959	102.22074570034	0	152.203140458131	200.924251557163
novel_circ_0006589	6	8	3	3	0	3	0	0	0	2	2	2	135.043889264011	171.152282743571	125.79671251258	84.9401172173618	0	99.5652318210481	0	0	0	137.419266181119	50.7343801527105	57.4069290163323
novel_circ_0006594	32	24	10	20	19	19	13	7	27	6	11	29	720.234076074724	513.456848230713	419.322375041932	566.267448115745	853.357287222098	630.579801533305	733.179177711353	288.374392353959	689.990033477294	412.257798543356	279.039090839908	832.400470736818
novel_circ_0006602	3	5	4	5	3	4	0	3	3	2	5	0	67.5219446320054	106.970176714732	167.728950016773	141.566862028936	134.740624298226	132.753642428064	0	123.589025294554	76.6655592752549	137.419266181119	126.835950381776	0
novel_circ_0006603	10	14	2	15	11	8	7	7	25	0	20	13	225.073148773351	299.516494801249	83.8644750083864	424.700586086809	494.048955760162	265.507284856128	394.788787998421	288.374392353959	638.879660627124	0	507.343801527105	373.14503860616
novel_circ_0006605	0	0	0	0	0	0	2	6	3	0	0	0	0	0	0	0	0	0	112.796796570977	247.178050589108	76.6655592752549	0	0	0
novel_circ_0006607	9	10	6	16	4	7	4	5	6	3	16	10	202.565833896016	213.940353429464	251.593425025159	453.013958492596	179.654165730968	232.318874249112	225.593593141955	205.981708824256	153.33111855051	206.128899271678	405.875041221684	287.034645081661
novel_circ_0006626	7	4	0	0	0	2	4	0	4	2	4	5	157.551204141346	85.5761413717856	0	0	0	66.3768212140321	225.593593141955	0	102.22074570034	137.419266181119	101.468760305421	143.517322540831
novel_circ_0006629	6	0	0	2	5	0	2	2	6	0	4	0	135.043889264011	0	0	56.6267448115745	224.56770716371	0	112.796796570977	82.3926835297026	153.33111855051	0	101.468760305421	0
novel_circ_0006631	7	9	2	5	2	0	0	3	5	0	5	5	157.551204141346	192.546318086517	83.8644750083864	141.566862028936	89.8270828654839	0	0	123.589025294554	127.775932125425	0	126.835950381776	143.517322540831
novel_circ_0006633	39	34	7	37	9	34	9	14	27	11	14	13	877.78528021607	727.397201660177	293.525662529353	1047.59477901413	404.221872894678	1128.40596063854	507.585584569398	576.748784707918	689.990033477294	755.805963996152	355.140661068973	373.14503860616
novel_circ_0006638	8	10	3	5	2	5	2	7	4	3	11	3	180.058519018681	213.940353429464	125.79671251258	141.566862028936	89.8270828654839	165.94205303508	112.796796570977	288.374392353959	102.22074570034	206.128899271678	279.039090839908	86.1103935244984
novel_circ_0006648	8	11	9	6	6	10	0	3	11	4	5	5	180.058519018681	235.33438877241	377.390137537739	169.880234434724	269.481248596452	331.88410607016	0	123.589025294554	281.107050675935	274.838532362237	126.835950381776	143.517322540831
novel_circ_0006659	5	3	0	16	3	3	0	0	0	0	4	3	112.536574386676	64.1821060288392	0	453.013958492596	134.740624298226	99.5652318210481	0	0	0	0	101.468760305421	86.1103935244984
novel_circ_0006662	846	335	430	1179	279	514	540	449	906	138	906	948	19041.1883862255	7167.00183988704	18030.8621268031	33381.4660664232	12530.878059735	17058.8430520062	30455.1350741639	18497.1574524182	23152.998901127	9481.92936649718	22982.6742091779	27210.8843537415
novel_circ_0006664	12	2	3	18	2	3	4	0	4	0	6	17	270.087778528022	42.7880706858928	125.79671251258	509.640703304171	89.8270828654839	99.5652318210481	225.593593141955	0	102.22074570034	0	152.203140458131	487.958896638824
novel_circ_0006666	13	6	9	11	7	5	2	4	13	5	7	10	292.595093405357	128.364212057678	377.390137537739	311.44709646366	314.394790029194	165.94205303508	112.796796570977	164.785367059405	332.217423526105	343.548165452796	177.570330534487	287.034645081661
novel_circ_0006670	2	2	3	0	0	0	0	0	4	0	0	0	45.0146297546703	42.7880706858928	125.79671251258	0	0	0	0	0	102.22074570034	0	0	0
novel_circ_0006671	30	31	12	25	23	32	7	14	37	10	24	37	675.219446320054	663.215095631338	503.186850050319	707.834310144681	1033.01145295307	1062.02913942451	394.788787998421	576.748784707918	945.541897728144	687.096330905593	608.812561832526	1062.02818680215
novel_circ_0006672	4	8	0	4	6	6	0	2	9	0	3	3	90.0292595093405	171.152282743571	0	113.253489623149	269.481248596452	199.130463642096	0	82.3926835297026	229.996677825765	0	76.1015702290657	86.1103935244984
novel_circ_0006675	49	60	45	52	27	35	32	28	53	12	44	84	1102.85842898942	1283.64212057678	1886.9506876887	1472.29536510094	1212.66561868403	1161.59437124556	1804.74874513564	1153.49756941584	1354.4248805295	824.515597086712	1116.15636335963	2411.09101868596
novel_circ_0006676	6	7	6	4	0	4	4	4	5	0	0	16	135.043889264011	149.758247400625	251.593425025159	113.253489623149	0	132.753642428064	225.593593141955	164.785367059405	127.775932125425	0	0	459.255432130658
novel_circ_0006677	36	10	16	21	7	23	14	12	14	13	33	27	810.263335584065	213.940353429464	670.915800067092	594.580820521532	314.394790029194	763.333443961369	789.577575996842	494.356101178215	357.77260995119	893.225230177271	837.117272519723	774.993541720486
novel_circ_0006678	7	0	0	0	3	0	3	3	4	4	3	2	157.551204141346	0	0	0	134.740624298226	0	169.195194856466	123.589025294554	102.22074570034	274.838532362237	76.1015702290657	57.4069290163323
novel_circ_0006684	10	10	4	0	7	17	2	11	13	2	11	13	225.073148773351	213.940353429464	167.728950016773	0	314.394790029194	564.202980319272	112.796796570977	453.159759413364	332.217423526105	137.419266181119	279.039090839908	373.14503860616
novel_circ_0006695	15	9	2	8	5	4	8	5	6	4	0	5	337.609723160027	192.546318086517	83.8644750083864	226.506979246298	224.56770716371	132.753642428064	451.18718628391	205.981708824256	153.33111855051	274.838532362237	0	143.517322540831
novel_circ_0006710	84	71	39	27	36	55	27	26	88	23	75	52	1890.61444969615	1518.97650934919	1635.35726266354	764.461054956256	1616.88749157871	1825.36258338588	1522.75675370819	1071.10488588613	2248.85640540748	1580.32156108286	1902.53925572664	1492.58015442464
novel_circ_0006721	11	13	11	4	3	4	0	9	0	3	14	0	247.580463650686	278.122459458303	461.254612546125	113.253489623149	134.740624298226	132.753642428064	0	370.767075883662	0	206.128899271678	355.140661068973	0
novel_circ_0006726	14	27	6	17	8	11	11	17	27	3	26	16	315.102408282692	577.638954259552	251.593425025159	481.327330898383	359.308331461936	365.072516677176	620.382381140376	700.337810002472	689.990033477294	206.128899271678	659.546941985236	459.255432130658
novel_circ_0006729	4	6	0	3	4	3	4	0	0	4	5	3	90.0292595093405	128.364212057678	0	84.9401172173618	179.654165730968	99.5652318210481	225.593593141955	0	0	274.838532362237	126.835950381776	86.1103935244984
novel_circ_0006730	19	19	4	10	7	7	4	4	15	11	14	15	427.638982669368	406.486671515981	167.728950016773	283.133724057873	314.394790029194	232.318874249112	225.593593141955	164.785367059405	383.327796376275	755.805963996152	355.140661068973	430.551967622492
novel_circ_0006737	4	14	0	9	3	4	3	3	7	4	6	10	90.0292595093405	299.516494801249	0	254.820351652085	134.740624298226	132.753642428064	169.195194856466	123.589025294554	178.886304975595	274.838532362237	152.203140458131	287.034645081661
novel_circ_0006741	2	4	3	0	0	4	0	4	0	0	3	6	45.0146297546703	85.5761413717856	125.79671251258	0	0	132.753642428064	0	164.785367059405	0	0	76.1015702290657	172.220787048997
novel_circ_0006748	75	88	34	44	30	66	29	22	61	27	60	52	1688.04861580013	1882.67511017928	1425.69607514257	1245.78838585464	1347.40624298226	2190.43510006306	1635.55355027917	906.319518826728	1558.86637193018	1855.1600934451	1522.03140458131	1492.58015442464
novel_circ_0006749	8	0	0	3	3	2	0	0	0	0	6	3	180.058519018681	0	0	84.9401172173618	134.740624298226	66.3768212140321	0	0	0	0	152.203140458131	86.1103935244984
novel_circ_0006756	7	5	3	0	0	3	0	0	2	0	6	7	157.551204141346	106.970176714732	125.79671251258	0	0	99.5652318210481	0	0	51.1103728501699	0	152.203140458131	200.924251557163
novel_circ_0006759	7	8	5	8	9	6	2	4	7	0	6	3	157.551204141346	171.152282743571	209.661187520966	226.506979246298	404.221872894678	199.130463642096	112.796796570977	164.785367059405	178.886304975595	0	152.203140458131	86.1103935244984
novel_circ_0006779	2	5	2	2	0	2	0	0	0	0	0	0	45.0146297546703	106.970176714732	83.8644750083864	56.6267448115745	0	66.3768212140321	0	0	0	0	0	0
novel_circ_0006783	0	8	0	2	0	2	4	4	16	0	3	5	0	171.152282743571	0	56.6267448115745	0	66.3768212140321	225.593593141955	164.785367059405	408.88298280136	0	76.1015702290657	143.517322540831
novel_circ_0006793	3	17	2	0	2	0	0	0	2	0	5	0	67.5219446320054	363.698600830089	83.8644750083864	0	89.8270828654839	0	0	0	51.1103728501699	0	126.835950381776	0
novel_circ_0006804	0	13	6	0	3	14	3	0	11	8	19	18	0	278.122459458303	251.593425025159	0	134.740624298226	464.637748498224	169.195194856466	0	281.107050675935	549.677064724474	481.97661145075	516.66236114699
novel_circ_0006808	22	24	14	9	5	16	12	10	8	7	16	12	495.160927301373	513.456848230713	587.051325058705	254.820351652085	224.56770716371	531.014569712257	676.780779425864	411.963417648513	204.44149140068	480.967431633915	405.875041221684	344.441574097994
novel_circ_0006809	4	6	4	0	4	3	3	6	2	0	4	0	90.0292595093405	128.364212057678	167.728950016773	0	179.654165730968	99.5652318210481	169.195194856466	247.178050589108	51.1103728501699	0	101.468760305421	0
novel_circ_0006811	5	5	12	10	0	3	3	11	6	5	9	11	112.536574386676	106.970176714732	503.186850050319	283.133724057873	0	99.5652318210481	169.195194856466	453.159759413364	153.33111855051	343.548165452796	228.304710687197	315.738109589828
novel_circ_0006824	0	4	2	10	2	5	0	0	2	0	3	0	0	85.5761413717856	83.8644750083864	283.133724057873	89.8270828654839	165.94205303508	0	0	51.1103728501699	0	76.1015702290657	0
novel_circ_0006826	3	2	5	9	2	8	0	3	0	2	0	2	67.5219446320054	42.7880706858928	209.661187520966	254.820351652085	89.8270828654839	265.507284856128	0	123.589025294554	0	137.419266181119	0	57.4069290163323
novel_circ_0006828	11	3	0	3	4	0	2	0	6	3	10	6	247.580463650686	64.1821060288392	0	84.9401172173618	179.654165730968	0	112.796796570977	0	153.33111855051	206.128899271678	253.671900763552	172.220787048997
novel_circ_0006848	4	0	2	10	0	6	6	7	2	6	4	2	90.0292595093405	0	83.8644750083864	283.133724057873	0	199.130463642096	338.390389712932	288.374392353959	51.1103728501699	412.257798543356	101.468760305421	57.4069290163323
novel_circ_0006849	5	5	2	10	5	9	8	14	12	3	8	13	112.536574386676	106.970176714732	83.8644750083864	283.133724057873	224.56770716371	298.695695463144	451.18718628391	576.748784707918	306.66223710102	206.128899271678	202.937520610842	373.14503860616
novel_circ_0006850	10	25	0	8	5	4	11	12	26	3	30	16	225.073148773351	534.85088357366	0	226.506979246298	224.56770716371	132.753642428064	620.382381140376	494.356101178215	664.434847052209	206.128899271678	761.015702290657	459.255432130658
novel_circ_0006852	24	22	5	10	15	6	6	11	15	5	14	4	540.175557056043	470.668777544821	209.661187520966	283.133724057873	673.70312149113	199.130463642096	338.390389712932	453.159759413364	383.327796376275	343.548165452796	355.140661068973	114.813858032665
novel_circ_0006854	94	70	32	45	39	44	20	41	53	30	58	85	2115.6875984695	1497.58247400625	1341.83160013418	1274.10175826043	1751.62811587694	1460.29006670871	1127.96796570977	1689.0500123589	1354.4248805295	2061.28899271678	1471.2970244286	2439.79448319412
novel_circ_0006855	133	90	47	67	62	78	19	76	115	33	108	136	2993.47287868557	1925.46318086517	1970.81516269708	1896.99595118775	2784.63956883	2588.69602734725	1071.56956742429	3130.9219741287	2938.84643888477	2267.41789198846	2739.65652824637	3903.67117311059
novel_circ_0006869	13	3	3	5	0	11	0	5	22	3	3	15	292.595093405357	64.1821060288392	125.79671251258	141.566862028936	0	365.072516677176	0	205.981708824256	562.214101351869	206.128899271678	76.1015702290657	430.551967622492
novel_circ_0006870	14	2	0	11	2	3	4	4	10	5	2	11	315.102408282692	42.7880706858928	0	311.44709646366	89.8270828654839	99.5652318210481	225.593593141955	164.785367059405	255.55186425085	343.548165452796	50.7343801527105	315.738109589828
novel_circ_0006882	3	12	3	0	5	3	0	4	0	0	0	0	67.5219446320054	256.728424115357	125.79671251258	0	224.56770716371	99.5652318210481	0	164.785367059405	0	0	0	0
novel_circ_0006885	6	3	9	0	0	2	7	0	0	0	0	0	135.043889264011	64.1821060288392	377.390137537739	0	0	66.3768212140321	394.788787998421	0	0	0	0	0
novel_circ_0006887	4	6	3	5	0	0	3	5	4	0	8	2	90.0292595093405	128.364212057678	125.79671251258	141.566862028936	0	0	169.195194856466	205.981708824256	102.22074570034	0	202.937520610842	57.4069290163323
novel_circ_0006893	10	12	4	11	0	6	0	11	6	2	10	3	225.073148773351	256.728424115357	167.728950016773	311.44709646366	0	199.130463642096	0	453.159759413364	153.33111855051	137.419266181119	253.671900763552	86.1103935244984
novel_circ_0006895	4	0	0	0	0	0	3	2	2	2	3	4	90.0292595093405	0	0	0	0	0	169.195194856466	82.3926835297026	51.1103728501699	137.419266181119	76.1015702290657	114.813858032665
novel_circ_0006896	0	5	0	0	2	6	0	0	4	3	4	3	0	106.970176714732	0	0	89.8270828654839	199.130463642096	0	0	102.22074570034	206.128899271678	101.468760305421	86.1103935244984
novel_circ_0006903	0	0	0	0	0	2	3	2	21	9	0	10	0	0	0	0	0	66.3768212140321	169.195194856466	82.3926835297026	536.658914926784	618.386697815034	0	287.034645081661
novel_circ_0006905	0	6	0	0	4	0	2	2	13	3	3	6	0	128.364212057678	0	0	179.654165730968	0	112.796796570977	82.3926835297026	332.217423526105	206.128899271678	76.1015702290657	172.220787048997
novel_circ_0006909	0	4	0	0	3	0	0	2	16	3	6	5	0	85.5761413717856	0	0	134.740624298226	0	0	82.3926835297026	408.88298280136	206.128899271678	152.203140458131	143.517322540831
novel_circ_0006911	0	0	0	44	181	0	579	513	53	0	1083	0	0	0	0	1245.78838585464	8129.3509993263	0	32654.672607298	21133.7233253687	1354.4248805295	0	27472.6668526927	0
novel_circ_0006917	20	19	15	13	5	15	7	15	13	11	20	14	450.146297546703	406.486671515981	628.983562562898	368.073841275234	224.56770716371	497.82615910524	394.788787998421	617.945126472769	332.217423526105	755.805963996152	507.343801527105	401.848503114326
novel_circ_0006920	7	11	4	4	0	3	6	9	7	4	0	8	157.551204141346	235.33438877241	167.728950016773	113.253489623149	0	99.5652318210481	338.390389712932	370.767075883662	178.886304975595	274.838532362237	0	229.627716065329
novel_circ_0006924	22	22	11	21	14	17	13	14	22	6	15	18	495.160927301373	470.668777544821	461.254612546125	594.580820521532	628.789580058388	564.202980319272	733.179177711353	576.748784707918	562.214101351869	412.257798543356	380.507851145329	516.66236114699
novel_circ_0006929	6	10	3	3	4	4	5	6	0	2	0	0	135.043889264011	213.940353429464	125.79671251258	84.9401172173618	179.654165730968	132.753642428064	281.991991427443	247.178050589108	0	137.419266181119	0	0
novel_circ_0006941	3	3	2	3	0	0	3	4	0	0	7	0	67.5219446320054	64.1821060288392	83.8644750083864	84.9401172173618	0	0	169.195194856466	164.785367059405	0	0	177.570330534487	0
novel_circ_0006944	5	9	0	9	3	8	0	2	6	0	3	5	112.536574386676	192.546318086517	0	254.820351652085	134.740624298226	265.507284856128	0	82.3926835297026	153.33111855051	0	76.1015702290657	143.517322540831
novel_circ_0006950	0	7	0	0	0	0	2	2	2	0	0	4	0	149.758247400625	0	0	0	0	112.796796570977	82.3926835297026	51.1103728501699	0	0	114.813858032665
novel_circ_0006951	16	8	0	6	2	0	2	2	7	0	9	5	360.117038037362	171.152282743571	0	169.880234434724	89.8270828654839	0	112.796796570977	82.3926835297026	178.886304975595	0	228.304710687197	143.517322540831
novel_circ_0006953	27	37	17	40	25	24	13	16	23	7	39	10	607.697501688049	791.579307689016	712.848037571285	1132.53489623149	1122.83853581855	796.521854568385	733.179177711353	659.141468237621	587.769287776954	480.967431633915	989.320412977854	287.034645081661
novel_circ_0006954	5	16	8	22	14	10	8	6	14	4	13	16	112.536574386676	342.304565487142	335.457900033546	622.89419292732	628.789580058388	331.88410607016	451.18718628391	247.178050589108	357.77260995119	274.838532362237	329.773470992618	459.255432130658
novel_circ_0006968	12	7	7	7	4	12	2	5	11	0	18	2	270.087778528022	149.758247400625	293.525662529353	198.193606840511	179.654165730968	398.260927284192	112.796796570977	205.981708824256	281.107050675935	0	456.609421374394	57.4069290163323
novel_circ_0006994	7	7	5	0	0	3	8	4	5	0	5	2	157.551204141346	149.758247400625	209.661187520966	0	0	99.5652318210481	451.18718628391	164.785367059405	127.775932125425	0	126.835950381776	57.4069290163323
novel_circ_0007000	21	23	13	15	2	11	6	6	11	10	19	16	472.653612424038	492.062812887767	545.119087554512	424.700586086809	89.8270828654839	365.072516677176	338.390389712932	247.178050589108	281.107050675935	687.096330905593	481.97661145075	459.255432130658
novel_circ_0007002	0	16	8	6	7	4	5	7	14	2	6	17	0	342.304565487142	335.457900033546	169.880234434724	314.394790029194	132.753642428064	281.991991427443	288.374392353959	357.77260995119	137.419266181119	152.203140458131	487.958896638824
novel_circ_0007003	3	4	2	0	2	0	0	0	0	0	0	0	67.5219446320054	85.5761413717856	83.8644750083864	0	89.8270828654839	0	0	0	0	0	0	0
novel_circ_0007012	4	6	3	4	0	3	0	3	4	4	0	0	90.0292595093405	128.364212057678	125.79671251258	113.253489623149	0	99.5652318210481	0	123.589025294554	102.22074570034	274.838532362237	0	0
novel_circ_0007019	10	24	8	4	7	3	0	7	4	4	10	11	225.073148773351	513.456848230713	335.457900033546	113.253489623149	314.394790029194	99.5652318210481	0	288.374392353959	102.22074570034	274.838532362237	253.671900763552	315.738109589828
novel_circ_0007029	0	42	12	23	0	11	9	13	0	6	17	9	0	898.549484403748	503.186850050319	651.207565333107	0	365.072516677176	507.585584569398	535.552442943067	0	412.257798543356	431.242231298039	258.331180573495
novel_circ_0007047	4	6	5	6	0	0	2	0	4	3	7	7	90.0292595093405	128.364212057678	209.661187520966	169.880234434724	0	0	112.796796570977	0	102.22074570034	206.128899271678	177.570330534487	200.924251557163
novel_circ_0007049	6	16	2	0	3	7	0	3	4	5	6	5	135.043889264011	342.304565487142	83.8644750083864	0	134.740624298226	232.318874249112	0	123.589025294554	102.22074570034	343.548165452796	152.203140458131	143.517322540831
novel_circ_0007058	8	12	10	14	0	12	4	4	5	0	7	8	180.058519018681	256.728424115357	419.322375041932	396.387213681022	0	398.260927284192	225.593593141955	164.785367059405	127.775932125425	0	177.570330534487	229.627716065329
novel_circ_0007059	26	29	19	17	9	14	8	15	16	7	20	14	585.190186810713	620.427024945445	796.712512579671	481.327330898383	404.221872894678	464.637748498224	451.18718628391	617.945126472769	408.88298280136	480.967431633915	507.343801527105	401.848503114326
novel_circ_0007061	11	8	8	14	3	2	4	2	3	0	5	9	247.580463650686	171.152282743571	335.457900033546	396.387213681022	134.740624298226	66.3768212140321	225.593593141955	82.3926835297026	76.6655592752549	0	126.835950381776	258.331180573495
novel_circ_0007062	11	3	3	3	0	0	0	0	4	2	3	0	247.580463650686	64.1821060288392	125.79671251258	84.9401172173618	0	0	0	0	102.22074570034	137.419266181119	76.1015702290657	0
novel_circ_0007070	19	14	0	9	9	9	6	8	16	2	6	5	427.638982669368	299.516494801249	0	254.820351652085	404.221872894678	298.695695463144	338.390389712932	329.57073411881	408.88298280136	137.419266181119	152.203140458131	143.517322540831
novel_circ_0007075	9	3	4	0	0	4	0	4	4	0	6	7	202.565833896016	64.1821060288392	167.728950016773	0	0	132.753642428064	0	164.785367059405	102.22074570034	0	152.203140458131	200.924251557163
novel_circ_0007103	20	15	5	9	15	11	6	20	23	3	14	15	450.146297546703	320.910530144196	209.661187520966	254.820351652085	673.70312149113	365.072516677176	338.390389712932	823.926835297026	587.769287776954	206.128899271678	355.140661068973	430.551967622492
novel_circ_0007108	9	4	3	3	3	0	2	3	5	0	6	3	202.565833896016	85.5761413717856	125.79671251258	84.9401172173618	134.740624298226	0	112.796796570977	123.589025294554	127.775932125425	0	152.203140458131	86.1103935244984
novel_circ_0007116	36	21	16	12	11	19	10	21	34	5	16	14	810.263335584065	449.274742201874	670.915800067092	339.760468869447	494.048955760162	630.579801533305	563.983982854887	865.123177061877	868.876338452889	343.548165452796	405.875041221684	401.848503114326
novel_circ_0007120	2	0	2	4	2	5	0	0	0	0	0	0	45.0146297546703	0	83.8644750083864	113.253489623149	89.8270828654839	165.94205303508	0	0	0	0	0	0
novel_circ_0007124	3	3	0	6	4	2	2	6	8	2	3	2	67.5219446320054	64.1821060288392	0	169.880234434724	179.654165730968	66.3768212140321	112.796796570977	247.178050589108	204.44149140068	137.419266181119	76.1015702290657	57.4069290163323
novel_circ_0007135	0	2	0	5	5	2	0	2	0	0	0	4	0	42.7880706858928	0	141.566862028936	224.56770716371	66.3768212140321	0	82.3926835297026	0	0	0	114.813858032665
novel_circ_0007139	3	2	3	3	0	3	0	0	0	0	9	5	67.5219446320054	42.7880706858928	125.79671251258	84.9401172173618	0	99.5652318210481	0	0	0	0	228.304710687197	143.517322540831
novel_circ_0007152	6	7	4	6	4	8	4	9	8	2	13	15	135.043889264011	149.758247400625	167.728950016773	169.880234434724	179.654165730968	265.507284856128	225.593593141955	370.767075883662	204.44149140068	137.419266181119	329.773470992618	430.551967622492
novel_circ_0007154	42	45	15	42	25	26	16	17	41	15	38	44	945.307224848076	962.731590432587	628.983562562898	1189.16164104306	1122.83853581855	862.898675782417	902.374372567819	700.337810002472	1047.76264342848	1030.64449635839	963.953222901499	1262.95243835931
novel_circ_0007156	5	25	0	3	6	2	0	0	3	0	3	3	112.536574386676	534.85088357366	0	84.9401172173618	269.481248596452	66.3768212140321	0	0	76.6655592752549	0	76.1015702290657	86.1103935244984
novel_circ_0007157	11	22	11	21	4	5	6	4	5	5	14	8	247.580463650686	470.668777544821	461.254612546125	594.580820521532	179.654165730968	165.94205303508	338.390389712932	164.785367059405	127.775932125425	343.548165452796	355.140661068973	229.627716065329
novel_circ_0007159	8	4	3	6	0	0	2	0	3	0	4	6	180.058519018681	85.5761413717856	125.79671251258	169.880234434724	0	0	112.796796570977	0	76.6655592752549	0	101.468760305421	172.220787048997
novel_circ_0007172	14	4	3	5	3	6	4	3	10	6	4	6	315.102408282692	85.5761413717856	125.79671251258	141.566862028936	134.740624298226	199.130463642096	225.593593141955	123.589025294554	255.55186425085	412.257798543356	101.468760305421	172.220787048997
novel_circ_0007186	15	3	4	14	3	8	6	0	4	0	7	4	337.609723160027	64.1821060288392	167.728950016773	396.387213681022	134.740624298226	265.507284856128	338.390389712932	0	102.22074570034	0	177.570330534487	114.813858032665
novel_circ_0007197	10	14	5	6	0	3	2	5	8	0	9	10	225.073148773351	299.516494801249	209.661187520966	169.880234434724	0	99.5652318210481	112.796796570977	205.981708824256	204.44149140068	0	228.304710687197	287.034645081661
novel_circ_0007200	2	9	4	2	3	0	7	0	0	0	0	6	45.0146297546703	192.546318086517	167.728950016773	56.6267448115745	134.740624298226	0	394.788787998421	0	0	0	0	172.220787048997
novel_circ_0007203	11	6	17	10	2	8	7	0	7	3	21	12	247.580463650686	128.364212057678	712.848037571285	283.133724057873	89.8270828654839	265.507284856128	394.788787998421	0	178.886304975595	206.128899271678	532.71099160346	344.441574097994
novel_circ_0007225	6	7	3	9	5	3	3	4	3	0	0	6	135.043889264011	149.758247400625	125.79671251258	254.820351652085	224.56770716371	99.5652318210481	169.195194856466	164.785367059405	76.6655592752549	0	0	172.220787048997
novel_circ_0007238	52	41	58	0	33	81	0	82	45	0	80	49	1170.38037362143	877.155449060802	2432.06977524321	0	1482.14686728049	2688.2612591683	0	3378.1000247178	1149.98338912882	0	2029.37520610842	1406.46976090014
novel_circ_0007240	12	13	10	23	11	4	8	11	18	3	19	24	270.087778528022	278.122459458303	419.322375041932	651.207565333107	494.048955760162	132.753642428064	451.18718628391	453.159759413364	459.993355651529	206.128899271678	481.97661145075	688.883148195987
novel_circ_0007242	30	19	13	25	17	31	12	12	43	7	29	35	675.219446320054	406.486671515981	545.119087554512	707.834310144681	763.530204356613	1028.8407288175	676.780779425864	494.356101178215	1098.87301627865	480.967431633915	735.648512214302	1004.62125778581
novel_circ_0007245	167	121	102	210	131	112	74	81	136	55	146	124	3758.72158451497	2588.67827649651	4277.08822542771	5945.80820521532	5883.6739276892	3717.1019879858	4173.48147312616	3336.90368295295	3475.50535381156	3779.02981998076	3703.60975114787	3559.2295990126
novel_circ_0007246	15	22	21	40	21	13	18	13	29	4	19	28	337.609723160027	470.668777544821	880.576987588058	1132.53489623149	943.184370087581	431.449337891208	1015.1711691388	535.552442943067	741.100406327464	274.838532362237	481.97661145075	803.697006228652
novel_circ_0007249	107	117	42	55	60	52	37	34	62	28	73	61	2408.28269187486	2503.10213512473	1761.15397517612	1557.2354823183	2694.81248596452	1725.79735156483	2086.74073656308	1400.67562000494	1584.42155835527	1923.86972653566	1851.80487557393	1750.91133499813
novel_circ_0007257	0	0	0	3	2	3	0	3	6	0	0	0	0	0	0	84.9401172173618	89.8270828654839	99.5652318210481	0	123.589025294554	153.33111855051	0	0	0
novel_circ_0007260	38	10	8	10	11	22	7	12	22	6	26	20	855.277965338735	213.940353429464	335.457900033546	283.133724057873	494.048955760162	730.145033354353	394.788787998421	494.356101178215	562.214101351869	412.257798543356	659.546941985236	574.069290163323
novel_circ_0007262	12	13	4	8	5	19	8	10	32	8	19	13	270.087778528022	278.122459458303	167.728950016773	226.506979246298	224.56770716371	630.579801533305	451.18718628391	411.963417648513	817.765965602719	549.677064724474	481.97661145075	373.14503860616
novel_circ_0007264	40	40	17	24	18	23	11	21	35	6	32	25	900.292595093405	855.761413717855	712.848037571285	679.520937738894	808.443745789355	763.333443961369	620.382381140376	865.123177061877	894.431524877974	412.257798543356	811.750082443368	717.586612704153
novel_circ_0007267	36	50	22	17	30	27	9	12	39	14	18	21	810.263335584065	1069.70176714732	922.509225092251	481.327330898383	1347.40624298226	896.087086389433	507.585584569398	494.356101178215	996.652270578314	961.93486326783	456.609421374394	602.772754671489
novel_circ_0007275	10	2	4	6	4	3	0	5	6	0	7	0	225.073148773351	42.7880706858928	167.728950016773	169.880234434724	179.654165730968	99.5652318210481	0	205.981708824256	153.33111855051	0	177.570330534487	0
novel_circ_0007280	53	53	27	36	35	39	22	35	72	21	43	33	1192.88768849876	1133.88387317616	1132.17041261322	1019.28140660834	1571.97395014597	1294.34801367363	1240.76476228075	1441.87196176979	1839.97342260612	1442.90229490175	1090.78917328328	947.214328769482
novel_circ_0007285	14	9	2	5	4	9	0	2	3	0	5	4	315.102408282692	192.546318086517	83.8644750083864	141.566862028936	179.654165730968	298.695695463144	0	82.3926835297026	76.6655592752549	0	126.835950381776	114.813858032665
novel_circ_0007289	0	6	3	6	4	5	0	0	0	3	0	4	0	128.364212057678	125.79671251258	169.880234434724	179.654165730968	165.94205303508	0	0	0	206.128899271678	0	114.813858032665
novel_circ_0007291	23	28	21	12	5	14	12	13	20	6	11	12	517.668242178708	599.032989602499	880.576987588058	339.760468869447	224.56770716371	464.637748498224	676.780779425864	535.552442943067	511.103728501699	412.257798543356	279.039090839908	344.441574097994
novel_circ_0007302	37	48	14	38	10	21	14	23	35	16	34	36	832.7706504614	1026.91369646143	587.051325058705	1075.90815141992	449.13541432742	696.956622747337	789.577575996842	947.515860591579	894.431524877974	1099.35412944895	862.484462596078	1033.32472229398
novel_circ_0007309	4	4	0	5	4	2	0	0	3	0	11	4	90.0292595093405	85.5761413717856	0	141.566862028936	179.654165730968	66.3768212140321	0	0	76.6655592752549	0	279.039090839908	114.813858032665
novel_circ_0007325	51	27	42	50	34	33	22	25	57	21	69	44	1147.87305874409	577.638954259552	1761.15397517612	1415.66862028936	1527.06040871323	1095.21755003153	1240.76476228075	1029.90854412128	1456.64562622984	1442.90229490175	1750.33611526851	1262.95243835931
novel_circ_0007328	279	171	115	241	94	168	103	64	206	70	330	228	6279.5408507765	3658.38004364383	4822.20731298222	6823.52274979473	4221.87289467775	5575.65298197869	5809.03502340533	2636.56587295048	5264.3684035675	4809.67431633915	8371.17272519723	6544.38990786188
novel_circ_0007334	6	4	0	4	0	4	3	0	7	3	4	2	135.043889264011	85.5761413717856	0	113.253489623149	0	132.753642428064	169.195194856466	0	178.886304975595	206.128899271678	101.468760305421	57.4069290163323
novel_circ_0007337	13	21	6	12	0	17	8	11	19	10	28	25	292.595093405357	449.274742201874	251.593425025159	339.760468869447	0	564.202980319272	451.18718628391	453.159759413364	485.548542076614	687.096330905593	710.281322137947	717.586612704153
novel_circ_0007338	7	0	2	2	0	5	5	5	2	0	7	11	157.551204141346	0	83.8644750083864	56.6267448115745	0	165.94205303508	281.991991427443	205.981708824256	51.1103728501699	0	177.570330534487	315.738109589828
novel_circ_0007341	199	184	104	126	132	194	92	203	256	79	284	182	4478.95566058969	3936.50250310214	4360.9527004361	3567.48492312919	5928.58746912194	6438.55165776111	5188.65264226496	8362.85737826481	6542.12772482175	5428.06101415418	7204.28198168489	5224.03054048624
novel_circ_0007344	14	22	10	13	11	17	10	7	13	5	26	11	315.102408282692	470.668777544821	419.322375041932	368.073841275234	494.048955760162	564.202980319272	563.983982854887	288.374392353959	332.217423526105	343.548165452796	659.546941985236	315.738109589828
novel_circ_0007357	8	19	5	8	2	9	4	4	11	3	5	12	180.058519018681	406.486671515981	209.661187520966	226.506979246298	89.8270828654839	298.695695463144	225.593593141955	164.785367059405	281.107050675935	206.128899271678	126.835950381776	344.441574097994
novel_circ_0007362	43	47	22	16	17	21	7	14	29	13	27	10	967.814539725411	1005.51966111848	922.509225092251	453.013958492596	763.530204356613	696.956622747337	394.788787998421	576.748784707918	741.100406327464	893.225230177271	684.914132061592	287.034645081661
novel_circ_0007376	0	4	5	3	5	7	2	0	0	0	5	4	0	85.5761413717856	209.661187520966	84.9401172173618	224.56770716371	232.318874249112	112.796796570977	0	0	0	126.835950381776	114.813858032665
novel_circ_0007381	5	0	8	0	0	3	2	2	2	3	2	0	112.536574386676	0	335.457900033546	0	0	99.5652318210481	112.796796570977	82.3926835297026	51.1103728501699	206.128899271678	50.7343801527105	0
novel_circ_0007394	8	0	5	4	3	6	3	5	5	0	13	3	180.058519018681	0	209.661187520966	113.253489623149	134.740624298226	199.130463642096	169.195194856466	205.981708824256	127.775932125425	0	329.773470992618	86.1103935244984
novel_circ_0007400	10	4	3	14	3	2	0	6	3	0	5	3	225.073148773351	85.5761413717856	125.79671251258	396.387213681022	134.740624298226	66.3768212140321	0	247.178050589108	76.6655592752549	0	126.835950381776	86.1103935244984
novel_circ_0007401	10	7	4	10	6	5	4	3	4	0	16	9	225.073148773351	149.758247400625	167.728950016773	283.133724057873	269.481248596452	165.94205303508	225.593593141955	123.589025294554	102.22074570034	0	405.875041221684	258.331180573495
novel_circ_0007402	56	45	42	70	27	57	34	46	84	28	55	51	1260.40963313077	962.731590432587	1761.15397517612	1981.93606840511	1212.66561868403	1891.73940459991	1917.54554170662	1895.03172118316	2146.63565970714	1923.86972653566	1395.19545419954	1463.87668991647
novel_circ_0007404	10	5	6	7	0	8	3	4	13	2	9	10	225.073148773351	106.970176714732	251.593425025159	198.193606840511	0	265.507284856128	169.195194856466	164.785367059405	332.217423526105	137.419266181119	228.304710687197	287.034645081661
novel_circ_0007409	13	14	8	13	9	13	4	7	12	7	15	7	292.595093405357	299.516494801249	335.457900033546	368.073841275234	404.221872894678	431.449337891208	225.593593141955	288.374392353959	306.66223710102	480.967431633915	380.507851145329	200.924251557163
novel_circ_0007411	6	7	11	3	0	0	0	0	8	0	0	0	135.043889264011	149.758247400625	461.254612546125	84.9401172173618	0	0	0	0	204.44149140068	0	0	0
novel_circ_0007434	11	5	4	0	2	4	0	2	0	2	6	4	247.580463650686	106.970176714732	167.728950016773	0	89.8270828654839	132.753642428064	0	82.3926835297026	0	137.419266181119	152.203140458131	114.813858032665
novel_circ_0007439	69	106	33	74	57	55	26	32	69	25	59	58	1553.00472653612	2267.76774635232	1383.76383763838	2095.18955802826	2560.07186166629	1825.36258338588	1466.35835542271	1318.28293647524	1763.30786333086	1717.74082726398	1496.66421450496	1664.80094147364
novel_circ_0007445	12	11	15	5	5	14	2	0	14	7	27	19	270.087778528022	235.33438877241	628.983562562898	141.566862028936	224.56770716371	464.637748498224	112.796796570977	0	357.77260995119	480.967431633915	684.914132061592	545.365825655157
novel_circ_0007458	12	7	6	8	4	8	12	0	13	2	16	12	270.087778528022	149.758247400625	251.593425025159	226.506979246298	179.654165730968	265.507284856128	676.780779425864	0	332.217423526105	137.419266181119	405.875041221684	344.441574097994
novel_circ_0007463	6	3	4	0	3	3	4	0	8	5	6	3	135.043889264011	64.1821060288392	167.728950016773	0	134.740624298226	99.5652318210481	225.593593141955	0	204.44149140068	343.548165452796	152.203140458131	86.1103935244984
novel_circ_0007464	7	4	2	5	7	5	6	5	15	4	9	4	157.551204141346	85.5761413717856	83.8644750083864	141.566862028936	314.394790029194	165.94205303508	338.390389712932	205.981708824256	383.327796376275	274.838532362237	228.304710687197	114.813858032665
novel_circ_0007468	4	7	2	9	3	0	4	6	7	3	6	4	90.0292595093405	149.758247400625	83.8644750083864	254.820351652085	134.740624298226	0	225.593593141955	247.178050589108	178.886304975595	206.128899271678	152.203140458131	114.813858032665
novel_circ_0007469	9	9	6	4	0	0	4	6	8	0	0	4	202.565833896016	192.546318086517	251.593425025159	113.253489623149	0	0	225.593593141955	247.178050589108	204.44149140068	0	0	114.813858032665
novel_circ_0007477	4	6	2	4	0	0	0	0	0	0	8	0	90.0292595093405	128.364212057678	83.8644750083864	113.253489623149	0	0	0	0	0	0	202.937520610842	0
novel_circ_0007484	4	12	0	9	3	0	2	3	3	3	5	2	90.0292595093405	256.728424115357	0	254.820351652085	134.740624298226	0	112.796796570977	123.589025294554	76.6655592752549	206.128899271678	126.835950381776	57.4069290163323
novel_circ_0007499	4	9	3	0	5	3	0	2	5	0	0	6	90.0292595093405	192.546318086517	125.79671251258	0	224.56770716371	99.5652318210481	0	82.3926835297026	127.775932125425	0	0	172.220787048997
novel_circ_0007505	0	0	3	4	3	3	5	0	8	0	0	0	0	0	125.79671251258	113.253489623149	134.740624298226	99.5652318210481	281.991991427443	0	204.44149140068	0	0	0
novel_circ_0007509	7	0	0	0	0	2	2	2	2	0	0	2	157.551204141346	0	0	0	0	66.3768212140321	112.796796570977	82.3926835297026	51.1103728501699	0	0	57.4069290163323
novel_circ_0007520	6	8	2	6	0	4	2	0	6	0	4	5	135.043889264011	171.152282743571	83.8644750083864	169.880234434724	0	132.753642428064	112.796796570977	0	153.33111855051	0	101.468760305421	143.517322540831
novel_circ_0007522	2	2	2	0	0	0	0	0	0	0	0	0	45.0146297546703	42.7880706858928	83.8644750083864	0	0	0	0	0	0	0	0	0
novel_circ_0007526	6	5	8	11	2	4	4	4	7	0	10	4	135.043889264011	106.970176714732	335.457900033546	311.44709646366	89.8270828654839	132.753642428064	225.593593141955	164.785367059405	178.886304975595	0	253.671900763552	114.813858032665
novel_circ_0007529	17	14	10	9	4	6	9	5	16	2	13	3	382.624352914697	299.516494801249	419.322375041932	254.820351652085	179.654165730968	199.130463642096	507.585584569398	205.981708824256	408.88298280136	137.419266181119	329.773470992618	86.1103935244984
novel_circ_0007544	18	0	7	9	3	7	0	7	6	4	14	3	405.131667792032	0	293.525662529353	254.820351652085	134.740624298226	232.318874249112	0	288.374392353959	153.33111855051	274.838532362237	355.140661068973	86.1103935244984
novel_circ_0007547	13	17	9	10	7	6	8	8	10	3	12	13	292.595093405357	363.698600830089	377.390137537739	283.133724057873	314.394790029194	199.130463642096	451.18718628391	329.57073411881	255.55186425085	206.128899271678	304.406280916263	373.14503860616
novel_circ_0007548	25	19	9	14	3	10	7	9	11	8	11	12	562.682871933378	406.486671515981	377.390137537739	396.387213681022	134.740624298226	331.88410607016	394.788787998421	370.767075883662	281.107050675935	549.677064724474	279.039090839908	344.441574097994
novel_circ_0007552	13	3	0	3	0	0	4	4	7	0	6	6	292.595093405357	64.1821060288392	0	84.9401172173618	0	0	225.593593141955	164.785367059405	178.886304975595	0	152.203140458131	172.220787048997
novel_circ_0007556	25	17	15	14	17	20	8	13	22	5	10	15	562.682871933378	363.698600830089	628.983562562898	396.387213681022	763.530204356613	663.768212140321	451.18718628391	535.552442943067	562.214101351869	343.548165452796	253.671900763552	430.551967622492
novel_circ_0007557	274	135	90	196	112	121	57	98	141	52	142	198	6167.00427638983	2888.19477129776	3773.90137537739	5549.4209915343	5030.3166404671	4015.79768344894	3214.70870227286	4037.24149295543	3603.28128593698	3572.90092070908	3602.14099084244	5683.28597261689
novel_circ_0007560	28	10	9	8	10	12	7	11	12	6	13	16	630.204816565384	213.940353429464	377.390137537739	226.506979246298	449.13541432742	398.260927284192	394.788787998421	453.159759413364	306.66223710102	412.257798543356	329.773470992618	459.255432130658
novel_circ_0007573	18	192	11	12	7	14	4	6	14	9	8	14	405.131667792032	4107.65478584571	461.254612546125	339.760468869447	314.394790029194	464.637748498224	225.593593141955	247.178050589108	357.77260995119	618.386697815034	202.937520610842	401.848503114326
novel_circ_0007581	6	11	17	11	8	9	4	7	6	0	5	9	135.043889264011	235.33438877241	712.848037571285	311.44709646366	359.308331461936	298.695695463144	225.593593141955	288.374392353959	153.33111855051	0	126.835950381776	258.331180573495
novel_circ_0007586	5	0	0	0	0	0	0	0	4	3	4	7	112.536574386676	0	0	0	0	0	0	0	102.22074570034	206.128899271678	101.468760305421	200.924251557163
novel_circ_0007588	3	3	4	5	8	3	4	2	3	0	5	5	67.5219446320054	64.1821060288392	167.728950016773	141.566862028936	359.308331461936	99.5652318210481	225.593593141955	82.3926835297026	76.6655592752549	0	126.835950381776	143.517322540831
novel_circ_0007597	7	8	6	7	3	7	0	4	5	0	4	0	157.551204141346	171.152282743571	251.593425025159	198.193606840511	134.740624298226	232.318874249112	0	164.785367059405	127.775932125425	0	101.468760305421	0
novel_circ_0007598	13	12	4	11	12	7	9	8	6	3	14	12	292.595093405357	256.728424115357	167.728950016773	311.44709646366	538.962497192904	232.318874249112	507.585584569398	329.57073411881	153.33111855051	206.128899271678	355.140661068973	344.441574097994
novel_circ_0007599	6	7	2	8	2	6	0	7	9	5	6	10	135.043889264011	149.758247400625	83.8644750083864	226.506979246298	89.8270828654839	199.130463642096	0	288.374392353959	229.996677825765	343.548165452796	152.203140458131	287.034645081661
novel_circ_0007606	6	11	2	0	0	0	0	5	3	0	0	0	135.043889264011	235.33438877241	83.8644750083864	0	0	0	0	205.981708824256	76.6655592752549	0	0	0
novel_circ_0007607	85	100	50	85	0	42	29	48	78	28	79	52	1913.12176457349	2139.40353429464	2096.61187520966	2406.63665449192	0	1393.91324549467	1635.55355027917	1977.42440471286	1993.30454115663	1923.86972653566	2004.00801603206	1492.58015442464
novel_circ_0007609	598	728	275	468	227	274	198	344	400	144	373	385	13459.3742966464	15574.857729665	11531.3653136531	13250.6582859084	10195.3739052324	9093.62450632239	11166.8828605268	14171.5415671088	10222.074570034	9894.18716504054	9461.96189848051	11050.833835644
novel_circ_0007615	2	2	4	0	0	0	0	0	0	4	0	2	45.0146297546703	42.7880706858928	167.728950016773	0	0	0	0	0	0	274.838532362237	0	57.4069290163323
novel_circ_0007623	3	7	6	3	0	3	0	4	2	0	0	0	67.5219446320054	149.758247400625	251.593425025159	84.9401172173618	0	99.5652318210481	0	164.785367059405	51.1103728501699	0	0	0
novel_circ_0007624	13	28	7	10	12	18	11	10	7	10	19	19	292.595093405357	599.032989602499	293.525662529353	283.133724057873	538.962497192904	597.391390926289	620.382381140376	411.963417648513	178.886304975595	687.096330905593	481.97661145075	545.365825655157
novel_circ_0007631	13	16	6	0	0	0	9	6	19	6	25	18	292.595093405357	342.304565487142	251.593425025159	0	0	0	507.585584569398	247.178050589108	485.548542076614	412.257798543356	634.179751908881	516.66236114699
novel_circ_0007635	64	49	23	29	22	37	16	17	33	19	0	29	1440.46815214945	1048.30773180437	964.441462596444	821.08779976783	988.097911520323	1227.97119245959	902.374372567819	700.337810002472	843.321152027804	1305.48302872063	0	832.400470736818
novel_circ_0007643	14	11	7	10	4	8	7	8	6	5	13	7	315.102408282692	235.33438877241	293.525662529353	283.133724057873	179.654165730968	265.507284856128	394.788787998421	329.57073411881	153.33111855051	343.548165452796	329.773470992618	200.924251557163
novel_circ_0007649	10	6	3	18	0	7	2	0	2	0	3	4	225.073148773351	128.364212057678	125.79671251258	509.640703304171	0	232.318874249112	112.796796570977	0	51.1103728501699	0	76.1015702290657	114.813858032665
novel_circ_0007659	4	0	0	5	3	6	2	2	3	3	0	0	90.0292595093405	0	0	141.566862028936	134.740624298226	199.130463642096	112.796796570977	82.3926835297026	76.6655592752549	206.128899271678	0	0
novel_circ_0007660	19	16	0	12	8	18	13	18	16	8	13	15	427.638982669368	342.304565487142	0	339.760468869447	359.308331461936	597.391390926289	733.179177711353	741.534151767323	408.88298280136	549.677064724474	329.773470992618	430.551967622492
novel_circ_0007661	6	4	3	0	0	4	0	0	0	2	0	0	135.043889264011	85.5761413717856	125.79671251258	0	0	132.753642428064	0	0	0	137.419266181119	0	0
novel_circ_0007673	459	653	155	212	188	264	145	176	324	114	280	219	10330.8575286968	13970.305078944	6499.49681314995	6002.4349500269	8443.74578935549	8761.74040025223	8177.76775139586	7250.55615061383	8279.88040172753	7832.89817232376	7102.81322137947	6286.05872728838
novel_circ_0007676	7	8	2	12	0	4	3	9	6	2	0	4	157.551204141346	171.152282743571	83.8644750083864	339.760468869447	0	132.753642428064	169.195194856466	370.767075883662	153.33111855051	137.419266181119	0	114.813858032665
novel_circ_0007682	26	26	9	9	6	11	5	12	14	5	13	9	585.190186810713	556.244918916606	377.390137537739	254.820351652085	269.481248596452	365.072516677176	281.991991427443	494.356101178215	357.77260995119	343.548165452796	329.773470992618	258.331180573495
novel_circ_0007687	8	14	3	9	0	9	2	7	5	2	10	5	180.058519018681	299.516494801249	125.79671251258	254.820351652085	0	298.695695463144	112.796796570977	288.374392353959	127.775932125425	137.419266181119	253.671900763552	143.517322540831
novel_circ_0007691	3	10	3	3	0	2	0	4	4	0	5	3	67.5219446320054	213.940353429464	125.79671251258	84.9401172173618	0	66.3768212140321	0	164.785367059405	102.22074570034	0	126.835950381776	86.1103935244984
novel_circ_0007699	17	21	6	6	6	17	5	6	16	7	9	10	382.624352914697	449.274742201874	251.593425025159	169.880234434724	269.481248596452	564.202980319272	281.991991427443	247.178050589108	408.88298280136	480.967431633915	228.304710687197	287.034645081661
novel_circ_0007700	3	8	3	4	2	13	0	0	2	0	2	7	67.5219446320054	171.152282743571	125.79671251258	113.253489623149	89.8270828654839	431.449337891208	0	0	51.1103728501699	0	50.7343801527105	200.924251557163
novel_circ_0007703	20	40	10	21	17	22	13	14	24	5	28	26	450.146297546703	855.761413717855	419.322375041932	594.580820521532	763.530204356613	730.145033354353	733.179177711353	576.748784707918	613.324474202039	343.548165452796	710.281322137947	746.290077212319
novel_circ_0007704	6	14	7	14	7	7	9	6	23	0	7	6	135.043889264011	299.516494801249	293.525662529353	396.387213681022	314.394790029194	232.318874249112	507.585584569398	247.178050589108	587.769287776954	0	177.570330534487	172.220787048997
novel_circ_0007705	5	12	4	8	2	5	4	5	7	0	0	4	112.536574386676	256.728424115357	167.728950016773	226.506979246298	89.8270828654839	165.94205303508	225.593593141955	205.981708824256	178.886304975595	0	0	114.813858032665
novel_circ_0007716	9	20	11	16	14	21	15	16	20	11	18	12	202.565833896016	427.880706858928	461.254612546125	453.013958492596	628.789580058388	696.956622747337	845.97597428233	659.141468237621	511.103728501699	755.805963996152	456.609421374394	344.441574097994
novel_circ_0007717	7	14	2	12	4	9	2	2	9	2	0	5	157.551204141346	299.516494801249	83.8644750083864	339.760468869447	179.654165730968	298.695695463144	112.796796570977	82.3926835297026	229.996677825765	137.419266181119	0	143.517322540831
novel_circ_0007718	30	28	18	22	20	39	11	17	35	7	18	17	675.219446320054	599.032989602499	754.780275075478	622.89419292732	898.270828654839	1294.34801367363	620.382381140376	700.337810002472	894.431524877974	480.967431633915	456.609421374394	487.958896638824
novel_circ_0007721	6	5	4	10	0	5	2	2	5	0	8	0	135.043889264011	106.970176714732	167.728950016773	283.133724057873	0	165.94205303508	112.796796570977	82.3926835297026	127.775932125425	0	202.937520610842	0
novel_circ_0007734	4	4	2	0	0	7	0	2	3	0	10	3	90.0292595093405	85.5761413717856	83.8644750083864	0	0	232.318874249112	0	82.3926835297026	76.6655592752549	0	253.671900763552	86.1103935244984
novel_circ_0007736	0	2	0	0	0	5	2	0	2	3	5	6	0	42.7880706858928	0	0	0	165.94205303508	112.796796570977	0	51.1103728501699	206.128899271678	126.835950381776	172.220787048997
novel_circ_0007742	3	0	3	7	4	0	0	2	0	5	4	4	67.5219446320054	0	125.79671251258	198.193606840511	179.654165730968	0	0	82.3926835297026	0	343.548165452796	101.468760305421	114.813858032665
novel_circ_0007743	6	0	3	4	2	5	3	0	0	3	5	0	135.043889264011	0	125.79671251258	113.253489623149	89.8270828654839	165.94205303508	169.195194856466	0	0	206.128899271678	126.835950381776	0
novel_circ_0007748	4	2	3	4	9	5	6	4	7	7	6	12	90.0292595093405	42.7880706858928	125.79671251258	113.253489623149	404.221872894678	165.94205303508	338.390389712932	164.785367059405	178.886304975595	480.967431633915	152.203140458131	344.441574097994
novel_circ_0007752	16	11	10	0	14	21	3	7	4	7	12	10	360.117038037362	235.33438877241	419.322375041932	0	628.789580058388	696.956622747337	169.195194856466	288.374392353959	102.22074570034	480.967431633915	304.406280916263	287.034645081661
novel_circ_0007759	8	12	9	7	22	7	2	3	14	4	24	13	180.058519018681	256.728424115357	377.390137537739	198.193606840511	988.097911520323	232.318874249112	112.796796570977	123.589025294554	357.77260995119	274.838532362237	608.812561832526	373.14503860616
novel_circ_0007765	4	5	5	2	0	6	2	0	0	0	0	4	90.0292595093405	106.970176714732	209.661187520966	56.6267448115745	0	199.130463642096	112.796796570977	0	0	0	0	114.813858032665
novel_circ_0007768	10	12	10	9	9	13	4	7	6	9	8	9	225.073148773351	256.728424115357	419.322375041932	254.820351652085	404.221872894678	431.449337891208	225.593593141955	288.374392353959	153.33111855051	618.386697815034	202.937520610842	258.331180573495
novel_circ_0007774	0	4	3	7	2	4	0	0	3	4	0	0	0	85.5761413717856	125.79671251258	198.193606840511	89.8270828654839	132.753642428064	0	0	76.6655592752549	274.838532362237	0	0
novel_circ_0007776	5	8	0	13	8	9	5	5	4	3	4	0	112.536574386676	171.152282743571	0	368.073841275234	359.308331461936	298.695695463144	281.991991427443	205.981708824256	102.22074570034	206.128899271678	101.468760305421	0
novel_circ_0007779	5	11	2	0	6	3	3	8	0	6	6	3	112.536574386676	235.33438877241	83.8644750083864	0	269.481248596452	99.5652318210481	169.195194856466	329.57073411881	0	412.257798543356	152.203140458131	86.1103935244984
novel_circ_0007790	28	20	10	38	5	0	9	15	0	18	40	14	630.204816565384	427.880706858928	419.322375041932	1075.90815141992	224.56770716371	0	507.585584569398	617.945126472769	0	1236.77339563007	1014.68760305421	401.848503114326
novel_circ_0007794	6	3	5	9	0	0	3	2	7	3	5	6	135.043889264011	64.1821060288392	209.661187520966	254.820351652085	0	0	169.195194856466	82.3926835297026	178.886304975595	206.128899271678	126.835950381776	172.220787048997
novel_circ_0007796	27	47	16	17	19	12	7	23	22	2	24	22	607.697501688049	1005.51966111848	670.915800067092	481.327330898383	853.357287222098	398.260927284192	394.788787998421	947.515860591579	562.214101351869	137.419266181119	608.812561832526	631.476219179655
novel_circ_0007802	0	6	6	2	5	4	0	0	5	3	0	0	0	128.364212057678	251.593425025159	56.6267448115745	224.56770716371	132.753642428064	0	0	127.775932125425	206.128899271678	0	0
novel_circ_0007811	7	12	16	28	16	19	4	6	11	0	15	22	157.551204141346	256.728424115357	670.915800067092	792.774427362043	718.616662923872	630.579801533305	225.593593141955	247.178050589108	281.107050675935	0	380.507851145329	631.476219179655
novel_circ_0007819	5	2	0	2	6	6	4	0	3	0	6	2	112.536574386676	42.7880706858928	0	56.6267448115745	269.481248596452	199.130463642096	225.593593141955	0	76.6655592752549	0	152.203140458131	57.4069290163323
novel_circ_0007821	5	4	7	2	6	13	0	3	9	0	8	6	112.536574386676	85.5761413717856	293.525662529353	56.6267448115745	269.481248596452	431.449337891208	0	123.589025294554	229.996677825765	0	202.937520610842	172.220787048997
novel_circ_0007834	12	11	9	19	8	7	6	8	18	4	18	14	270.087778528022	235.33438877241	377.390137537739	537.954075709958	359.308331461936	232.318874249112	338.390389712932	329.57073411881	459.993355651529	274.838532362237	456.609421374394	401.848503114326
novel_circ_0007839	2	5	2	3	0	2	3	0	6	0	7	0	45.0146297546703	106.970176714732	83.8644750083864	84.9401172173618	0	66.3768212140321	169.195194856466	0	153.33111855051	0	177.570330534487	0
novel_circ_0007856	8	17	0	5	2	3	4	2	5	0	6	7	180.058519018681	363.698600830089	0	141.566862028936	89.8270828654839	99.5652318210481	225.593593141955	82.3926835297026	127.775932125425	0	152.203140458131	200.924251557163
novel_circ_0007857	9	9	0	6	7	6	2	0	10	0	3	2	202.565833896016	192.546318086517	0	169.880234434724	314.394790029194	199.130463642096	112.796796570977	0	255.55186425085	0	76.1015702290657	57.4069290163323
novel_circ_0007864	3	2	3	0	0	7	5	4	3	0	0	6	67.5219446320054	42.7880706858928	125.79671251258	0	0	232.318874249112	281.991991427443	164.785367059405	76.6655592752549	0	0	172.220787048997
novel_circ_0007866	12	23	10	5	6	3	4	10	11	3	10	7	270.087778528022	492.062812887767	419.322375041932	141.566862028936	269.481248596452	99.5652318210481	225.593593141955	411.963417648513	281.107050675935	206.128899271678	253.671900763552	200.924251557163
novel_circ_0007872	2	11	7	3	4	4	0	8	6	3	2	0	45.0146297546703	235.33438877241	293.525662529353	84.9401172173618	179.654165730968	132.753642428064	0	329.57073411881	153.33111855051	206.128899271678	50.7343801527105	0
novel_circ_0007875	19	9	9	3	4	8	4	7	11	2	10	12	427.638982669368	192.546318086517	377.390137537739	84.9401172173618	179.654165730968	265.507284856128	225.593593141955	288.374392353959	281.107050675935	137.419266181119	253.671900763552	344.441574097994
novel_circ_0007876	0	4	0	2	5	3	0	0	0	0	0	2	0	85.5761413717856	0	56.6267448115745	224.56770716371	99.5652318210481	0	0	0	0	0	57.4069290163323
novel_circ_0007878	8	8	4	11	0	0	0	0	6	3	5	0	180.058519018681	171.152282743571	167.728950016773	311.44709646366	0	0	0	0	153.33111855051	206.128899271678	126.835950381776	0
novel_circ_0007881	0	27	4	3	5	7	0	2	6	4	3	7	0	577.638954259552	167.728950016773	84.9401172173618	224.56770716371	232.318874249112	0	82.3926835297026	153.33111855051	274.838532362237	76.1015702290657	200.924251557163
novel_circ_0007899	4	5	5	0	0	5	3	8	5	0	4	8	90.0292595093405	106.970176714732	209.661187520966	0	0	165.94205303508	169.195194856466	329.57073411881	127.775932125425	0	101.468760305421	229.627716065329
novel_circ_0007903	12	13	10	13	8	16	9	12	29	3	10	12	270.087778528022	278.122459458303	419.322375041932	368.073841275234	359.308331461936	531.014569712257	507.585584569398	494.356101178215	741.100406327464	206.128899271678	253.671900763552	344.441574097994
novel_circ_0007905	2	6	5	3	2	5	4	3	5	2	0	0	45.0146297546703	128.364212057678	209.661187520966	84.9401172173618	89.8270828654839	165.94205303508	225.593593141955	123.589025294554	127.775932125425	137.419266181119	0	0
novel_circ_0007906	2	5	4	5	0	4	0	7	7	2	4	0	45.0146297546703	106.970176714732	167.728950016773	141.566862028936	0	132.753642428064	0	288.374392353959	178.886304975595	137.419266181119	101.468760305421	0
novel_circ_0007910	7	7	2	0	2	3	3	0	3	0	0	6	157.551204141346	149.758247400625	83.8644750083864	0	89.8270828654839	99.5652318210481	169.195194856466	0	76.6655592752549	0	0	172.220787048997
novel_circ_0007912	3	5	2	0	6	0	0	0	0	0	0	0	67.5219446320054	106.970176714732	83.8644750083864	0	269.481248596452	0	0	0	0	0	0	0
novel_circ_0007914	7	2	3	9	0	0	3	0	4	2	2	5	157.551204141346	42.7880706858928	125.79671251258	254.820351652085	0	0	169.195194856466	0	102.22074570034	137.419266181119	50.7343801527105	143.517322540831
novel_circ_0007916	7	0	4	5	3	4	0	2	8	0	0	0	157.551204141346	0	167.728950016773	141.566862028936	134.740624298226	132.753642428064	0	82.3926835297026	204.44149140068	0	0	0
novel_circ_0007925	5	17	10	0	3	10	0	2	13	8	7	6	112.536574386676	363.698600830089	419.322375041932	0	134.740624298226	331.88410607016	0	82.3926835297026	332.217423526105	549.677064724474	177.570330534487	172.220787048997
novel_circ_0007926	13	13	5	8	8	13	8	3	8	2	14	5	292.595093405357	278.122459458303	209.661187520966	226.506979246298	359.308331461936	431.449337891208	451.18718628391	123.589025294554	204.44149140068	137.419266181119	355.140661068973	143.517322540831
novel_circ_0007932	13	18	6	15	4	6	6	7	11	13	7	5	292.595093405357	385.092636173035	251.593425025159	424.700586086809	179.654165730968	199.130463642096	338.390389712932	288.374392353959	281.107050675935	893.225230177271	177.570330534487	143.517322540831
novel_circ_0007933	4	6	0	3	3	0	0	3	5	2	3	5	90.0292595093405	128.364212057678	0	84.9401172173618	134.740624298226	0	0	123.589025294554	127.775932125425	137.419266181119	76.1015702290657	143.517322540831
novel_circ_0007934	15	6	4	15	8	4	6	4	16	2	6	6	337.609723160027	128.364212057678	167.728950016773	424.700586086809	359.308331461936	132.753642428064	338.390389712932	164.785367059405	408.88298280136	137.419266181119	152.203140458131	172.220787048997
novel_circ_0007946	8	10	5	13	9	7	2	4	6	4	4	8	180.058519018681	213.940353429464	209.661187520966	368.073841275234	404.221872894678	232.318874249112	112.796796570977	164.785367059405	153.33111855051	274.838532362237	101.468760305421	229.627716065329
novel_circ_0007961	3	11	4	9	6	2	3	5	5	4	2	13	67.5219446320054	235.33438877241	167.728950016773	254.820351652085	269.481248596452	66.3768212140321	169.195194856466	205.981708824256	127.775932125425	274.838532362237	50.7343801527105	373.14503860616
novel_circ_0007962	8	5	7	0	4	3	5	0	3	2	0	2	180.058519018681	106.970176714732	293.525662529353	0	179.654165730968	99.5652318210481	281.991991427443	0	76.6655592752549	137.419266181119	0	57.4069290163323
novel_circ_0007963	4	0	0	0	0	0	0	0	0	4	4	2	90.0292595093405	0	0	0	0	0	0	0	0	274.838532362237	101.468760305421	57.4069290163323
novel_circ_0007964	10	7	5	8	5	11	2	4	8	0	2	3	225.073148773351	149.758247400625	209.661187520966	226.506979246298	224.56770716371	365.072516677176	112.796796570977	164.785367059405	204.44149140068	0	50.7343801527105	86.1103935244984
novel_circ_0007972	4	6	0	7	4	2	2	0	4	7	5	2	90.0292595093405	128.364212057678	0	198.193606840511	179.654165730968	66.3768212140321	112.796796570977	0	102.22074570034	480.967431633915	126.835950381776	57.4069290163323
novel_circ_0007975	0	0	3	6	6	4	4	0	0	2	3	10	0	0	125.79671251258	169.880234434724	269.481248596452	132.753642428064	225.593593141955	0	0	137.419266181119	76.1015702290657	287.034645081661
novel_circ_0007979	15	37	13	26	26	16	10	5	20	2	17	14	337.609723160027	791.579307689016	545.119087554512	736.147682550469	1167.75207725129	531.014569712257	563.983982854887	205.981708824256	511.103728501699	137.419266181119	431.242231298039	401.848503114326
novel_circ_0007994	22	21	17	20	3	22	0	6	15	11	12	11	495.160927301373	449.274742201874	712.848037571285	566.267448115745	134.740624298226	730.145033354353	0	247.178050589108	383.327796376275	755.805963996152	304.406280916263	315.738109589828
novel_circ_0008009	12	12	8	13	0	7	0	0	8	0	11	3	270.087778528022	256.728424115357	335.457900033546	368.073841275234	0	232.318874249112	0	0	204.44149140068	0	279.039090839908	86.1103935244984
novel_circ_0008010	3	5	2	4	2	0	0	0	3	0	6	2	67.5219446320054	106.970176714732	83.8644750083864	113.253489623149	89.8270828654839	0	0	0	76.6655592752549	0	152.203140458131	57.4069290163323
novel_circ_0008014	16	6	2	24	3	4	10	3	11	4	2	4	360.117038037362	128.364212057678	83.8644750083864	679.520937738894	134.740624298226	132.753642428064	563.983982854887	123.589025294554	281.107050675935	274.838532362237	50.7343801527105	114.813858032665
novel_circ_0008017	11	10	2	8	3	3	0	6	5	0	3	14	247.580463650686	213.940353429464	83.8644750083864	226.506979246298	134.740624298226	99.5652318210481	0	247.178050589108	127.775932125425	0	76.1015702290657	401.848503114326
novel_circ_0008020	8	31	9	5	14	17	4	31	9	8	13	18	180.058519018681	663.215095631338	377.390137537739	141.566862028936	628.789580058388	564.202980319272	225.593593141955	1277.08659471039	229.996677825765	549.677064724474	329.773470992618	516.66236114699
novel_circ_0008025	23	13	23	20	14	10	22	9	15	0	17	22	517.668242178708	278.122459458303	964.441462596444	566.267448115745	628.789580058388	331.88410607016	1240.76476228075	370.767075883662	383.327796376275	0	431.242231298039	631.476219179655
novel_circ_0008027	16	5	7	17	7	14	8	10	16	7	13	9	360.117038037362	106.970176714732	293.525662529353	481.327330898383	314.394790029194	464.637748498224	451.18718628391	411.963417648513	408.88298280136	480.967431633915	329.773470992618	258.331180573495
novel_circ_0008050	9	4	3	7	5	14	0	0	6	0	3	6	202.565833896016	85.5761413717856	125.79671251258	198.193606840511	224.56770716371	464.637748498224	0	0	153.33111855051	0	76.1015702290657	172.220787048997
novel_circ_0008052	6	7	3	7	10	3	2	0	0	0	0	0	135.043889264011	149.758247400625	125.79671251258	198.193606840511	449.13541432742	99.5652318210481	112.796796570977	0	0	0	0	0
novel_circ_0008064	22	16	9	21	5	13	8	13	15	5	9	15	495.160927301373	342.304565487142	377.390137537739	594.580820521532	224.56770716371	431.449337891208	451.18718628391	535.552442943067	383.327796376275	343.548165452796	228.304710687197	430.551967622492
novel_circ_0008068	8	5	0	11	7	3	0	3	0	0	0	15	180.058519018681	106.970176714732	0	311.44709646366	314.394790029194	99.5652318210481	0	123.589025294554	0	0	0	430.551967622492
novel_circ_0008071	2	2	0	0	2	3	0	0	0	3	9	5	45.0146297546703	42.7880706858928	0	0	89.8270828654839	99.5652318210481	0	0	0	206.128899271678	228.304710687197	143.517322540831
novel_circ_0008079	18	12	0	3	2	9	4	13	7	0	4	6	405.131667792032	256.728424115357	0	84.9401172173618	89.8270828654839	298.695695463144	225.593593141955	535.552442943067	178.886304975595	0	101.468760305421	172.220787048997
novel_circ_0008085	0	8	2	4	3	5	4	8	10	4	16	8	0	171.152282743571	83.8644750083864	113.253489623149	134.740624298226	165.94205303508	225.593593141955	329.57073411881	255.55186425085	274.838532362237	405.875041221684	229.627716065329
novel_circ_0008088	10	16	2	8	4	4	0	6	3	3	4	5	225.073148773351	342.304565487142	83.8644750083864	226.506979246298	179.654165730968	132.753642428064	0	247.178050589108	76.6655592752549	206.128899271678	101.468760305421	143.517322540831
novel_circ_0008094	4	4	3	8	0	0	0	3	2	0	3	0	90.0292595093405	85.5761413717856	125.79671251258	226.506979246298	0	0	0	123.589025294554	51.1103728501699	0	76.1015702290657	0
novel_circ_0008098	20	20	8	7	7	27	5	12	20	9	8	27	450.146297546703	427.880706858928	335.457900033546	198.193606840511	314.394790029194	896.087086389433	281.991991427443	494.356101178215	511.103728501699	618.386697815034	202.937520610842	774.993541720486
novel_circ_0008107	10	13	6	5	3	9	0	8	11	0	8	7	225.073148773351	278.122459458303	251.593425025159	141.566862028936	134.740624298226	298.695695463144	0	329.57073411881	281.107050675935	0	202.937520610842	200.924251557163
novel_circ_0008109	5	2	7	5	0	7	2	0	4	0	11	3	112.536574386676	42.7880706858928	293.525662529353	141.566862028936	0	232.318874249112	112.796796570977	0	102.22074570034	0	279.039090839908	86.1103935244984
novel_circ_0008114	16	17	7	5	4	9	9	2	11	3	13	7	360.117038037362	363.698600830089	293.525662529353	141.566862028936	179.654165730968	298.695695463144	507.585584569398	82.3926835297026	281.107050675935	206.128899271678	329.773470992618	200.924251557163
novel_circ_0008117	2	9	8	11	2	11	7	8	26	2	22	8	45.0146297546703	192.546318086517	335.457900033546	311.44709646366	89.8270828654839	365.072516677176	394.788787998421	329.57073411881	664.434847052209	137.419266181119	558.078181679815	229.627716065329
novel_circ_0008125	6	0	13	8	3	2	3	6	8	4	4	4	135.043889264011	0	545.119087554512	226.506979246298	134.740624298226	66.3768212140321	169.195194856466	247.178050589108	204.44149140068	274.838532362237	101.468760305421	114.813858032665
novel_circ_0008127	26	58	12	28	9	19	13	8	17	15	15	13	585.190186810713	1240.85404989089	503.186850050319	792.774427362043	404.221872894678	630.579801533305	733.179177711353	329.57073411881	434.438169226445	1030.64449635839	380.507851145329	373.14503860616
novel_circ_0008131	2	5	3	0	0	3	6	3	0	0	6	2	45.0146297546703	106.970176714732	125.79671251258	0	0	99.5652318210481	338.390389712932	123.589025294554	0	0	152.203140458131	57.4069290163323
novel_circ_0008165	3	4	0	4	2	2	0	0	0	0	3	0	67.5219446320054	85.5761413717856	0	113.253489623149	89.8270828654839	66.3768212140321	0	0	0	0	76.1015702290657	0
novel_circ_0008166	12	20	2	9	3	5	4	4	5	3	8	5	270.087778528022	427.880706858928	83.8644750083864	254.820351652085	134.740624298226	165.94205303508	225.593593141955	164.785367059405	127.775932125425	206.128899271678	202.937520610842	143.517322540831
novel_circ_0008170	6	3	5	2	2	2	4	0	2	3	4	4	135.043889264011	64.1821060288392	209.661187520966	56.6267448115745	89.8270828654839	66.3768212140321	225.593593141955	0	51.1103728501699	206.128899271678	101.468760305421	114.813858032665
novel_circ_0008175	5	4	2	3	0	0	3	0	0	2	0	3	112.536574386676	85.5761413717856	83.8644750083864	84.9401172173618	0	0	169.195194856466	0	0	137.419266181119	0	86.1103935244984
novel_circ_0008176	2	2	5	0	0	0	0	0	0	2	0	0	45.0146297546703	42.7880706858928	209.661187520966	0	0	0	0	0	0	137.419266181119	0	0
novel_circ_0008180	21	10	9	13	9	9	6	6	10	8	19	3	472.653612424038	213.940353429464	377.390137537739	368.073841275234	404.221872894678	298.695695463144	338.390389712932	247.178050589108	255.55186425085	549.677064724474	481.97661145075	86.1103935244984
novel_circ_0008195	4	6	6	8	9	3	4	6	7	0	4	9	90.0292595093405	128.364212057678	251.593425025159	226.506979246298	404.221872894678	99.5652318210481	225.593593141955	247.178050589108	178.886304975595	0	101.468760305421	258.331180573495
novel_circ_0008200	4	5	2	4	0	3	3	0	3	0	5	8	90.0292595093405	106.970176714732	83.8644750083864	113.253489623149	0	99.5652318210481	169.195194856466	0	76.6655592752549	0	126.835950381776	229.627716065329
novel_circ_0008206	0	6	0	4	0	2	2	4	2	0	0	0	0	128.364212057678	0	113.253489623149	0	66.3768212140321	112.796796570977	164.785367059405	51.1103728501699	0	0	0
novel_circ_0008216	11	29	15	18	7	13	5	8	10	20	22	17	247.580463650686	620.427024945445	628.983562562898	509.640703304171	314.394790029194	431.449337891208	281.991991427443	329.57073411881	255.55186425085	1374.19266181119	558.078181679815	487.958896638824
novel_circ_0008222	61	32	6	19	25	6	7	6	26	10	31	42	1372.94620751744	684.609130974284	251.593425025159	537.954075709958	1122.83853581855	199.130463642096	394.788787998421	247.178050589108	664.434847052209	687.096330905593	786.382892367012	1205.54550934298
novel_circ_0008227	5	7	2	2	0	0	0	0	4	0	7	6	112.536574386676	149.758247400625	83.8644750083864	56.6267448115745	0	0	0	0	102.22074570034	0	177.570330534487	172.220787048997
novel_circ_0008229	16	0	0	8	11	2	0	0	10	0	3	11	360.117038037362	0	0	226.506979246298	494.048955760162	66.3768212140321	0	0	255.55186425085	0	76.1015702290657	315.738109589828
novel_circ_0008230	18	38	0	8	8	14	2	5	15	0	5	12	405.131667792032	812.973343031963	0	226.506979246298	359.308331461936	464.637748498224	112.796796570977	205.981708824256	383.327796376275	0	126.835950381776	344.441574097994
novel_circ_0008237	7	4	4	0	0	0	0	2	0	0	0	4	157.551204141346	85.5761413717856	167.728950016773	0	0	0	0	82.3926835297026	0	0	0	114.813858032665
novel_circ_0008238	5	2	7	2	3	6	0	0	0	2	8	10	112.536574386676	42.7880706858928	293.525662529353	56.6267448115745	134.740624298226	199.130463642096	0	0	0	137.419266181119	202.937520610842	287.034645081661
novel_circ_0008239	49	49	40	30	55	53	16	44	48	19	64	41	1102.85842898942	1048.30773180437	1677.28950016773	849.401172173618	2470.24477880081	1758.98576217185	902.374372567819	1812.63903765346	1226.64894840408	1305.48302872063	1623.50016488674	1176.84204483481
novel_circ_0008242	5	8	0	4	2	3	0	0	0	0	5	0	112.536574386676	171.152282743571	0	113.253489623149	89.8270828654839	99.5652318210481	0	0	0	0	126.835950381776	0
novel_circ_0008243	2	8	5	4	6	2	0	0	8	5	11	5	45.0146297546703	171.152282743571	209.661187520966	113.253489623149	269.481248596452	66.3768212140321	0	0	204.44149140068	343.548165452796	279.039090839908	143.517322540831
novel_circ_0008248	9	7	3	3	6	4	0	0	6	4	10	7	202.565833896016	149.758247400625	125.79671251258	84.9401172173618	269.481248596452	132.753642428064	0	0	153.33111855051	274.838532362237	253.671900763552	200.924251557163
novel_circ_0008250	17	9	3	7	8	7	6	15	12	5	14	8	382.624352914697	192.546318086517	125.79671251258	198.193606840511	359.308331461936	232.318874249112	338.390389712932	617.945126472769	306.66223710102	343.548165452796	355.140661068973	229.627716065329
novel_circ_0008253	4	4	0	6	2	6	0	0	2	4	2	3	90.0292595093405	85.5761413717856	0	169.880234434724	89.8270828654839	199.130463642096	0	0	51.1103728501699	274.838532362237	50.7343801527105	86.1103935244984
novel_circ_0008254	8	3	2	4	0	0	0	5	3	0	3	0	180.058519018681	64.1821060288392	83.8644750083864	113.253489623149	0	0	0	205.981708824256	76.6655592752549	0	76.1015702290657	0
novel_circ_0008262	7	4	0	3	0	2	2	2	3	0	0	3	157.551204141346	85.5761413717856	0	84.9401172173618	0	66.3768212140321	112.796796570977	82.3926835297026	76.6655592752549	0	0	86.1103935244984
novel_circ_0008268	4	4	0	14	3	2	0	0	3	0	4	2	90.0292595093405	85.5761413717856	0	396.387213681022	134.740624298226	66.3768212140321	0	0	76.6655592752549	0	101.468760305421	57.4069290163323
novel_circ_0008278	4	11	5	3	5	7	5	3	6	4	6	3	90.0292595093405	235.33438877241	209.661187520966	84.9401172173618	224.56770716371	232.318874249112	281.991991427443	123.589025294554	153.33111855051	274.838532362237	152.203140458131	86.1103935244984
novel_circ_0008290	3	3	3	0	0	0	3	0	0	0	0	0	67.5219446320054	64.1821060288392	125.79671251258	0	0	0	169.195194856466	0	0	0	0	0
novel_circ_0008316	15	19	4	0	6	3	0	0	5	3	6	3	337.609723160027	406.486671515981	167.728950016773	0	269.481248596452	99.5652318210481	0	0	127.775932125425	206.128899271678	152.203140458131	86.1103935244984
novel_circ_0008320	4	3	7	0	0	0	0	0	2	0	0	2	90.0292595093405	64.1821060288392	293.525662529353	0	0	0	0	0	51.1103728501699	0	0	57.4069290163323
novel_circ_0008330	88	82	58	103	63	81	63	116	114	31	165	67	1980.64370920549	1754.3108981216	2432.06977524321	2916.27735779609	2829.55311026274	2688.2612591683	3553.09909198579	4778.77564472275	2913.29125245969	2129.99862580734	4185.58636259861	1923.13212204713
novel_circ_0008331	0	6	5	13	7	6	6	9	3	0	11	3	0	128.364212057678	209.661187520966	368.073841275234	314.394790029194	199.130463642096	338.390389712932	370.767075883662	76.6655592752549	0	279.039090839908	86.1103935244984
novel_circ_0008333	9	17	5	20	7	6	11	22	11	0	17	9	202.565833896016	363.698600830089	209.661187520966	566.267448115745	314.394790029194	199.130463642096	620.382381140376	906.319518826728	281.107050675935	0	431.242231298039	258.331180573495
novel_circ_0008349	7	6	10	5	5	6	6	4	6	2	0	3	157.551204141346	128.364212057678	419.322375041932	141.566862028936	224.56770716371	199.130463642096	338.390389712932	164.785367059405	153.33111855051	137.419266181119	0	86.1103935244984
novel_circ_0008350	57	45	35	33	22	31	15	25	39	12	24	34	1282.9169480081	962.731590432587	1467.62831264676	934.341289390979	988.097911520323	1028.8407288175	845.97597428233	1029.90854412128	996.652270578314	824.515597086712	608.812561832526	975.917793277649
novel_circ_0008352	7	3	3	4	0	4	0	2	7	4	0	2	157.551204141346	64.1821060288392	125.79671251258	113.253489623149	0	132.753642428064	0	82.3926835297026	178.886304975595	274.838532362237	0	57.4069290163323
novel_circ_0008354	9	5	3	4	5	15	4	7	7	5	8	17	202.565833896016	106.970176714732	125.79671251258	113.253489623149	224.56770716371	497.82615910524	225.593593141955	288.374392353959	178.886304975595	343.548165452796	202.937520610842	487.958896638824
novel_circ_0008358	4	3	4	3	4	0	0	2	4	0	5	0	90.0292595093405	64.1821060288392	167.728950016773	84.9401172173618	179.654165730968	0	0	82.3926835297026	102.22074570034	0	126.835950381776	0
novel_circ_0008363	0	2	4	5	0	8	6	0	5	3	3	2	0	42.7880706858928	167.728950016773	141.566862028936	0	265.507284856128	338.390389712932	0	127.775932125425	206.128899271678	76.1015702290657	57.4069290163323
novel_circ_0008375	0	10	0	5	3	2	3	3	0	0	0	0	0	213.940353429464	0	141.566862028936	134.740624298226	66.3768212140321	169.195194856466	123.589025294554	0	0	0	0
novel_circ_0008379	2	3	7	2	3	3	0	0	5	0	7	0	45.0146297546703	64.1821060288392	293.525662529353	56.6267448115745	134.740624298226	99.5652318210481	0	0	127.775932125425	0	177.570330534487	0
novel_circ_0008386	0	7	0	0	0	3	2	6	3	0	2	2	0	149.758247400625	0	0	0	99.5652318210481	112.796796570977	247.178050589108	76.6655592752549	0	50.7343801527105	57.4069290163323
novel_circ_0008389	49	24	25	23	20	22	9	15	33	10	23	15	1102.85842898942	513.456848230713	1048.30593760483	651.207565333107	898.270828654839	730.145033354353	507.585584569398	617.945126472769	843.321152027804	687.096330905593	583.445371756171	430.551967622492
novel_circ_0008397	22	9	3	14	9	10	10	3	21	7	17	17	495.160927301373	192.546318086517	125.79671251258	396.387213681022	404.221872894678	331.88410607016	563.983982854887	123.589025294554	536.658914926784	480.967431633915	431.242231298039	487.958896638824
novel_circ_0008410	10	7	2	7	0	0	0	4	0	0	2	5	225.073148773351	149.758247400625	83.8644750083864	198.193606840511	0	0	0	164.785367059405	0	0	50.7343801527105	143.517322540831
novel_circ_0008416	7	5	2	3	2	0	0	5	6	0	9	2	157.551204141346	106.970176714732	83.8644750083864	84.9401172173618	89.8270828654839	0	0	205.981708824256	153.33111855051	0	228.304710687197	57.4069290163323
novel_circ_0008424	2	6	3	3	2	0	0	5	0	0	8	5	45.0146297546703	128.364212057678	125.79671251258	84.9401172173618	89.8270828654839	0	0	205.981708824256	0	0	202.937520610842	143.517322540831
novel_circ_0008426	4	6	4	0	2	0	5	0	0	0	2	0	90.0292595093405	128.364212057678	167.728950016773	0	89.8270828654839	0	281.991991427443	0	0	0	50.7343801527105	0
novel_circ_0008434	13	14	3	19	6	5	0	5	4	2	7	4	292.595093405357	299.516494801249	125.79671251258	537.954075709958	269.481248596452	165.94205303508	0	205.981708824256	102.22074570034	137.419266181119	177.570330534487	114.813858032665
novel_circ_0008437	6	14	7	4	6	6	0	4	5	0	9	3	135.043889264011	299.516494801249	293.525662529353	113.253489623149	269.481248596452	199.130463642096	0	164.785367059405	127.775932125425	0	228.304710687197	86.1103935244984
novel_circ_0008450	5	16	3	4	0	9	0	3	7	6	9	17	112.536574386676	342.304565487142	125.79671251258	113.253489623149	0	298.695695463144	0	123.589025294554	178.886304975595	412.257798543356	228.304710687197	487.958896638824
novel_circ_0008453	8	4	0	2	4	2	0	2	3	2	5	3	180.058519018681	85.5761413717856	0	56.6267448115745	179.654165730968	66.3768212140321	0	82.3926835297026	76.6655592752549	137.419266181119	126.835950381776	86.1103935244984
novel_circ_0008456	21	37	10	22	6	12	12	17	22	6	34	21	472.653612424038	791.579307689016	419.322375041932	622.89419292732	269.481248596452	398.260927284192	676.780779425864	700.337810002472	562.214101351869	412.257798543356	862.484462596078	602.772754671489
novel_circ_0008457	15	10	4	6	6	9	4	10	12	2	8	8	337.609723160027	213.940353429464	167.728950016773	169.880234434724	269.481248596452	298.695695463144	225.593593141955	411.963417648513	306.66223710102	137.419266181119	202.937520610842	229.627716065329
novel_circ_0008460	15	13	10	12	5	17	4	6	10	2	9	13	337.609723160027	278.122459458303	419.322375041932	339.760468869447	224.56770716371	564.202980319272	225.593593141955	247.178050589108	255.55186425085	137.419266181119	228.304710687197	373.14503860616
novel_circ_0008471	12	10	12	9	5	14	2	4	5	0	8	10	270.087778528022	213.940353429464	503.186850050319	254.820351652085	224.56770716371	464.637748498224	112.796796570977	164.785367059405	127.775932125425	0	202.937520610842	287.034645081661
novel_circ_0008494	29	23	7	24	8	6	5	10	11	5	25	11	652.712131442719	492.062812887767	293.525662529353	679.520937738894	359.308331461936	199.130463642096	281.991991427443	411.963417648513	281.107050675935	343.548165452796	634.179751908881	315.738109589828
novel_circ_0008495	14	18	2	10	11	16	10	6	10	3	12	14	315.102408282692	385.092636173035	83.8644750083864	283.133724057873	494.048955760162	531.014569712257	563.983982854887	247.178050589108	255.55186425085	206.128899271678	304.406280916263	401.848503114326
novel_circ_0008497	8	0	0	3	5	4	0	0	0	3	2	3	180.058519018681	0	0	84.9401172173618	224.56770716371	132.753642428064	0	0	0	206.128899271678	50.7343801527105	86.1103935244984
novel_circ_0008504	10	15	0	0	0	12	0	0	13	2	2	6	225.073148773351	320.910530144196	0	0	0	398.260927284192	0	0	332.217423526105	137.419266181119	50.7343801527105	172.220787048997
novel_circ_0008505	10	13	5	9	7	6	9	4	11	4	11	12	225.073148773351	278.122459458303	209.661187520966	254.820351652085	314.394790029194	199.130463642096	507.585584569398	164.785367059405	281.107050675935	274.838532362237	279.039090839908	344.441574097994
novel_circ_0008511	6	3	0	0	3	0	2	2	4	4	8	0	135.043889264011	64.1821060288392	0	0	134.740624298226	0	112.796796570977	82.3926835297026	102.22074570034	274.838532362237	202.937520610842	0
novel_circ_0008514	11	11	5	2	12	10	8	10	10	0	10	5	247.580463650686	235.33438877241	209.661187520966	56.6267448115745	538.962497192904	331.88410607016	451.18718628391	411.963417648513	255.55186425085	0	253.671900763552	143.517322540831
novel_circ_0008519	2	4	4	2	2	2	0	0	3	0	2	0	45.0146297546703	85.5761413717856	167.728950016773	56.6267448115745	89.8270828654839	66.3768212140321	0	0	76.6655592752549	0	50.7343801527105	0
novel_circ_0008525	93	97	23	88	18	37	29	38	95	27	99	91	2093.18028359217	2075.2214282658	964.441462596444	2491.57677170928	808.443745789355	1227.97119245959	1635.55355027917	1565.46098706435	2427.74271038307	1855.1600934451	2511.35181755917	2612.01527024312
novel_circ_0008526	7	9	0	5	4	5	4	0	0	4	0	3	157.551204141346	192.546318086517	0	141.566862028936	179.654165730968	165.94205303508	225.593593141955	0	0	274.838532362237	0	86.1103935244984
novel_circ_0008527	10	22	3	15	0	7	4	7	16	2	7	4	225.073148773351	470.668777544821	125.79671251258	424.700586086809	0	232.318874249112	225.593593141955	288.374392353959	408.88298280136	137.419266181119	177.570330534487	114.813858032665
novel_circ_0008530	4	0	6	2	0	2	2	3	6	0	3	4	90.0292595093405	0	251.593425025159	56.6267448115745	0	66.3768212140321	112.796796570977	123.589025294554	153.33111855051	0	76.1015702290657	114.813858032665
novel_circ_0008548	8	6	2	4	4	7	4	5	13	0	8	4	180.058519018681	128.364212057678	83.8644750083864	113.253489623149	179.654165730968	232.318874249112	225.593593141955	205.981708824256	332.217423526105	0	202.937520610842	114.813858032665
novel_circ_0008552	2	0	0	0	4	2	0	2	6	4	2	5	45.0146297546703	0	0	0	179.654165730968	66.3768212140321	0	82.3926835297026	153.33111855051	274.838532362237	50.7343801527105	143.517322540831
novel_circ_0008565	3	8	3	2	2	4	0	0	0	0	0	0	67.5219446320054	171.152282743571	125.79671251258	56.6267448115745	89.8270828654839	132.753642428064	0	0	0	0	0	0
novel_circ_0008573	3	4	3	6	2	6	6	0	9	0	2	11	67.5219446320054	85.5761413717856	125.79671251258	169.880234434724	89.8270828654839	199.130463642096	338.390389712932	0	229.996677825765	0	50.7343801527105	315.738109589828
novel_circ_0008586	3	12	5	9	3	5	2	2	3	0	0	2	67.5219446320054	256.728424115357	209.661187520966	254.820351652085	134.740624298226	165.94205303508	112.796796570977	82.3926835297026	76.6655592752549	0	0	57.4069290163323
novel_circ_0008599	3	10	6	3	2	3	7	4	4	0	5	10	67.5219446320054	213.940353429464	251.593425025159	84.9401172173618	89.8270828654839	99.5652318210481	394.788787998421	164.785367059405	102.22074570034	0	126.835950381776	287.034645081661
novel_circ_0008603	23	17	11	13	15	33	9	6	15	0	19	33	517.668242178708	363.698600830089	461.254612546125	368.073841275234	673.70312149113	1095.21755003153	507.585584569398	247.178050589108	383.327796376275	0	481.97661145075	947.214328769482
novel_circ_0008612	19	19	9	4	14	18	17	21	27	6	16	17	427.638982669368	406.486671515981	377.390137537739	113.253489623149	628.789580058388	597.391390926289	958.772770853308	865.123177061877	689.990033477294	412.257798543356	405.875041221684	487.958896638824
novel_circ_0008638	6	2	2	0	5	0	3	2	0	0	4	0	135.043889264011	42.7880706858928	83.8644750083864	0	224.56770716371	0	169.195194856466	82.3926835297026	0	0	101.468760305421	0
novel_circ_0008649	21	18	7	8	16	0	5	19	27	6	12	6	472.653612424038	385.092636173035	293.525662529353	226.506979246298	718.616662923872	0	281.991991427443	782.730493532174	689.990033477294	412.257798543356	304.406280916263	172.220787048997
novel_circ_0008657	19	12	9	8	5	5	3	4	12	2	2	7	427.638982669368	256.728424115357	377.390137537739	226.506979246298	224.56770716371	165.94205303508	169.195194856466	164.785367059405	306.66223710102	137.419266181119	50.7343801527105	200.924251557163
novel_circ_0008660	14	9	12	12	5	10	7	4	5	15	9	12	315.102408282692	192.546318086517	503.186850050319	339.760468869447	224.56770716371	331.88410607016	394.788787998421	164.785367059405	127.775932125425	1030.64449635839	228.304710687197	344.441574097994
novel_circ_0008662	2	9	2	4	0	0	4	0	5	3	4	5	45.0146297546703	192.546318086517	83.8644750083864	113.253489623149	0	0	225.593593141955	0	127.775932125425	206.128899271678	101.468760305421	143.517322540831
novel_circ_0008663	4	4	0	3	0	3	3	4	4	0	0	0	90.0292595093405	85.5761413717856	0	84.9401172173618	0	99.5652318210481	169.195194856466	164.785367059405	102.22074570034	0	0	0
novel_circ_0008670	5	4	0	6	0	3	3	6	8	0	2	4	112.536574386676	85.5761413717856	0	169.880234434724	0	99.5652318210481	169.195194856466	247.178050589108	204.44149140068	0	50.7343801527105	114.813858032665
novel_circ_0008672	5	6	3	5	5	5	0	0	3	0	5	3	112.536574386676	128.364212057678	125.79671251258	141.566862028936	224.56770716371	165.94205303508	0	0	76.6655592752549	0	126.835950381776	86.1103935244984
novel_circ_0008676	9	4	0	8	2	5	3	0	3	0	0	3	202.565833896016	85.5761413717856	0	226.506979246298	89.8270828654839	165.94205303508	169.195194856466	0	76.6655592752549	0	0	86.1103935244984
novel_circ_0008684	10	12	4	10	7	12	3	7	15	4	12	6	225.073148773351	256.728424115357	167.728950016773	283.133724057873	314.394790029194	398.260927284192	169.195194856466	288.374392353959	383.327796376275	274.838532362237	304.406280916263	172.220787048997
novel_circ_0008702	6	2	0	0	2	10	0	4	2	10	8	7	135.043889264011	42.7880706858928	0	0	89.8270828654839	331.88410607016	0	164.785367059405	51.1103728501699	687.096330905593	202.937520610842	200.924251557163
novel_circ_0008714	9	5	7	8	13	11	16	24	16	7	18	9	202.565833896016	106.970176714732	293.525662529353	226.506979246298	583.876038625646	365.072516677176	902.374372567819	988.712202356431	408.88298280136	480.967431633915	456.609421374394	258.331180573495
novel_circ_0008717	38	25	10	24	8	18	13	15	37	4	27	21	855.277965338735	534.85088357366	419.322375041932	679.520937738894	359.308331461936	597.391390926289	733.179177711353	617.945126472769	945.541897728144	274.838532362237	684.914132061592	602.772754671489
novel_circ_0008718	71	45	26	30	22	36	46	33	48	23	61	35	1598.01935629079	962.731590432587	1090.23817510902	849.401172173618	988.097911520323	1194.78278185258	2594.32632113248	1359.47927824009	1226.64894840408	1580.32156108286	1547.39859465767	1004.62125778581
novel_circ_0008720	22	25	13	16	18	16	12	8	22	8	24	14	495.160927301373	534.85088357366	545.119087554512	453.013958492596	808.443745789355	531.014569712257	676.780779425864	329.57073411881	562.214101351869	549.677064724474	608.812561832526	401.848503114326
novel_circ_0008721	108	67	32	59	42	47	59	43	84	57	88	69	2430.79000675219	1433.40036797741	1341.83160013418	1670.48897194145	1886.36874017516	1559.85529852975	3327.50549884383	1771.44269588861	2146.63565970714	3916.44908616188	2232.31272671926	1980.53905106346
novel_circ_0008729	13	9	7	12	3	8	4	5	20	3	15	10	292.595093405357	192.546318086517	293.525662529353	339.760468869447	134.740624298226	265.507284856128	225.593593141955	205.981708824256	511.103728501699	206.128899271678	380.507851145329	287.034645081661
novel_circ_0008732	5	4	4	5	2	0	0	0	4	0	0	2	112.536574386676	85.5761413717856	167.728950016773	141.566862028936	89.8270828654839	0	0	0	102.22074570034	0	0	57.4069290163323
novel_circ_0008733	7	4	0	4	0	2	2	0	5	2	5	3	157.551204141346	85.5761413717856	0	113.253489623149	0	66.3768212140321	112.796796570977	0	127.775932125425	137.419266181119	126.835950381776	86.1103935244984
novel_circ_0008735	22	36	27	17	14	27	12	26	28	7	31	14	495.160927301373	770.18527234607	1132.17041261322	481.327330898383	628.789580058388	896.087086389433	676.780779425864	1071.10488588613	715.545219902379	480.967431633915	786.382892367012	401.848503114326
novel_circ_0008736	5	3	2	4	2	4	5	0	0	0	0	0	112.536574386676	64.1821060288392	83.8644750083864	113.253489623149	89.8270828654839	132.753642428064	281.991991427443	0	0	0	0	0
novel_circ_0008737	5	8	8	8	12	16	4	12	7	0	8	8	112.536574386676	171.152282743571	335.457900033546	226.506979246298	538.962497192904	531.014569712257	225.593593141955	494.356101178215	178.886304975595	0	202.937520610842	229.627716065329
novel_circ_0008738	66	51	20	33	23	44	21	27	62	6	28	53	1485.48278190412	1091.09580249027	838.644750083864	934.341289390979	1033.01145295307	1460.29006670871	1184.36636399526	1112.30122765098	1584.42155835527	412.257798543356	710.281322137947	1521.28361893281
novel_circ_0008740	7	8	3	4	6	3	2	4	6	2	3	5	157.551204141346	171.152282743571	125.79671251258	113.253489623149	269.481248596452	99.5652318210481	112.796796570977	164.785367059405	153.33111855051	137.419266181119	76.1015702290657	143.517322540831
novel_circ_0008741	6	3	5	9	3	2	6	6	3	2	4	4	135.043889264011	64.1821060288392	209.661187520966	254.820351652085	134.740624298226	66.3768212140321	338.390389712932	247.178050589108	76.6655592752549	137.419266181119	101.468760305421	114.813858032665
novel_circ_0008742	0	11	3	3	6	7	0	3	5	4	5	5	0	235.33438877241	125.79671251258	84.9401172173618	269.481248596452	232.318874249112	0	123.589025294554	127.775932125425	274.838532362237	126.835950381776	143.517322540831
novel_circ_0008751	0	6	18	8	4	11	3	13	12	7	13	16	0	128.364212057678	754.780275075478	226.506979246298	179.654165730968	365.072516677176	169.195194856466	535.552442943067	306.66223710102	480.967431633915	329.773470992618	459.255432130658
novel_circ_0008752	4	10	2	0	3	4	0	0	0	7	0	3	90.0292595093405	213.940353429464	83.8644750083864	0	134.740624298226	132.753642428064	0	0	0	480.967431633915	0	86.1103935244984
novel_circ_0008760	3	8	0	4	0	3	2	3	2	0	2	2	67.5219446320054	171.152282743571	0	113.253489623149	0	99.5652318210481	112.796796570977	123.589025294554	51.1103728501699	0	50.7343801527105	57.4069290163323
novel_circ_0008762	67	60	33	20	17	23	7	46	56	19	31	40	1507.99009678145	1283.64212057678	1383.76383763838	566.267448115745	763.530204356613	763.333443961369	394.788787998421	1895.03172118316	1431.09043980476	1305.48302872063	786.382892367012	1148.13858032665
novel_circ_0008763	21	17	9	14	7	6	0	5	13	0	7	6	472.653612424038	363.698600830089	377.390137537739	396.387213681022	314.394790029194	199.130463642096	0	205.981708824256	332.217423526105	0	177.570330534487	172.220787048997
novel_circ_0008764	12	7	4	0	3	2	4	5	9	0	3	0	270.087778528022	149.758247400625	167.728950016773	0	134.740624298226	66.3768212140321	225.593593141955	205.981708824256	229.996677825765	0	76.1015702290657	0
novel_circ_0008767	18	7	11	3	3	3	4	4	15	0	11	7	405.131667792032	149.758247400625	461.254612546125	84.9401172173618	134.740624298226	99.5652318210481	225.593593141955	164.785367059405	383.327796376275	0	279.039090839908	200.924251557163
novel_circ_0008778	8	2	4	6	4	2	2	0	9	3	0	5	180.058519018681	42.7880706858928	167.728950016773	169.880234434724	179.654165730968	66.3768212140321	112.796796570977	0	229.996677825765	206.128899271678	0	143.517322540831
novel_circ_0008780	16	7	4	9	4	4	6	4	9	3	2	14	360.117038037362	149.758247400625	167.728950016773	254.820351652085	179.654165730968	132.753642428064	338.390389712932	164.785367059405	229.996677825765	206.128899271678	50.7343801527105	401.848503114326
novel_circ_0008784	10	4	2	0	2	6	0	0	5	0	3	0	225.073148773351	85.5761413717856	83.8644750083864	0	89.8270828654839	199.130463642096	0	0	127.775932125425	0	76.1015702290657	0
novel_circ_0008786	11	6	3	4	2	6	0	2	8	4	3	4	247.580463650686	128.364212057678	125.79671251258	113.253489623149	89.8270828654839	199.130463642096	0	82.3926835297026	204.44149140068	274.838532362237	76.1015702290657	114.813858032665
novel_circ_0008792	4	2	0	2	6	0	0	9	6	2	2	7	90.0292595093405	42.7880706858928	0	56.6267448115745	269.481248596452	0	0	370.767075883662	153.33111855051	137.419266181119	50.7343801527105	200.924251557163
novel_circ_0008793	12	7	4	4	4	5	5	5	11	0	3	4	270.087778528022	149.758247400625	167.728950016773	113.253489623149	179.654165730968	165.94205303508	281.991991427443	205.981708824256	281.107050675935	0	76.1015702290657	114.813858032665
novel_circ_0008801	7	3	0	3	2	0	0	2	4	2	6	4	157.551204141346	64.1821060288392	0	84.9401172173618	89.8270828654839	0	0	82.3926835297026	102.22074570034	137.419266181119	152.203140458131	114.813858032665
novel_circ_0008804	19	31	18	25	12	25	11	10	25	10	32	23	427.638982669368	663.215095631338	754.780275075478	707.834310144681	538.962497192904	829.710265175401	620.382381140376	411.963417648513	638.879660627124	687.096330905593	811.750082443368	660.179683687821
novel_circ_0008808	3	3	0	5	2	6	5	4	4	0	6	0	67.5219446320054	64.1821060288392	0	141.566862028936	89.8270828654839	199.130463642096	281.991991427443	164.785367059405	102.22074570034	0	152.203140458131	0
novel_circ_0008809	5	5	2	9	0	4	4	4	8	3	9	9	112.536574386676	106.970176714732	83.8644750083864	254.820351652085	0	132.753642428064	225.593593141955	164.785367059405	204.44149140068	206.128899271678	228.304710687197	258.331180573495
novel_circ_0008810	8	6	5	11	3	7	0	3	5	6	6	3	180.058519018681	128.364212057678	209.661187520966	311.44709646366	134.740624298226	232.318874249112	0	123.589025294554	127.775932125425	412.257798543356	152.203140458131	86.1103935244984
novel_circ_0008816	5	7	2	0	5	0	0	0	6	3	0	0	112.536574386676	149.758247400625	83.8644750083864	0	224.56770716371	0	0	0	153.33111855051	206.128899271678	0	0
novel_circ_0008835	9	15	9	10	10	10	5	13	17	12	8	12	202.565833896016	320.910530144196	377.390137537739	283.133724057873	449.13541432742	331.88410607016	281.991991427443	535.552442943067	434.438169226445	824.515597086712	202.937520610842	344.441574097994
novel_circ_0008838	5	0	3	4	22	7	0	2	5	3	80	0	112.536574386676	0	125.79671251258	113.253489623149	988.097911520323	232.318874249112	0	82.3926835297026	127.775932125425	206.128899271678	2029.37520610842	0
novel_circ_0008843	2	3	0	0	0	0	2	2	2	0	4	4	45.0146297546703	64.1821060288392	0	0	0	0	112.796796570977	82.3926835297026	51.1103728501699	0	101.468760305421	114.813858032665
novel_circ_0008850	10	19	15	6	3	2	9	3	5	2	2	3	225.073148773351	406.486671515981	628.983562562898	169.880234434724	134.740624298226	66.3768212140321	507.585584569398	123.589025294554	127.775932125425	137.419266181119	50.7343801527105	86.1103935244984
novel_circ_0008852	7	4	4	2	4	0	0	6	0	0	0	0	157.551204141346	85.5761413717856	167.728950016773	56.6267448115745	179.654165730968	0	0	247.178050589108	0	0	0	0
novel_circ_0008865	13	5	7	8	0	12	9	6	7	11	15	9	292.595093405357	106.970176714732	293.525662529353	226.506979246298	0	398.260927284192	507.585584569398	247.178050589108	178.886304975595	755.805963996152	380.507851145329	258.331180573495
novel_circ_0008870	3	4	2	4	6	5	0	3	12	0	4	3	67.5219446320054	85.5761413717856	83.8644750083864	113.253489623149	269.481248596452	165.94205303508	0	123.589025294554	306.66223710102	0	101.468760305421	86.1103935244984
novel_circ_0008872	2	10	0	5	0	2	0	5	4	2	3	7	45.0146297546703	213.940353429464	0	141.566862028936	0	66.3768212140321	0	205.981708824256	102.22074570034	137.419266181119	76.1015702290657	200.924251557163
novel_circ_0008879	13	23	14	20	23	15	14	11	23	23	21	14	292.595093405357	492.062812887767	587.051325058705	566.267448115745	1033.01145295307	497.82615910524	789.577575996842	453.159759413364	587.769287776954	1580.32156108286	532.71099160346	401.848503114326
novel_circ_0008887	20	24	16	15	13	24	10	8	23	22	18	29	450.146297546703	513.456848230713	670.915800067092	424.700586086809	583.876038625646	796.521854568385	563.983982854887	329.57073411881	587.769287776954	1511.6119279923	456.609421374394	832.400470736818
novel_circ_0008903	4	5	4	13	4	9	0	13	0	0	17	2	90.0292595093405	106.970176714732	167.728950016773	368.073841275234	179.654165730968	298.695695463144	0	535.552442943067	0	0	431.242231298039	57.4069290163323
novel_circ_0008907	4	2	4	0	6	0	0	0	2	6	0	8	90.0292595093405	42.7880706858928	167.728950016773	0	269.481248596452	0	0	0	51.1103728501699	412.257798543356	0	229.627716065329
novel_circ_0008911	0	0	3	0	3	0	2	3	0	4	5	4	0	0	125.79671251258	0	134.740624298226	0	112.796796570977	123.589025294554	0	274.838532362237	126.835950381776	114.813858032665
novel_circ_0008918	4	4	4	6	2	6	0	0	4	0	0	9	90.0292595093405	85.5761413717856	167.728950016773	169.880234434724	89.8270828654839	199.130463642096	0	0	102.22074570034	0	0	258.331180573495
novel_circ_0008922	43	38	60	55	50	77	42	71	53	36	72	74	967.814539725411	812.973343031963	2515.93425025159	1557.2354823183	2245.6770716371	2555.50761674023	2368.73272799053	2924.94026530444	1354.4248805295	2473.54679126013	1826.43768549758	2124.05637360429
novel_circ_0008928	6	4	3	5	6	5	4	4	11	0	8	13	135.043889264011	85.5761413717856	125.79671251258	141.566862028936	269.481248596452	165.94205303508	225.593593141955	164.785367059405	281.107050675935	0	202.937520610842	373.14503860616
novel_circ_0008934	22	6	21	32	30	32	10	28	12	19	34	36	495.160927301373	128.364212057678	880.576987588058	906.027916985192	1347.40624298226	1062.02913942451	563.983982854887	1153.49756941584	306.66223710102	1305.48302872063	862.484462596078	1033.32472229398
novel_circ_0008940	0	0	6	2	2	0	2	0	4	4	13	9	0	0	251.593425025159	56.6267448115745	89.8270828654839	0	112.796796570977	0	102.22074570034	274.838532362237	329.773470992618	258.331180573495
novel_circ_0008941	2	8	3	7	7	8	4	5	4	0	15	3	45.0146297546703	171.152282743571	125.79671251258	198.193606840511	314.394790029194	265.507284856128	225.593593141955	205.981708824256	102.22074570034	0	380.507851145329	86.1103935244984
novel_circ_0008945	9	8	7	18	3	10	6	6	12	2	11	11	202.565833896016	171.152282743571	293.525662529353	509.640703304171	134.740624298226	331.88410607016	338.390389712932	247.178050589108	306.66223710102	137.419266181119	279.039090839908	315.738109589828
novel_circ_0008955	13	8	59	5	27	3	33	14	21	28	39	19	292.595093405357	171.152282743571	2474.0020127474	141.566862028936	1212.66561868403	99.5652318210481	1861.14714342113	576.748784707918	536.658914926784	1923.86972653566	989.320412977854	545.365825655157
novel_circ_0008957	4	5	2	8	3	9	3	5	6	0	5	10	90.0292595093405	106.970176714732	83.8644750083864	226.506979246298	134.740624298226	298.695695463144	169.195194856466	205.981708824256	153.33111855051	0	126.835950381776	287.034645081661
novel_circ_0008959	2	3	2	3	3	9	3	5	6	2	6	6	45.0146297546703	64.1821060288392	83.8644750083864	84.9401172173618	134.740624298226	298.695695463144	169.195194856466	205.981708824256	153.33111855051	137.419266181119	152.203140458131	172.220787048997
novel_circ_0008966	8	3	2	7	4	7	4	9	9	0	6	14	180.058519018681	64.1821060288392	83.8644750083864	198.193606840511	179.654165730968	232.318874249112	225.593593141955	370.767075883662	229.996677825765	0	152.203140458131	401.848503114326
novel_circ_0008967	11	5	4	10	15	6	5	8	12	2	5	28	247.580463650686	106.970176714732	167.728950016773	283.133724057873	673.70312149113	199.130463642096	281.991991427443	329.57073411881	306.66223710102	137.419266181119	126.835950381776	803.697006228652
novel_circ_0008970	0	0	0	7	3	2	0	2	0	0	0	5	0	0	0	198.193606840511	134.740624298226	66.3768212140321	0	82.3926835297026	0	0	0	143.517322540831
novel_circ_0008971	8	14	17	8	0	4	5	2	6	6	10	7	180.058519018681	299.516494801249	712.848037571285	226.506979246298	0	132.753642428064	281.991991427443	82.3926835297026	153.33111855051	412.257798543356	253.671900763552	200.924251557163
novel_circ_0008979	16	12	22	29	33	35	14	26	22	11	39	44	360.117038037362	256.728424115357	922.509225092251	821.08779976783	1482.14686728049	1161.59437124556	789.577575996842	1071.10488588613	562.214101351869	755.805963996152	989.320412977854	1262.95243835931
novel_circ_0008980	29	21	20	23	40	26	11	20	26	15	30	59	652.712131442719	449.274742201874	838.644750083864	651.207565333107	1796.54165730968	862.898675782417	620.382381140376	823.926835297026	664.434847052209	1030.64449635839	761.015702290657	1693.5044059818
novel_circ_0009002	4	0	0	6	0	5	4	0	3	2	2	6	90.0292595093405	0	0	169.880234434724	0	165.94205303508	225.593593141955	0	76.6655592752549	137.419266181119	50.7343801527105	172.220787048997
novel_circ_0009004	8	5	7	17	5	20	11	12	13	3	15	18	180.058519018681	106.970176714732	293.525662529353	481.327330898383	224.56770716371	663.768212140321	620.382381140376	494.356101178215	332.217423526105	206.128899271678	380.507851145329	516.66236114699
novel_circ_0009005	10	0	3	19	4	6	5	7	11	2	13	15	225.073148773351	0	125.79671251258	537.954075709958	179.654165730968	199.130463642096	281.991991427443	288.374392353959	281.107050675935	137.419266181119	329.773470992618	430.551967622492
novel_circ_0009006	7	11	3	24	15	9	6	7	15	0	0	7	157.551204141346	235.33438877241	125.79671251258	679.520937738894	673.70312149113	298.695695463144	338.390389712932	288.374392353959	383.327796376275	0	0	200.924251557163
novel_circ_0009007	5	5	12	34	3	18	12	11	9	0	15	10	112.536574386676	106.970176714732	503.186850050319	962.654661796767	134.740624298226	597.391390926289	676.780779425864	453.159759413364	229.996677825765	0	380.507851145329	287.034645081661
novel_circ_0009013	6	8	16	30	4	24	12	4	4	7	19	12	135.043889264011	171.152282743571	670.915800067092	849.401172173618	179.654165730968	796.521854568385	676.780779425864	164.785367059405	102.22074570034	480.967431633915	481.97661145075	344.441574097994
novel_circ_0009018	3	6	2	0	0	0	0	0	0	0	2	0	67.5219446320054	128.364212057678	83.8644750083864	0	0	0	0	0	0	0	50.7343801527105	0
novel_circ_0009020	9	11	7	3	0	5	5	3	4	3	17	7	202.565833896016	235.33438877241	293.525662529353	84.9401172173618	0	165.94205303508	281.991991427443	123.589025294554	102.22074570034	206.128899271678	431.242231298039	200.924251557163
novel_circ_0009021	3	11	6	10	3	6	3	2	6	3	0	10	67.5219446320054	235.33438877241	251.593425025159	283.133724057873	134.740624298226	199.130463642096	169.195194856466	82.3926835297026	153.33111855051	206.128899271678	0	287.034645081661
novel_circ_0009022	14	41	12	46	5	36	0	9	26	15	23	9	315.102408282692	877.155449060802	503.186850050319	1302.41513066621	224.56770716371	1194.78278185258	0	370.767075883662	664.434847052209	1030.64449635839	583.445371756171	258.331180573495
novel_circ_0009046	12	7	4	0	0	6	0	0	6	0	2	2	270.087778528022	149.758247400625	167.728950016773	0	0	199.130463642096	0	0	153.33111855051	0	50.7343801527105	57.4069290163323
novel_circ_0009061	24	9	4	7	5	15	3	3	10	5	5	9	540.175557056043	192.546318086517	167.728950016773	198.193606840511	224.56770716371	497.82615910524	169.195194856466	123.589025294554	255.55186425085	343.548165452796	126.835950381776	258.331180573495
novel_circ_0009062	39	33	36	14	13	38	15	37	16	9	62	28	877.78528021607	706.003166317231	1509.56055015096	396.387213681022	583.876038625646	1261.15960306661	845.97597428233	1524.2646452995	408.88298280136	618.386697815034	1572.76578473402	803.697006228652
novel_circ_0009065	0	11	0	8	5	4	0	0	0	3	2	2	0	235.33438877241	0	226.506979246298	224.56770716371	132.753642428064	0	0	0	206.128899271678	50.7343801527105	57.4069290163323
novel_circ_0009070	5	9	0	0	3	3	5	0	8	3	2	9	112.536574386676	192.546318086517	0	0	134.740624298226	99.5652318210481	281.991991427443	0	204.44149140068	206.128899271678	50.7343801527105	258.331180573495
novel_circ_0009082	5	7	2	3	0	11	0	3	2	4	0	3	112.536574386676	149.758247400625	83.8644750083864	84.9401172173618	0	365.072516677176	0	123.589025294554	51.1103728501699	274.838532362237	0	86.1103935244984
novel_circ_0009088	6	0	0	6	4	5	0	0	2	6	5	4	135.043889264011	0	0	169.880234434724	179.654165730968	165.94205303508	0	0	51.1103728501699	412.257798543356	126.835950381776	114.813858032665
novel_circ_0009092	11	7	8	9	11	4	3	8	9	0	12	5	247.580463650686	149.758247400625	335.457900033546	254.820351652085	494.048955760162	132.753642428064	169.195194856466	329.57073411881	229.996677825765	0	304.406280916263	143.517322540831
novel_circ_0009093	5	11	5	0	2	8	0	0	8	6	4	4	112.536574386676	235.33438877241	209.661187520966	0	89.8270828654839	265.507284856128	0	0	204.44149140068	412.257798543356	101.468760305421	114.813858032665
novel_circ_0009102	26	10	4	4	2	16	7	11	21	0	10	16	585.190186810713	213.940353429464	167.728950016773	113.253489623149	89.8270828654839	531.014569712257	394.788787998421	453.159759413364	536.658914926784	0	253.671900763552	459.255432130658
novel_circ_0009106	10	35	5	14	61	23	8	10	13	3	77	19	225.073148773351	748.791237003124	209.661187520966	396.387213681022	2739.72602739726	763.333443961369	451.18718628391	411.963417648513	332.217423526105	206.128899271678	1953.27363587935	545.365825655157
novel_circ_0009117	11	23	11	8	12	16	5	10	16	9	19	7	247.580463650686	492.062812887767	461.254612546125	226.506979246298	538.962497192904	531.014569712257	281.991991427443	411.963417648513	408.88298280136	618.386697815034	481.97661145075	200.924251557163
novel_circ_0009118	4	8	6	6	8	2	5	0	4	0	6	4	90.0292595093405	171.152282743571	251.593425025159	169.880234434724	359.308331461936	66.3768212140321	281.991991427443	0	102.22074570034	0	152.203140458131	114.813858032665
novel_circ_0009138	22	16	11	23	5	24	10	19	37	9	12	8	495.160927301373	342.304565487142	461.254612546125	651.207565333107	224.56770716371	796.521854568385	563.983982854887	782.730493532174	945.541897728144	618.386697815034	304.406280916263	229.627716065329
novel_circ_0009145	5	0	2	0	4	4	3	4	0	3	4	2	112.536574386676	0	83.8644750083864	0	179.654165730968	132.753642428064	169.195194856466	164.785367059405	0	206.128899271678	101.468760305421	57.4069290163323
novel_circ_0009156	53	70	35	28	34	40	17	29	38	20	27	30	1192.88768849876	1497.58247400625	1467.62831264676	792.774427362043	1527.06040871323	1327.53642428064	958.772770853308	1194.69391118069	971.097084153229	1374.19266181119	684.914132061592	861.103935244984
novel_circ_0009157	3	0	4	2	4	2	2	0	0	5	4	4	67.5219446320054	0	167.728950016773	56.6267448115745	179.654165730968	66.3768212140321	112.796796570977	0	0	343.548165452796	101.468760305421	114.813858032665
novel_circ_0009161	10	8	0	6	8	0	3	5	10	2	3	7	225.073148773351	171.152282743571	0	169.880234434724	359.308331461936	0	169.195194856466	205.981708824256	255.55186425085	137.419266181119	76.1015702290657	200.924251557163
novel_circ_0009164	6	6	5	7	6	15	3	5	3	0	2	9	135.043889264011	128.364212057678	209.661187520966	198.193606840511	269.481248596452	497.82615910524	169.195194856466	205.981708824256	76.6655592752549	0	50.7343801527105	258.331180573495
novel_circ_0009168	2	3	10	6	7	4	0	0	2	0	5	4	45.0146297546703	64.1821060288392	419.322375041932	169.880234434724	314.394790029194	132.753642428064	0	0	51.1103728501699	0	126.835950381776	114.813858032665
novel_circ_0009171	8	3	9	10	6	12	0	10	7	4	3	0	180.058519018681	64.1821060288392	377.390137537739	283.133724057873	269.481248596452	398.260927284192	0	411.963417648513	178.886304975595	274.838532362237	76.1015702290657	0
novel_circ_0009193	3	4	2	0	0	0	0	0	0	0	2	0	67.5219446320054	85.5761413717856	83.8644750083864	0	0	0	0	0	0	0	50.7343801527105	0
novel_circ_0009209	9	6	4	2	2	0	2	0	0	2	0	5	202.565833896016	128.364212057678	167.728950016773	56.6267448115745	89.8270828654839	0	112.796796570977	0	0	137.419266181119	0	143.517322540831
novel_circ_0009210	11	10	7	2	8	8	0	6	13	4	10	11	247.580463650686	213.940353429464	293.525662529353	56.6267448115745	359.308331461936	265.507284856128	0	247.178050589108	332.217423526105	274.838532362237	253.671900763552	315.738109589828
novel_circ_0009223	15	17	4	10	5	9	2	4	9	4	22	15	337.609723160027	363.698600830089	167.728950016773	283.133724057873	224.56770716371	298.695695463144	112.796796570977	164.785367059405	229.996677825765	274.838532362237	558.078181679815	430.551967622492
novel_circ_0009236	14	14	13	4	12	9	9	4	10	3	15	13	315.102408282692	299.516494801249	545.119087554512	113.253489623149	538.962497192904	298.695695463144	507.585584569398	164.785367059405	255.55186425085	206.128899271678	380.507851145329	373.14503860616
novel_circ_0009242	39	38	17	28	23	31	26	23	17	11	41	35	877.78528021607	812.973343031963	712.848037571285	792.774427362043	1033.01145295307	1028.8407288175	1466.35835542271	947.515860591579	434.438169226445	755.805963996152	1040.05479313057	1004.62125778581
novel_circ_0009246	17	17	8	11	12	10	9	5	20	5	17	10	382.624352914697	363.698600830089	335.457900033546	311.44709646366	538.962497192904	331.88410607016	507.585584569398	205.981708824256	511.103728501699	343.548165452796	431.242231298039	287.034645081661
novel_circ_0009253	3	10	2	0	4	4	2	0	10	3	7	4	67.5219446320054	213.940353429464	83.8644750083864	0	179.654165730968	132.753642428064	112.796796570977	0	255.55186425085	206.128899271678	177.570330534487	114.813858032665
novel_circ_0009273	6	6	11	11	9	8	5	10	9	0	27	14	135.043889264011	128.364212057678	461.254612546125	311.44709646366	404.221872894678	265.507284856128	281.991991427443	411.963417648513	229.996677825765	0	684.914132061592	401.848503114326
novel_circ_0009281	2	0	4	4	2	3	0	0	2	0	0	3	45.0146297546703	0	167.728950016773	113.253489623149	89.8270828654839	99.5652318210481	0	0	51.1103728501699	0	0	86.1103935244984
novel_circ_0009282	8	5	14	17	6	20	5	4	9	2	6	15	180.058519018681	106.970176714732	587.051325058705	481.327330898383	269.481248596452	663.768212140321	281.991991427443	164.785367059405	229.996677825765	137.419266181119	152.203140458131	430.551967622492
novel_circ_0009289	5	22	12	11	3	4	0	6	11	0	14	15	112.536574386676	470.668777544821	503.186850050319	311.44709646366	134.740624298226	132.753642428064	0	247.178050589108	281.107050675935	0	355.140661068973	430.551967622492
novel_circ_0009296	19	14	6	8	11	4	2	5	6	3	16	8	427.638982669368	299.516494801249	251.593425025159	226.506979246298	494.048955760162	132.753642428064	112.796796570977	205.981708824256	153.33111855051	206.128899271678	405.875041221684	229.627716065329
novel_circ_0009298	9	13	2	8	7	0	9	9	14	10	5	9	202.565833896016	278.122459458303	83.8644750083864	226.506979246298	314.394790029194	0	507.585584569398	370.767075883662	357.77260995119	687.096330905593	126.835950381776	258.331180573495
novel_circ_0009304	18	16	0	3	4	23	2	6	18	8	12	9	405.131667792032	342.304565487142	0	84.9401172173618	179.654165730968	763.333443961369	112.796796570977	247.178050589108	459.993355651529	549.677064724474	304.406280916263	258.331180573495
novel_circ_0009305	5	2	3	0	0	3	4	3	6	0	0	2	112.536574386676	42.7880706858928	125.79671251258	0	0	99.5652318210481	225.593593141955	123.589025294554	153.33111855051	0	0	57.4069290163323
novel_circ_0009307	18	18	6	18	10	10	5	7	20	10	15	13	405.131667792032	385.092636173035	251.593425025159	509.640703304171	449.13541432742	331.88410607016	281.991991427443	288.374392353959	511.103728501699	687.096330905593	380.507851145329	373.14503860616
novel_circ_0009319	24	6	6	15	9	15	2	16	16	3	9	9	540.175557056043	128.364212057678	251.593425025159	424.700586086809	404.221872894678	497.82615910524	112.796796570977	659.141468237621	408.88298280136	206.128899271678	228.304710687197	258.331180573495
novel_circ_0009325	14	8	4	13	5	0	4	2	13	0	14	0	315.102408282692	171.152282743571	167.728950016773	368.073841275234	224.56770716371	0	225.593593141955	82.3926835297026	332.217423526105	0	355.140661068973	0
novel_circ_0009330	5	7	0	8	2	2	2	3	0	0	4	0	112.536574386676	149.758247400625	0	226.506979246298	89.8270828654839	66.3768212140321	112.796796570977	123.589025294554	0	0	101.468760305421	0
novel_circ_0009335	66	114	39	52	38	38	21	33	57	29	74	69	1485.48278190412	2438.92002909589	1635.35726266354	1472.29536510094	1706.7145744442	1261.15960306661	1184.36636399526	1359.47927824009	1456.64562622984	1992.57935962622	1877.17206565029	1980.53905106346
novel_circ_0009337	6	5	5	9	0	3	6	0	0	2	10	3	135.043889264011	106.970176714732	209.661187520966	254.820351652085	0	99.5652318210481	338.390389712932	0	0	137.419266181119	253.671900763552	86.1103935244984
novel_circ_0009347	2	7	2	7	7	4	2	0	7	5	0	7	45.0146297546703	149.758247400625	83.8644750083864	198.193606840511	314.394790029194	132.753642428064	112.796796570977	0	178.886304975595	343.548165452796	0	200.924251557163
novel_circ_0009351	0	5	4	5	2	4	2	2	6	2	4	6	0	106.970176714732	167.728950016773	141.566862028936	89.8270828654839	132.753642428064	112.796796570977	82.3926835297026	153.33111855051	137.419266181119	101.468760305421	172.220787048997
novel_circ_0009352	3	5	3	5	0	10	4	3	6	0	4	4	67.5219446320054	106.970176714732	125.79671251258	141.566862028936	0	331.88410607016	225.593593141955	123.589025294554	153.33111855051	0	101.468760305421	114.813858032665
novel_circ_0009354	2	10	0	5	7	3	6	10	8	7	9	4	45.0146297546703	213.940353429464	0	141.566862028936	314.394790029194	99.5652318210481	338.390389712932	411.963417648513	204.44149140068	480.967431633915	228.304710687197	114.813858032665
novel_circ_0009357	103	124	36	23	20	55	36	52	91	33	61	110	2318.25343236552	2652.86038252535	1509.56055015096	651.207565333107	898.270828654839	1825.36258338588	2030.34233827759	2142.20977177227	2325.52196468273	2267.41789198846	1547.39859465767	3157.38109589827
novel_circ_0009359	114	113	54	46	73	81	35	41	80	41	77	64	2565.83389601621	2417.52599375294	2264.34082522643	1302.41513066621	3278.68852459016	2688.2612591683	1973.9439399921	1689.0500123589	2044.4149140068	2817.09495671293	1953.27363587935	1837.02172852263
novel_circ_0009361	4	7	3	2	0	0	0	2	2	0	0	5	90.0292595093405	149.758247400625	125.79671251258	56.6267448115745	0	0	0	82.3926835297026	51.1103728501699	0	0	143.517322540831
novel_circ_0009363	0	6	0	4	2	2	0	0	6	0	8	2	0	128.364212057678	0	113.253489623149	89.8270828654839	66.3768212140321	0	0	153.33111855051	0	202.937520610842	57.4069290163323
novel_circ_0009364	7	17	8	8	8	6	6	0	9	3	5	5	157.551204141346	363.698600830089	335.457900033546	226.506979246298	359.308331461936	199.130463642096	338.390389712932	0	229.996677825765	206.128899271678	126.835950381776	143.517322540831
novel_circ_0009375	0	8	3	7	3	6	0	3	2	0	5	6	0	171.152282743571	125.79671251258	198.193606840511	134.740624298226	199.130463642096	0	123.589025294554	51.1103728501699	0	126.835950381776	172.220787048997
novel_circ_0009380	14	7	3	7	4	7	7	7	10	7	4	7	315.102408282692	149.758247400625	125.79671251258	198.193606840511	179.654165730968	232.318874249112	394.788787998421	288.374392353959	255.55186425085	480.967431633915	101.468760305421	200.924251557163
novel_circ_0009382	4	2	5	0	0	5	3	0	5	2	6	2	90.0292595093405	42.7880706858928	209.661187520966	0	0	165.94205303508	169.195194856466	0	127.775932125425	137.419266181119	152.203140458131	57.4069290163323
novel_circ_0009390	0	0	3	4	4	4	0	5	0	0	0	4	0	0	125.79671251258	113.253489623149	179.654165730968	132.753642428064	0	205.981708824256	0	0	0	114.813858032665
novel_circ_0009392	6	2	4	3	2	0	0	0	0	3	2	0	135.043889264011	42.7880706858928	167.728950016773	84.9401172173618	89.8270828654839	0	0	0	0	206.128899271678	50.7343801527105	0
novel_circ_0009403	6	3	2	7	2	0	3	0	5	0	3	5	135.043889264011	64.1821060288392	83.8644750083864	198.193606840511	89.8270828654839	0	169.195194856466	0	127.775932125425	0	76.1015702290657	143.517322540831
novel_circ_0009408	22	10	6	3	5	8	13	4	12	10	8	13	495.160927301373	213.940353429464	251.593425025159	84.9401172173618	224.56770716371	265.507284856128	733.179177711353	164.785367059405	306.66223710102	687.096330905593	202.937520610842	373.14503860616
novel_circ_0009413	5	9	0	5	3	2	2	2	3	4	4	3	112.536574386676	192.546318086517	0	141.566862028936	134.740624298226	66.3768212140321	112.796796570977	82.3926835297026	76.6655592752549	274.838532362237	101.468760305421	86.1103935244984
novel_circ_0009429	24	21	13	20	17	14	9	13	18	14	21	25	540.175557056043	449.274742201874	545.119087554512	566.267448115745	763.530204356613	464.637748498224	507.585584569398	535.552442943067	459.993355651529	961.93486326783	532.71099160346	717.586612704153
novel_circ_0009431	5	0	6	2	0	10	3	8	18	2	0	8	112.536574386676	0	251.593425025159	56.6267448115745	0	331.88410607016	169.195194856466	329.57073411881	459.993355651529	137.419266181119	0	229.627716065329
novel_circ_0009440	5	7	6	3	2	5	4	0	0	0	0	0	112.536574386676	149.758247400625	251.593425025159	84.9401172173618	89.8270828654839	165.94205303508	225.593593141955	0	0	0	0	0
novel_circ_0009441	24	11	12	5	10	15	12	11	26	5	19	17	540.175557056043	235.33438877241	503.186850050319	141.566862028936	449.13541432742	497.82615910524	676.780779425864	453.159759413364	664.434847052209	343.548165452796	481.97661145075	487.958896638824
novel_circ_0009442	23	22	10	7	6	10	11	11	14	7	13	32	517.668242178708	470.668777544821	419.322375041932	198.193606840511	269.481248596452	331.88410607016	620.382381140376	453.159759413364	357.77260995119	480.967431633915	329.773470992618	918.510864261316
novel_circ_0009444	12	3	4	2	9	7	6	3	4	3	5	8	270.087778528022	64.1821060288392	167.728950016773	56.6267448115745	404.221872894678	232.318874249112	338.390389712932	123.589025294554	102.22074570034	206.128899271678	126.835950381776	229.627716065329
novel_circ_0009451	4	5	0	5	2	3	2	2	5	0	3	2	90.0292595093405	106.970176714732	0	141.566862028936	89.8270828654839	99.5652318210481	112.796796570977	82.3926835297026	127.775932125425	0	76.1015702290657	57.4069290163323
novel_circ_0009454	10	9	2	8	8	4	2	0	0	4	4	4	225.073148773351	192.546318086517	83.8644750083864	226.506979246298	359.308331461936	132.753642428064	112.796796570977	0	0	274.838532362237	101.468760305421	114.813858032665
novel_circ_0009459	4	2	2	0	0	0	5	0	4	0	8	0	90.0292595093405	42.7880706858928	83.8644750083864	0	0	0	281.991991427443	0	102.22074570034	0	202.937520610842	0
novel_circ_0009464	9	13	2	3	0	5	3	0	4	0	8	6	202.565833896016	278.122459458303	83.8644750083864	84.9401172173618	0	165.94205303508	169.195194856466	0	102.22074570034	0	202.937520610842	172.220787048997
novel_circ_0009466	3	4	0	2	0	0	3	2	2	0	3	2	67.5219446320054	85.5761413717856	0	56.6267448115745	0	0	169.195194856466	82.3926835297026	51.1103728501699	0	76.1015702290657	57.4069290163323
novel_circ_0009471	3	8	7	7	4	5	3	0	7	3	5	4	67.5219446320054	171.152282743571	293.525662529353	198.193606840511	179.654165730968	165.94205303508	169.195194856466	0	178.886304975595	206.128899271678	126.835950381776	114.813858032665
novel_circ_0009474	108	106	57	89	64	80	42	49	105	53	101	70	2430.79000675219	2267.76774635232	2390.13753773901	2519.89014411507	2874.46665169549	2655.07284856128	2368.73272799053	2018.62074647771	2683.29457463392	3641.61055379964	2562.08619771188	2009.24251557163
novel_circ_0009491	4	9	4	6	0	4	3	8	10	4	3	4	90.0292595093405	192.546318086517	167.728950016773	169.880234434724	0	132.753642428064	169.195194856466	329.57073411881	255.55186425085	274.838532362237	76.1015702290657	114.813858032665
novel_circ_0009509	53	33	16	13	21	22	14	20	42	24	150	46	1192.88768849876	706.003166317231	670.915800067092	368.073841275234	943.184370087581	730.145033354353	789.577575996842	823.926835297026	1073.31782985357	1649.03119417342	3805.07851145329	1320.35936737564
novel_circ_0009510	39	26	23	10	12	26	5	17	20	11	23	9	877.78528021607	556.244918916606	964.441462596444	283.133724057873	538.962497192904	862.898675782417	281.991991427443	700.337810002472	511.103728501699	755.805963996152	583.445371756171	258.331180573495
novel_circ_0009511	0	3	2	9	2	0	5	4	3	0	4	11	0	64.1821060288392	83.8644750083864	254.820351652085	89.8270828654839	0	281.991991427443	164.785367059405	76.6655592752549	0	101.468760305421	315.738109589828
novel_circ_0009515	160	123	122	41	95	91	35	66	102	34	84	103	3601.17038037362	2631.46634718241	5115.73297551157	1160.84826863728	4266.78643611049	3020.14536523846	1973.9439399921	2718.95855648018	2606.62901535867	2336.12752507902	2130.84396641384	2956.45684434111
novel_circ_0009517	22	15	10	14	7	7	8	15	18	3	11	21	495.160927301373	320.910530144196	419.322375041932	396.387213681022	314.394790029194	232.318874249112	451.18718628391	617.945126472769	459.993355651529	206.128899271678	279.039090839908	602.772754671489
novel_circ_0009521	5	0	0	12	6	3	3	9	11	4	7	9	112.536574386676	0	0	339.760468869447	269.481248596452	99.5652318210481	169.195194856466	370.767075883662	281.107050675935	274.838532362237	177.570330534487	258.331180573495
novel_circ_0009524	22	28	14	29	20	29	14	18	49	13	39	0	495.160927301373	599.032989602499	587.051325058705	821.08779976783	898.270828654839	962.463907603465	789.577575996842	741.534151767323	1252.20413482916	893.225230177271	989.320412977854	0
novel_circ_0009531	18	6	3	4	3	5	4	6	12	4	3	11	405.131667792032	128.364212057678	125.79671251258	113.253489623149	134.740624298226	165.94205303508	225.593593141955	247.178050589108	306.66223710102	274.838532362237	76.1015702290657	315.738109589828
novel_circ_0009539	24	12	14	8	8	19	3	5	10	5	9	11	540.175557056043	256.728424115357	587.051325058705	226.506979246298	359.308331461936	630.579801533305	169.195194856466	205.981708824256	255.55186425085	343.548165452796	228.304710687197	315.738109589828
novel_circ_0009540	73	32	40	17	29	44	9	20	33	24	26	36	1643.03398604546	684.609130974284	1677.28950016773	481.327330898383	1302.49270154952	1460.29006670871	507.585584569398	823.926835297026	843.321152027804	1649.03119417342	659.546941985236	1033.32472229398
novel_circ_0009542	16	8	0	5	4	7	2	9	7	0	6	6	360.117038037362	171.152282743571	0	141.566862028936	179.654165730968	232.318874249112	112.796796570977	370.767075883662	178.886304975595	0	152.203140458131	172.220787048997
novel_circ_0009551	2	5	2	5	0	2	0	0	2	0	0	2	45.0146297546703	106.970176714732	83.8644750083864	141.566862028936	0	66.3768212140321	0	0	51.1103728501699	0	0	57.4069290163323
novel_circ_0009552	6	11	4	3	0	6	4	2	8	3	8	5	135.043889264011	235.33438877241	167.728950016773	84.9401172173618	0	199.130463642096	225.593593141955	82.3926835297026	204.44149140068	206.128899271678	202.937520610842	143.517322540831
novel_circ_0009565	3	3	2	0	0	7	0	0	6	0	0	2	67.5219446320054	64.1821060288392	83.8644750083864	0	0	232.318874249112	0	0	153.33111855051	0	0	57.4069290163323
novel_circ_0009574	0	4	2	5	3	3	0	4	2	0	0	3	0	85.5761413717856	83.8644750083864	141.566862028936	134.740624298226	99.5652318210481	0	164.785367059405	51.1103728501699	0	0	86.1103935244984
novel_circ_0009577	9	4	2	6	5	3	0	7	11	0	8	0	202.565833896016	85.5761413717856	83.8644750083864	169.880234434724	224.56770716371	99.5652318210481	0	288.374392353959	281.107050675935	0	202.937520610842	0
novel_circ_0009579	27	38	11	14	6	18	3	21	32	12	10	39	607.697501688049	812.973343031963	461.254612546125	396.387213681022	269.481248596452	597.391390926289	169.195194856466	865.123177061877	817.765965602719	824.515597086712	253.671900763552	1119.43511581848
novel_circ_0009589	7	11	5	5	3	8	4	2	4	4	3	8	157.551204141346	235.33438877241	209.661187520966	141.566862028936	134.740624298226	265.507284856128	225.593593141955	82.3926835297026	102.22074570034	274.838532362237	76.1015702290657	229.627716065329
novel_circ_0009590	3	4	2	2	7	4	0	0	0	0	3	0	67.5219446320054	85.5761413717856	83.8644750083864	56.6267448115745	314.394790029194	132.753642428064	0	0	0	0	76.1015702290657	0
novel_circ_0009596	6	20	10	12	3	5	4	11	5	0	14	0	135.043889264011	427.880706858928	419.322375041932	339.760468869447	134.740624298226	165.94205303508	225.593593141955	453.159759413364	127.775932125425	0	355.140661068973	0
novel_circ_0009597	3	3	0	6	0	3	2	2	5	0	3	3	67.5219446320054	64.1821060288392	0	169.880234434724	0	99.5652318210481	112.796796570977	82.3926835297026	127.775932125425	0	76.1015702290657	86.1103935244984
novel_circ_0009598	50	84	37	110	18	37	36	54	108	22	42	92	1125.36574386676	1797.0989688075	1551.49278765515	3114.4709646366	808.443745789355	1227.97119245959	2030.34233827759	2224.60245530197	2759.96013390918	1511.6119279923	1065.42198320692	2640.71873475128
novel_circ_0009607	76	39	16	66	17	45	21	21	57	20	22	38	1710.55593067747	834.367378374909	670.915800067092	1868.68257878196	763.530204356613	1493.47847731572	1184.36636399526	865.123177061877	1456.64562622984	1374.19266181119	558.078181679815	1090.73165131031
novel_circ_0009619	3	0	4	7	0	0	12	0	5	9	3	3	67.5219446320054	0	167.728950016773	198.193606840511	0	0	676.780779425864	0	127.775932125425	618.386697815034	76.1015702290657	86.1103935244984
novel_circ_0009624	2	3	8	12	0	8	5	7	8	6	5	3	45.0146297546703	64.1821060288392	335.457900033546	339.760468869447	0	265.507284856128	281.991991427443	288.374392353959	204.44149140068	412.257798543356	126.835950381776	86.1103935244984
novel_circ_0009633	4	3	2	0	0	3	0	0	0	0	2	0	90.0292595093405	64.1821060288392	83.8644750083864	0	0	99.5652318210481	0	0	0	0	50.7343801527105	0
novel_circ_0009642	89	91	43	206	74	61	52	80	98	25	55	69	2003.15102408283	1946.85721620812	1803.08621268031	5832.55471559217	3323.60206602291	2024.49304702798	2932.71671084541	3295.7073411881	2504.40826965833	1717.74082726398	1395.19545419954	1980.53905106346
novel_circ_0009646	140	232	119	97	77	117	58	95	236	66	172	144	3151.02408282692	4963.41619956356	4989.93626299899	2746.39712336136	3458.34269032113	3883.04404102088	3271.10710055834	3913.65246766087	6031.02399632005	4534.83578397691	4363.1566931331	4133.29888917592
novel_circ_0009652	10	7	2	9	7	2	5	2	4	2	9	4	225.073148773351	149.758247400625	83.8644750083864	254.820351652085	314.394790029194	66.3768212140321	281.991991427443	82.3926835297026	102.22074570034	137.419266181119	228.304710687197	114.813858032665
novel_circ_0009669	9	0	0	0	0	0	0	0	5	4	8	4	202.565833896016	0	0	0	0	0	0	0	127.775932125425	274.838532362237	202.937520610842	114.813858032665
novel_circ_0009670	187	170	69	109	88	140	77	50	194	61	188	147	4208.86788206167	3636.98600830089	2893.32438778933	3086.15759223081	3952.39164608129	4646.37748498224	4342.67666798263	2059.81708824256	4957.70616646648	4191.28761852412	4769.03173435479	4219.40928270042
novel_circ_0009671	2	4	3	2	2	12	3	6	4	0	11	4	45.0146297546703	85.5761413717856	125.79671251258	56.6267448115745	89.8270828654839	398.260927284192	169.195194856466	247.178050589108	102.22074570034	0	279.039090839908	114.813858032665
novel_circ_0009688	9	5	7	12	9	10	5	8	8	13	12	24	202.565833896016	106.970176714732	293.525662529353	339.760468869447	404.221872894678	331.88410607016	281.991991427443	329.57073411881	204.44149140068	893.225230177271	304.406280916263	688.883148195987
novel_circ_0009689	5	5	4	2	0	0	0	10	3	0	7	7	112.536574386676	106.970176714732	167.728950016773	56.6267448115745	0	0	0	411.963417648513	76.6655592752549	0	177.570330534487	200.924251557163
novel_circ_0009695	21	17	16	20	16	7	0	4	10	2	5	10	472.653612424038	363.698600830089	670.915800067092	566.267448115745	718.616662923872	232.318874249112	0	164.785367059405	255.55186425085	137.419266181119	126.835950381776	287.034645081661
novel_circ_0009725	16	26	13	10	6	4	3	5	3	4	5	8	360.117038037362	556.244918916606	545.119087554512	283.133724057873	269.481248596452	132.753642428064	169.195194856466	205.981708824256	76.6655592752549	274.838532362237	126.835950381776	229.627716065329
novel_circ_0009726	7	6	3	7	6	5	2	0	6	2	3	10	157.551204141346	128.364212057678	125.79671251258	198.193606840511	269.481248596452	165.94205303508	112.796796570977	0	153.33111855051	137.419266181119	76.1015702290657	287.034645081661
novel_circ_0009727	8	5	3	0	2	6	4	6	0	0	0	4	180.058519018681	106.970176714732	125.79671251258	0	89.8270828654839	199.130463642096	225.593593141955	247.178050589108	0	0	0	114.813858032665
novel_circ_0009728	17	10	6	6	6	5	3	6	17	6	7	11	382.624352914697	213.940353429464	251.593425025159	169.880234434724	269.481248596452	165.94205303508	169.195194856466	247.178050589108	434.438169226445	412.257798543356	177.570330534487	315.738109589828
novel_circ_0009730	4	3	3	4	3	0	0	7	2	2	5	3	90.0292595093405	64.1821060288392	125.79671251258	113.253489623149	134.740624298226	0	0	288.374392353959	51.1103728501699	137.419266181119	126.835950381776	86.1103935244984
novel_circ_0009732	29	17	16	19	8	15	2	12	14	0	13	12	652.712131442719	363.698600830089	670.915800067092	537.954075709958	359.308331461936	497.82615910524	112.796796570977	494.356101178215	357.77260995119	0	329.773470992618	344.441574097994
novel_circ_0009749	52	29	46	42	35	40	33	43	73	22	53	46	1170.38037362143	620.427024945445	1928.88292519289	1189.16164104306	1571.97395014597	1327.53642428064	1861.14714342113	1771.44269588861	1865.5286090312	1511.6119279923	1344.46107404683	1320.35936737564
novel_circ_0009764	7	0	0	5	5	3	4	14	2	7	8	9	157.551204141346	0	0	141.566862028936	224.56770716371	99.5652318210481	225.593593141955	576.748784707918	51.1103728501699	480.967431633915	202.937520610842	258.331180573495
novel_circ_0009766	11	9	9	5	2	4	0	2	11	3	6	8	247.580463650686	192.546318086517	377.390137537739	141.566862028936	89.8270828654839	132.753642428064	0	82.3926835297026	281.107050675935	206.128899271678	152.203140458131	229.627716065329
novel_circ_0009773	5	7	0	5	6	9	3	4	4	3	0	6	112.536574386676	149.758247400625	0	141.566862028936	269.481248596452	298.695695463144	169.195194856466	164.785367059405	102.22074570034	206.128899271678	0	172.220787048997
novel_circ_0009779	6	3	2	5	2	2	0	3	5	0	0	2	135.043889264011	64.1821060288392	83.8644750083864	141.566862028936	89.8270828654839	66.3768212140321	0	123.589025294554	127.775932125425	0	0	57.4069290163323
novel_circ_0009784	10	9	6	8	0	7	0	5	11	0	7	0	225.073148773351	192.546318086517	251.593425025159	226.506979246298	0	232.318874249112	0	205.981708824256	281.107050675935	0	177.570330534487	0
novel_circ_0009786	6	0	0	8	3	2	0	0	8	0	4	0	135.043889264011	0	0	226.506979246298	134.740624298226	66.3768212140321	0	0	204.44149140068	0	101.468760305421	0
novel_circ_0009809	17	16	21	5	4	10	4	8	6	9	19	28	382.624352914697	342.304565487142	880.576987588058	141.566862028936	179.654165730968	331.88410607016	225.593593141955	329.57073411881	153.33111855051	618.386697815034	481.97661145075	803.697006228652
novel_circ_0009814	0	7	8	0	0	4	0	4	7	2	2	2	0	149.758247400625	335.457900033546	0	0	132.753642428064	0	164.785367059405	178.886304975595	137.419266181119	50.7343801527105	57.4069290163323
novel_circ_0009828	84	41	9	34	9	26	22	8	43	17	26	38	1890.61444969615	877.155449060802	377.390137537739	962.654661796767	404.221872894678	862.898675782417	1240.76476228075	329.57073411881	1098.87301627865	1168.06376253951	659.546941985236	1090.73165131031
novel_circ_0009834	7	17	7	9	8	14	3	6	16	2	10	5	157.551204141346	363.698600830089	293.525662529353	254.820351652085	359.308331461936	464.637748498224	169.195194856466	247.178050589108	408.88298280136	137.419266181119	253.671900763552	143.517322540831
novel_circ_0009835	17	3	5	9	2	5	2	5	2	0	9	4	382.624352914697	64.1821060288392	209.661187520966	254.820351652085	89.8270828654839	165.94205303508	112.796796570977	205.981708824256	51.1103728501699	0	228.304710687197	114.813858032665
novel_circ_0009838	7	5	16	5	3	13	7	15	11	3	11	9	157.551204141346	106.970176714732	670.915800067092	141.566862028936	134.740624298226	431.449337891208	394.788787998421	617.945126472769	281.107050675935	206.128899271678	279.039090839908	258.331180573495
novel_circ_0009853	8	13	13	14	13	7	2	7	9	6	15	6	180.058519018681	278.122459458303	545.119087554512	396.387213681022	583.876038625646	232.318874249112	112.796796570977	288.374392353959	229.996677825765	412.257798543356	380.507851145329	172.220787048997
novel_circ_0009855	9	16	3	16	2	10	0	3	7	3	7	11	202.565833896016	342.304565487142	125.79671251258	453.013958492596	89.8270828654839	331.88410607016	0	123.589025294554	178.886304975595	206.128899271678	177.570330534487	315.738109589828
novel_circ_0009858	151	155	71	105	61	92	59	81	69	32	134	59	3398.60454647761	3316.07547815669	2977.18886279772	2972.90410260766	2739.72602739726	3053.33377584547	3327.50549884383	3336.90368295295	1763.30786333086	2198.7082588979	3399.2034702316	1693.5044059818
novel_circ_0009864	6	6	4	4	0	5	0	0	8	0	5	6	135.043889264011	128.364212057678	167.728950016773	113.253489623149	0	165.94205303508	0	0	204.44149140068	0	126.835950381776	172.220787048997
novel_circ_0009872	3	5	2	2	2	5	0	3	5	0	8	0	67.5219446320054	106.970176714732	83.8644750083864	56.6267448115745	89.8270828654839	165.94205303508	0	123.589025294554	127.775932125425	0	202.937520610842	0
novel_circ_0009877	0	0	0	0	0	5	0	2	4	3	4	6	0	0	0	0	0	165.94205303508	0	82.3926835297026	102.22074570034	206.128899271678	101.468760305421	172.220787048997
novel_circ_0009878	2	0	6	4	7	0	0	4	8	3	8	9	45.0146297546703	0	251.593425025159	113.253489623149	314.394790029194	0	0	164.785367059405	204.44149140068	206.128899271678	202.937520610842	258.331180573495
novel_circ_0009893	3	7	2	5	0	0	2	0	5	0	2	0	67.5219446320054	149.758247400625	83.8644750083864	141.566862028936	0	0	112.796796570977	0	127.775932125425	0	50.7343801527105	0
novel_circ_0009895	2	0	0	3	6	4	0	0	6	3	2	8	45.0146297546703	0	0	84.9401172173618	269.481248596452	132.753642428064	0	0	153.33111855051	206.128899271678	50.7343801527105	229.627716065329
novel_circ_0009904	2	8	3	0	0	0	0	3	0	0	0	0	45.0146297546703	171.152282743571	125.79671251258	0	0	0	0	123.589025294554	0	0	0	0
novel_circ_0009906	19	23	0	19	7	5	3	9	12	2	13	14	427.638982669368	492.062812887767	0	537.954075709958	314.394790029194	165.94205303508	169.195194856466	370.767075883662	306.66223710102	137.419266181119	329.773470992618	401.848503114326
novel_circ_0009915	18	8	8	16	6	14	9	13	16	7	31	30	405.131667792032	171.152282743571	335.457900033546	453.013958492596	269.481248596452	464.637748498224	507.585584569398	535.552442943067	408.88298280136	480.967431633915	786.382892367012	861.103935244984
novel_circ_0009917	7	2	7	8	6	7	5	0	5	3	12	3	157.551204141346	42.7880706858928	293.525662529353	226.506979246298	269.481248596452	232.318874249112	281.991991427443	0	127.775932125425	206.128899271678	304.406280916263	86.1103935244984
novel_circ_0009921	21	10	7	21	5	14	12	7	14	0	20	24	472.653612424038	213.940353429464	293.525662529353	594.580820521532	224.56770716371	464.637748498224	676.780779425864	288.374392353959	357.77260995119	0	507.343801527105	688.883148195987
novel_circ_0009923	13	12	5	17	6	11	9	3	8	4	9	10	292.595093405357	256.728424115357	209.661187520966	481.327330898383	269.481248596452	365.072516677176	507.585584569398	123.589025294554	204.44149140068	274.838532362237	228.304710687197	287.034645081661
novel_circ_0009924	5	0	0	2	4	4	0	0	10	0	6	6	112.536574386676	0	0	56.6267448115745	179.654165730968	132.753642428064	0	0	255.55186425085	0	152.203140458131	172.220787048997
novel_circ_0009936	4	3	0	2	3	2	3	0	2	0	0	0	90.0292595093405	64.1821060288392	0	56.6267448115745	134.740624298226	66.3768212140321	169.195194856466	0	51.1103728501699	0	0	0
novel_circ_0009937	4	5	2	0	0	0	4	0	3	6	0	0	90.0292595093405	106.970176714732	83.8644750083864	0	0	0	225.593593141955	0	76.6655592752549	412.257798543356	0	0
novel_circ_0009946	17	37	10	12	4	11	13	10	10	13	16	11	382.624352914697	791.579307689016	419.322375041932	339.760468869447	179.654165730968	365.072516677176	733.179177711353	411.963417648513	255.55186425085	893.225230177271	405.875041221684	315.738109589828
novel_circ_0009947	0	20	0	4	3	4	0	0	6	0	6	0	0	427.880706858928	0	113.253489623149	134.740624298226	132.753642428064	0	0	153.33111855051	0	152.203140458131	0
novel_circ_0009948	25	23	10	13	8	11	5	6	19	3	15	20	562.682871933378	492.062812887767	419.322375041932	368.073841275234	359.308331461936	365.072516677176	281.991991427443	247.178050589108	485.548542076614	206.128899271678	380.507851145329	574.069290163323
novel_circ_0009973	10	7	4	14	12	8	0	10	41	9	13	21	225.073148773351	149.758247400625	167.728950016773	396.387213681022	538.962497192904	265.507284856128	0	411.963417648513	1047.76264342848	618.386697815034	329.773470992618	602.772754671489
novel_circ_0009981	4	6	3	0	0	0	3	0	8	4	3	4	90.0292595093405	128.364212057678	125.79671251258	0	0	0	169.195194856466	0	204.44149140068	274.838532362237	76.1015702290657	114.813858032665
novel_circ_0009983	7	3	6	9	3	0	4	6	11	7	9	10	157.551204141346	64.1821060288392	251.593425025159	254.820351652085	134.740624298226	0	225.593593141955	247.178050589108	281.107050675935	480.967431633915	228.304710687197	287.034645081661
novel_circ_0009986	31	27	25	23	23	11	15	20	35	23	20	43	697.726761197389	577.638954259552	1048.30593760483	651.207565333107	1033.01145295307	365.072516677176	845.97597428233	823.926835297026	894.431524877974	1580.32156108286	507.343801527105	1234.24897385114
novel_circ_0009993	15	5	3	5	0	3	3	0	6	2	0	6	337.609723160027	106.970176714732	125.79671251258	141.566862028936	0	99.5652318210481	169.195194856466	0	153.33111855051	137.419266181119	0	172.220787048997
novel_circ_0010003	12	17	5	9	6	14	14	3	10	4	12	4	270.087778528022	363.698600830089	209.661187520966	254.820351652085	269.481248596452	464.637748498224	789.577575996842	123.589025294554	255.55186425085	274.838532362237	304.406280916263	114.813858032665
novel_circ_0010006	6	9	3	0	0	4	0	0	0	0	0	0	135.043889264011	192.546318086517	125.79671251258	0	0	132.753642428064	0	0	0	0	0	0
novel_circ_0010018	2	2	3	6	2	4	0	0	2	0	6	0	45.0146297546703	42.7880706858928	125.79671251258	169.880234434724	89.8270828654839	132.753642428064	0	0	51.1103728501699	0	152.203140458131	0
novel_circ_0010041	5	3	2	0	0	3	3	4	3	3	4	0	112.536574386676	64.1821060288392	83.8644750083864	0	0	99.5652318210481	169.195194856466	164.785367059405	76.6655592752549	206.128899271678	101.468760305421	0
novel_circ_0010050	54	63	38	50	43	45	27	44	56	34	53	60	1215.3950033761	1347.82422660562	1593.42502515934	1415.66862028936	1931.2822816079	1493.47847731572	1522.75675370819	1812.63903765346	1431.09043980476	2336.12752507902	1344.46107404683	1722.20787048997
novel_circ_0010056	9	38	4	5	10	5	5	11	11	9	7	13	202.565833896016	812.973343031963	167.728950016773	141.566862028936	449.13541432742	165.94205303508	281.991991427443	453.159759413364	281.107050675935	618.386697815034	177.570330534487	373.14503860616
novel_circ_0010063	4	12	6	0	4	7	0	0	2	4	5	4	90.0292595093405	256.728424115357	251.593425025159	0	179.654165730968	232.318874249112	0	0	51.1103728501699	274.838532362237	126.835950381776	114.813858032665
novel_circ_0010064	5	10	3	0	3	3	2	0	3	0	3	3	112.536574386676	213.940353429464	125.79671251258	0	134.740624298226	99.5652318210481	112.796796570977	0	76.6655592752549	0	76.1015702290657	86.1103935244984
novel_circ_0010072	42	30	14	22	8	22	11	6	13	10	26	10	945.307224848076	641.821060288392	587.051325058705	622.89419292732	359.308331461936	730.145033354353	620.382381140376	247.178050589108	332.217423526105	687.096330905593	659.546941985236	287.034645081661
novel_circ_0010073	8	4	0	4	2	3	7	5	2	4	4	0	180.058519018681	85.5761413717856	0	113.253489623149	89.8270828654839	99.5652318210481	394.788787998421	205.981708824256	51.1103728501699	274.838532362237	101.468760305421	0
novel_circ_0010076	12	3	2	3	6	2	0	0	0	2	7	3	270.087778528022	64.1821060288392	83.8644750083864	84.9401172173618	269.481248596452	66.3768212140321	0	0	0	137.419266181119	177.570330534487	86.1103935244984
novel_circ_0010089	23	10	6	10	8	22	6	6	11	7	17	12	517.668242178708	213.940353429464	251.593425025159	283.133724057873	359.308331461936	730.145033354353	338.390389712932	247.178050589108	281.107050675935	480.967431633915	431.242231298039	344.441574097994
novel_circ_0010107	7	3	3	7	3	6	0	2	6	0	0	7	157.551204141346	64.1821060288392	125.79671251258	198.193606840511	134.740624298226	199.130463642096	0	82.3926835297026	153.33111855051	0	0	200.924251557163
novel_circ_0010117	0	0	0	0	5	0	2	3	2	2	5	0	0	0	0	0	224.56770716371	0	112.796796570977	123.589025294554	51.1103728501699	137.419266181119	126.835950381776	0
novel_circ_0010123	4	5	0	2	0	0	0	3	6	3	8	8	90.0292595093405	106.970176714732	0	56.6267448115745	0	0	0	123.589025294554	153.33111855051	206.128899271678	202.937520610842	229.627716065329
novel_circ_0010127	4	4	4	4	2	4	0	2	2	2	0	2	90.0292595093405	85.5761413717856	167.728950016773	113.253489623149	89.8270828654839	132.753642428064	0	82.3926835297026	51.1103728501699	137.419266181119	0	57.4069290163323
novel_circ_0010131	3	4	2	0	0	0	0	0	0	0	4	4	67.5219446320054	85.5761413717856	83.8644750083864	0	0	0	0	0	0	0	101.468760305421	114.813858032665
novel_circ_0010136	5	4	5	4	0	0	0	2	0	5	4	3	112.536574386676	85.5761413717856	209.661187520966	113.253489623149	0	0	0	82.3926835297026	0	343.548165452796	101.468760305421	86.1103935244984
novel_circ_0010144	9	23	10	12	5	10	8	10	9	9	12	13	202.565833896016	492.062812887767	419.322375041932	339.760468869447	224.56770716371	331.88410607016	451.18718628391	411.963417648513	229.996677825765	618.386697815034	304.406280916263	373.14503860616
novel_circ_0010152	22	8	10	6	6	9	7	5	6	2	7	14	495.160927301373	171.152282743571	419.322375041932	169.880234434724	269.481248596452	298.695695463144	394.788787998421	205.981708824256	153.33111855051	137.419266181119	177.570330534487	401.848503114326
novel_circ_0010153	2	5	3	0	2	0	0	0	4	0	5	0	45.0146297546703	106.970176714732	125.79671251258	0	89.8270828654839	0	0	0	102.22074570034	0	126.835950381776	0
novel_circ_0010164	9	6	0	4	3	6	0	3	0	4	2	9	202.565833896016	128.364212057678	0	113.253489623149	134.740624298226	199.130463642096	0	123.589025294554	0	274.838532362237	50.7343801527105	258.331180573495
novel_circ_0010170	6	3	3	4	2	5	5	4	4	2	7	2	135.043889264011	64.1821060288392	125.79671251258	113.253489623149	89.8270828654839	165.94205303508	281.991991427443	164.785367059405	102.22074570034	137.419266181119	177.570330534487	57.4069290163323
novel_circ_0010175	2	12	0	5	7	2	3	5	0	3	9	6	45.0146297546703	256.728424115357	0	141.566862028936	314.394790029194	66.3768212140321	169.195194856466	205.981708824256	0	206.128899271678	228.304710687197	172.220787048997
novel_circ_0010189	7	2	3	0	0	4	0	2	9	0	6	2	157.551204141346	42.7880706858928	125.79671251258	0	0	132.753642428064	0	82.3926835297026	229.996677825765	0	152.203140458131	57.4069290163323
novel_circ_0010206	8	7	4	8	6	4	2	2	10	0	18	0	180.058519018681	149.758247400625	167.728950016773	226.506979246298	269.481248596452	132.753642428064	112.796796570977	82.3926835297026	255.55186425085	0	456.609421374394	0
novel_circ_0010221	4	8	4	4	0	7	0	8	3	0	2	3	90.0292595093405	171.152282743571	167.728950016773	113.253489623149	0	232.318874249112	0	329.57073411881	76.6655592752549	0	50.7343801527105	86.1103935244984
novel_circ_0010229	10	18	9	17	2	7	0	6	9	2	8	3	225.073148773351	385.092636173035	377.390137537739	481.327330898383	89.8270828654839	232.318874249112	0	247.178050589108	229.996677825765	137.419266181119	202.937520610842	86.1103935244984
novel_circ_0010236	5	3	6	3	0	3	6	0	3	4	6	0	112.536574386676	64.1821060288392	251.593425025159	84.9401172173618	0	99.5652318210481	338.390389712932	0	76.6655592752549	274.838532362237	152.203140458131	0
novel_circ_0010245	8	11	4	8	6	14	4	2	11	4	4	2	180.058519018681	235.33438877241	167.728950016773	226.506979246298	269.481248596452	464.637748498224	225.593593141955	82.3926835297026	281.107050675935	274.838532362237	101.468760305421	57.4069290163323
novel_circ_0010249	5	12	3	6	7	11	2	8	15	2	14	7	112.536574386676	256.728424115357	125.79671251258	169.880234434724	314.394790029194	365.072516677176	112.796796570977	329.57073411881	383.327796376275	137.419266181119	355.140661068973	200.924251557163
novel_circ_0010257	8	8	2	5	2	3	6	4	15	3	7	8	180.058519018681	171.152282743571	83.8644750083864	141.566862028936	89.8270828654839	99.5652318210481	338.390389712932	164.785367059405	383.327796376275	206.128899271678	177.570330534487	229.627716065329
novel_circ_0010268	10	13	5	14	5	8	5	7	20	10	14	18	225.073148773351	278.122459458303	209.661187520966	396.387213681022	224.56770716371	265.507284856128	281.991991427443	288.374392353959	511.103728501699	687.096330905593	355.140661068973	516.66236114699
novel_circ_0010270	12	9	11	20	13	15	6	8	17	9	9	6	270.087778528022	192.546318086517	461.254612546125	566.267448115745	583.876038625646	497.82615910524	338.390389712932	329.57073411881	434.438169226445	618.386697815034	228.304710687197	172.220787048997
novel_circ_0010274	57	46	29	18	20	34	11	25	21	16	36	20	1282.9169480081	984.125625775534	1216.0348876216	509.640703304171	898.270828654839	1128.40596063854	620.382381140376	1029.90854412128	536.658914926784	1099.35412944895	913.218842748789	574.069290163323
novel_circ_0010278	18	12	11	9	6	14	3	8	8	0	10	5	405.131667792032	256.728424115357	461.254612546125	254.820351652085	269.481248596452	464.637748498224	169.195194856466	329.57073411881	204.44149140068	0	253.671900763552	143.517322540831
novel_circ_0010297	6	6	2	0	0	3	2	0	6	0	0	3	135.043889264011	128.364212057678	83.8644750083864	0	0	99.5652318210481	112.796796570977	0	153.33111855051	0	0	86.1103935244984
novel_circ_0010299	10	18	6	9	6	7	5	7	5	3	12	4	225.073148773351	385.092636173035	251.593425025159	254.820351652085	269.481248596452	232.318874249112	281.991991427443	288.374392353959	127.775932125425	206.128899271678	304.406280916263	114.813858032665
novel_circ_0010306	6	7	3	5	5	5	2	3	7	0	6	5	135.043889264011	149.758247400625	125.79671251258	141.566862028936	224.56770716371	165.94205303508	112.796796570977	123.589025294554	178.886304975595	0	152.203140458131	143.517322540831
novel_circ_0010310	4	0	0	4	3	4	0	0	3	0	3	6	90.0292595093405	0	0	113.253489623149	134.740624298226	132.753642428064	0	0	76.6655592752549	0	76.1015702290657	172.220787048997
novel_circ_0010311	5	4	8	7	2	5	2	3	0	2	6	10	112.536574386676	85.5761413717856	335.457900033546	198.193606840511	89.8270828654839	165.94205303508	112.796796570977	123.589025294554	0	137.419266181119	152.203140458131	287.034645081661
novel_circ_0010321	0	5	0	3	4	4	0	0	0	0	2	0	0	106.970176714732	0	84.9401172173618	179.654165730968	132.753642428064	0	0	0	0	50.7343801527105	0
novel_circ_0010335	4	0	0	2	4	8	0	0	3	0	6	6	90.0292595093405	0	0	56.6267448115745	179.654165730968	265.507284856128	0	0	76.6655592752549	0	152.203140458131	172.220787048997
novel_circ_0010341	8	4	3	0	0	0	0	4	4	0	0	0	180.058519018681	85.5761413717856	125.79671251258	0	0	0	0	164.785367059405	102.22074570034	0	0	0
novel_circ_0010348	6	3	2	4	0	4	0	4	3	0	7	0	135.043889264011	64.1821060288392	83.8644750083864	113.253489623149	0	132.753642428064	0	164.785367059405	76.6655592752549	0	177.570330534487	0
novel_circ_0010352	3	6	2	2	4	4	4	2	5	4	3	3	67.5219446320054	128.364212057678	83.8644750083864	56.6267448115745	179.654165730968	132.753642428064	225.593593141955	82.3926835297026	127.775932125425	274.838532362237	76.1015702290657	86.1103935244984
novel_circ_0010358	3	3	5	0	0	3	0	0	4	0	4	0	67.5219446320054	64.1821060288392	209.661187520966	0	0	99.5652318210481	0	0	102.22074570034	0	101.468760305421	0
novel_circ_0010364	12	9	3	9	3	6	6	7	6	5	12	12	270.087778528022	192.546318086517	125.79671251258	254.820351652085	134.740624298226	199.130463642096	338.390389712932	288.374392353959	153.33111855051	343.548165452796	304.406280916263	344.441574097994
novel_circ_0010365	13	22	8	19	0	8	5	6	13	12	24	17	292.595093405357	470.668777544821	335.457900033546	537.954075709958	0	265.507284856128	281.991991427443	247.178050589108	332.217423526105	824.515597086712	608.812561832526	487.958896638824
novel_circ_0010383	9	14	3	3	9	11	9	2	8	6	7	9	202.565833896016	299.516494801249	125.79671251258	84.9401172173618	404.221872894678	365.072516677176	507.585584569398	82.3926835297026	204.44149140068	412.257798543356	177.570330534487	258.331180573495
novel_circ_0010384	8	22	3	5	4	10	2	6	5	2	3	10	180.058519018681	470.668777544821	125.79671251258	141.566862028936	179.654165730968	331.88410607016	112.796796570977	247.178050589108	127.775932125425	137.419266181119	76.1015702290657	287.034645081661
novel_circ_0010387	14	12	9	4	2	7	7	4	7	6	6	11	315.102408282692	256.728424115357	377.390137537739	113.253489623149	89.8270828654839	232.318874249112	394.788787998421	164.785367059405	178.886304975595	412.257798543356	152.203140458131	315.738109589828
novel_circ_0010405	16	7	8	5	15	11	2	4	9	7	37	5	360.117038037362	149.758247400625	335.457900033546	141.566862028936	673.70312149113	365.072516677176	112.796796570977	164.785367059405	229.996677825765	480.967431633915	938.586032825144	143.517322540831
novel_circ_0010406	19	10	15	23	19	24	10	6	16	8	30	15	427.638982669368	213.940353429464	628.983562562898	651.207565333107	853.357287222098	796.521854568385	563.983982854887	247.178050589108	408.88298280136	549.677064724474	761.015702290657	430.551967622492
novel_circ_0010407	8	9	3	14	7	4	4	9	7	4	12	12	180.058519018681	192.546318086517	125.79671251258	396.387213681022	314.394790029194	132.753642428064	225.593593141955	370.767075883662	178.886304975595	274.838532362237	304.406280916263	344.441574097994
novel_circ_0010410	2	8	6	3	9	4	0	0	2	0	5	5	45.0146297546703	171.152282743571	251.593425025159	84.9401172173618	404.221872894678	132.753642428064	0	0	51.1103728501699	0	126.835950381776	143.517322540831
novel_circ_0010420	12	3	4	10	6	8	0	4	13	2	14	9	270.087778528022	64.1821060288392	167.728950016773	283.133724057873	269.481248596452	265.507284856128	0	164.785367059405	332.217423526105	137.419266181119	355.140661068973	258.331180573495
novel_circ_0010426	78	40	55	40	30	43	22	32	57	25	37	37	1755.57056043214	855.761413717855	2306.27306273063	1132.53489623149	1347.40624298226	1427.10165610169	1240.76476228075	1318.28293647524	1456.64562622984	1717.74082726398	938.586032825144	1062.02818680215
novel_circ_0010436	9	7	9	0	5	6	0	0	5	0	8	0	202.565833896016	149.758247400625	377.390137537739	0	224.56770716371	199.130463642096	0	0	127.775932125425	0	202.937520610842	0
novel_circ_0010453	2	3	7	0	0	3	0	4	0	0	3	2	45.0146297546703	64.1821060288392	293.525662529353	0	0	99.5652318210481	0	164.785367059405	0	0	76.1015702290657	57.4069290163323
novel_circ_0010454	6	6	2	4	0	0	0	0	4	0	3	0	135.043889264011	128.364212057678	83.8644750083864	113.253489623149	0	0	0	0	102.22074570034	0	76.1015702290657	0
novel_circ_0010462	0	0	0	3	0	0	2	2	4	0	0	2	0	0	0	84.9401172173618	0	0	112.796796570977	82.3926835297026	102.22074570034	0	0	57.4069290163323
novel_circ_0010491	42	15	11	4	6	7	10	10	11	2	7	7	945.307224848076	320.910530144196	461.254612546125	113.253489623149	269.481248596452	232.318874249112	563.983982854887	411.963417648513	281.107050675935	137.419266181119	177.570330534487	200.924251557163
novel_circ_0010493	5	3	4	7	3	4	2	9	6	5	4	4	112.536574386676	64.1821060288392	167.728950016773	198.193606840511	134.740624298226	132.753642428064	112.796796570977	370.767075883662	153.33111855051	343.548165452796	101.468760305421	114.813858032665
novel_circ_0010496	51	40	39	39	25	44	29	58	40	36	65	83	1147.87305874409	855.761413717855	1635.35726266354	1104.2215238257	1122.83853581855	1460.29006670871	1635.55355027917	2389.38782236137	1022.2074570034	2473.54679126013	1648.86735496309	2382.38755417779
novel_circ_0010497	13	12	8	8	7	9	11	13	8	3	13	6	292.595093405357	256.728424115357	335.457900033546	226.506979246298	314.394790029194	298.695695463144	620.382381140376	535.552442943067	204.44149140068	206.128899271678	329.773470992618	172.220787048997
novel_circ_0010498	0	4	3	0	0	2	0	4	4	2	3	6	0	85.5761413717856	125.79671251258	0	0	66.3768212140321	0	164.785367059405	102.22074570034	137.419266181119	76.1015702290657	172.220787048997
novel_circ_0010522	10	7	5	4	7	9	5	6	7	4	7	11	225.073148773351	149.758247400625	209.661187520966	113.253489623149	314.394790029194	298.695695463144	281.991991427443	247.178050589108	178.886304975595	274.838532362237	177.570330534487	315.738109589828
novel_circ_0010527	4	3	0	0	0	4	0	0	8	3	5	3	90.0292595093405	64.1821060288392	0	0	0	132.753642428064	0	0	204.44149140068	206.128899271678	126.835950381776	86.1103935244984
novel_circ_0010532	29	26	21	17	13	19	16	18	25	16	16	23	652.712131442719	556.244918916606	880.576987588058	481.327330898383	583.876038625646	630.579801533305	902.374372567819	741.534151767323	638.879660627124	1099.35412944895	405.875041221684	660.179683687821
novel_circ_0010540	8	3	6	5	6	8	0	0	11	4	3	5	180.058519018681	64.1821060288392	251.593425025159	141.566862028936	269.481248596452	265.507284856128	0	0	281.107050675935	274.838532362237	76.1015702290657	143.517322540831
novel_circ_0010542	5	3	9	6	0	9	0	3	13	7	5	2	112.536574386676	64.1821060288392	377.390137537739	169.880234434724	0	298.695695463144	0	123.589025294554	332.217423526105	480.967431633915	126.835950381776	57.4069290163323
novel_circ_0010547	17	31	15	18	27	20	17	18	28	14	22	32	382.624352914697	663.215095631338	628.983562562898	509.640703304171	1212.66561868403	663.768212140321	958.772770853308	741.534151767323	715.545219902379	961.93486326783	558.078181679815	918.510864261316
novel_circ_0010549	19	20	16	16	8	15	6	20	16	0	14	12	427.638982669368	427.880706858928	670.915800067092	453.013958492596	359.308331461936	497.82615910524	338.390389712932	823.926835297026	408.88298280136	0	355.140661068973	344.441574097994
novel_circ_0010551	10	10	8	0	4	13	8	7	6	4	9	19	225.073148773351	213.940353429464	335.457900033546	0	179.654165730968	431.449337891208	451.18718628391	288.374392353959	153.33111855051	274.838532362237	228.304710687197	545.365825655157
novel_circ_0010556	12	3	3	7	4	4	3	4	14	4	11	10	270.087778528022	64.1821060288392	125.79671251258	198.193606840511	179.654165730968	132.753642428064	169.195194856466	164.785367059405	357.77260995119	274.838532362237	279.039090839908	287.034645081661
novel_circ_0010560	2	2	0	0	0	4	0	3	0	2	2	6	45.0146297546703	42.7880706858928	0	0	0	132.753642428064	0	123.589025294554	0	137.419266181119	50.7343801527105	172.220787048997
novel_circ_0010566	48	57	38	42	16	39	19	34	23	14	39	47	1080.35111411209	1219.46001454794	1593.42502515934	1189.16164104306	718.616662923872	1294.34801367363	1071.56956742429	1400.67562000494	587.769287776954	961.93486326783	989.320412977854	1349.06283188381
novel_circ_0010570	3	0	5	0	0	6	2	3	6	0	4	5	67.5219446320054	0	209.661187520966	0	0	199.130463642096	112.796796570977	123.589025294554	153.33111855051	0	101.468760305421	143.517322540831
novel_circ_0010573	5	6	3	0	0	3	0	0	0	0	0	0	112.536574386676	128.364212057678	125.79671251258	0	0	99.5652318210481	0	0	0	0	0	0
novel_circ_0010575	57	177	107	60	68	85	29	57	50	26	75	60	1282.9169480081	3786.74425570151	4486.74941294867	1698.80234434724	3054.12081742645	2821.01490159636	1635.55355027917	2348.19148059652	1277.75932125425	1786.45046035454	1902.53925572664	1722.20787048997
novel_circ_0010600	12	7	4	0	5	10	9	7	6	4	4	6	270.087778528022	149.758247400625	167.728950016773	0	224.56770716371	331.88410607016	507.585584569398	288.374392353959	153.33111855051	274.838532362237	101.468760305421	172.220787048997
novel_circ_0010607	16	13	6	6	6	0	4	8	9	4	10	22	360.117038037362	278.122459458303	251.593425025159	169.880234434724	269.481248596452	0	225.593593141955	329.57073411881	229.996677825765	274.838532362237	253.671900763552	631.476219179655
novel_circ_0010612	5	4	0	5	4	3	2	4	10	0	6	3	112.536574386676	85.5761413717856	0	141.566862028936	179.654165730968	99.5652318210481	112.796796570977	164.785367059405	255.55186425085	0	152.203140458131	86.1103935244984
novel_circ_0010613	3	12	5	8	2	0	0	7	2	0	10	6	67.5219446320054	256.728424115357	209.661187520966	226.506979246298	89.8270828654839	0	0	288.374392353959	51.1103728501699	0	253.671900763552	172.220787048997
novel_circ_0010629	20	31	20	30	12	8	13	20	20	7	25	35	450.146297546703	663.215095631338	838.644750083864	849.401172173618	538.962497192904	265.507284856128	733.179177711353	823.926835297026	511.103728501699	480.967431633915	634.179751908881	1004.62125778581
novel_circ_0010633	7	6	3	8	0	5	0	4	7	2	10	6	157.551204141346	128.364212057678	125.79671251258	226.506979246298	0	165.94205303508	0	164.785367059405	178.886304975595	137.419266181119	253.671900763552	172.220787048997
novel_circ_0010635	2	5	0	5	0	3	5	5	4	2	6	4	45.0146297546703	106.970176714732	0	141.566862028936	0	99.5652318210481	281.991991427443	205.981708824256	102.22074570034	137.419266181119	152.203140458131	114.813858032665
novel_circ_0010637	9	2	6	2	0	0	0	2	0	3	6	0	202.565833896016	42.7880706858928	251.593425025159	56.6267448115745	0	0	0	82.3926835297026	0	206.128899271678	152.203140458131	0
novel_circ_0010641	13	16	2	10	10	0	5	13	10	4	12	7	292.595093405357	342.304565487142	83.8644750083864	283.133724057873	449.13541432742	0	281.991991427443	535.552442943067	255.55186425085	274.838532362237	304.406280916263	200.924251557163
novel_circ_0010643	49	43	15	37	21	14	16	9	10	9	31	11	1102.85842898942	919.943519746695	628.983562562898	1047.59477901413	943.184370087581	464.637748498224	902.374372567819	370.767075883662	255.55186425085	618.386697815034	786.382892367012	315.738109589828
novel_circ_0010644	5	2	2	0	6	2	0	2	4	0	5	0	112.536574386676	42.7880706858928	83.8644750083864	0	269.481248596452	66.3768212140321	0	82.3926835297026	102.22074570034	0	126.835950381776	0
novel_circ_0010645	277	329	98	192	148	107	76	79	173	76	259	129	6234.52622102183	7038.63762782936	4109.35927541094	5436.16750191115	6647.20413204581	3551.15993495072	4286.27826969714	3254.51099942325	4421.0472515397	5221.93211488251	6570.10222977601	3702.74692155343
novel_circ_0010648	5	10	3	7	2	12	0	2	9	5	10	13	112.536574386676	213.940353429464	125.79671251258	198.193606840511	89.8270828654839	398.260927284192	0	82.3926835297026	229.996677825765	343.548165452796	253.671900763552	373.14503860616
novel_circ_0010653	6	15	4	3	2	8	0	5	13	0	12	3	135.043889264011	320.910530144196	167.728950016773	84.9401172173618	89.8270828654839	265.507284856128	0	205.981708824256	332.217423526105	0	304.406280916263	86.1103935244984
novel_circ_0010663	2	9	4	2	4	3	0	2	5	0	7	3	45.0146297546703	192.546318086517	167.728950016773	56.6267448115745	179.654165730968	99.5652318210481	0	82.3926835297026	127.775932125425	0	177.570330534487	86.1103935244984
novel_circ_0010664	25	9	5	20	15	13	0	16	13	6	13	14	562.682871933378	192.546318086517	209.661187520966	566.267448115745	673.70312149113	431.449337891208	0	659.141468237621	332.217423526105	412.257798543356	329.773470992618	401.848503114326
novel_circ_0010673	31	19	25	18	18	19	17	14	27	12	28	27	697.726761197389	406.486671515981	1048.30593760483	509.640703304171	808.443745789355	630.579801533305	958.772770853308	576.748784707918	689.990033477294	824.515597086712	710.281322137947	774.993541720486
novel_circ_0010684	33	12	21	30	8	20	12	12	27	14	25	26	742.741390952059	256.728424115357	880.576987588058	849.401172173618	359.308331461936	663.768212140321	676.780779425864	494.356101178215	689.990033477294	961.93486326783	634.179751908881	746.290077212319
novel_circ_0010685	14	9	6	2	8	5	2	4	9	4	9	9	315.102408282692	192.546318086517	251.593425025159	56.6267448115745	359.308331461936	165.94205303508	112.796796570977	164.785367059405	229.996677825765	274.838532362237	228.304710687197	258.331180573495
novel_circ_0010691	0	4	2	0	0	0	0	0	3	2	3	2	0	85.5761413717856	83.8644750083864	0	0	0	0	0	76.6655592752549	137.419266181119	76.1015702290657	57.4069290163323
novel_circ_0010703	6	5	3	0	3	0	0	5	9	0	0	7	135.043889264011	106.970176714732	125.79671251258	0	134.740624298226	0	0	205.981708824256	229.996677825765	0	0	200.924251557163
novel_circ_0010704	5	2	4	7	0	0	0	0	7	3	3	7	112.536574386676	42.7880706858928	167.728950016773	198.193606840511	0	0	0	0	178.886304975595	206.128899271678	76.1015702290657	200.924251557163
[truncated: 984 more rows]
