# Supplementary material for: Transcriptome Analysis Reveals Differentially Expressed circRNAs Associated with Fecundity in Small-Tail Han Sheep Thyroid with Different FecB Genotypes
Source: Animals (Basel). 2023 Dec 27;14(1):105. doi: 10.3390/ani14010105 (PMC10777913; doi:10.3390/ani14010105)
Supplement: Supplementary file 1 [file animals-14-00105-s001.zip › Description of supplementary materials/Supplementary Table S3.xls]

## Sheet: MM_FT_vs_MM_LT
ID	MM_F_T_readcount	MM_L_T_readcount	log2FoldChange	pval	padj	significant
novel_circ_0000007	2.4014	2.8082	-0.1505	0.79253	0.99761	FALSE
novel_circ_0000011	6.2577	3.06682	0.51831	0.36859	0.99761	FALSE
novel_circ_0000012	7.8857	6.726	0.1145	0.83357	0.99761	FALSE
novel_circ_0000014	7.0511	3.44386	0.64513	0.25152	0.99761	FALSE
novel_circ_0000018	44.1985	48.0874	-0.10858	0.73128	0.99761	FALSE
novel_circ_0000020	5.92489	7.77534	-0.25611	0.64021	0.99761	FALSE
novel_circ_0000027	0	1.03448	-0.27791	0.39389	0.99761	FALSE
novel_circ_0000035	123.708	148.241	-0.25356	0.32717	0.99761	FALSE
novel_circ_0000037	10.789	7.81045	0.30356	0.55122	0.99761	FALSE
novel_circ_0000038	8.16727	14.8835	-0.65539	0.17838	0.99761	FALSE
novel_circ_0000049	1.75055	2.03234	-0.11403	0.83845	0.99761	FALSE
novel_circ_0000055	12.3499	16.1766	-0.31933	0.47981	0.99761	FALSE
novel_circ_0000058	8.04473	10.8622	-0.3165	0.55299	0.99761	FALSE
novel_circ_0000060	14.8514	21.2207	-0.43543	0.30778	0.99761	FALSE
novel_circ_0000063	21.5816	8.07574	1.039	0.041719	0.99761	TRUE
novel_circ_0000064	9.22396	5.19757	0.44787	0.42691	0.99761	FALSE
novel_circ_0000094	5.90077	5.43442	0.11149	0.84709	0.99761	FALSE
novel_circ_0000096	1.26696	1.04782	0.03985	0.92308	0.99761	FALSE
novel_circ_0000106	0	0.51724	-0.2062	0.47048	0.99761	FALSE
novel_circ_0000109	0.685614	0	0.20454	0.4867	0.99761	FALSE
novel_circ_0000111	5.81471	3.91265	0.24969	0.66539	0.99761	FALSE
novel_circ_0000114	4.18671	1.82368	0.54002	0.34952	0.99761	FALSE
novel_circ_0000127	13.1869	18.5675	-0.36517	0.44315	0.99761	FALSE
novel_circ_0000136	1.71579	0	0.49706	0.23876	0.99761	FALSE
novel_circ_0000144	4.80281	7.14634	-0.39544	0.47655	0.99761	FALSE
novel_circ_0000151	8.14488	6.14697	0.2342	0.66508	0.99761	FALSE
novel_circ_0000154	5.78826	7.62696	-0.21969	0.68705	0.99761	FALSE
novel_circ_0000155	9.12388	5.73633	0.38942	0.4988	0.99761	FALSE
novel_circ_0000165	20.5625	20.8051	-0.029443	0.95078	0.99761	FALSE
novel_circ_0000167	4.23562	3.22702	0.17828	0.75804	0.99761	FALSE
novel_circ_0000174	6.24534	6.31536	0.0329	0.95298	0.99761	FALSE
novel_circ_0000184	4.94541	6.87287	-0.18764	0.7412	0.99761	FALSE
novel_circ_0000204	10.3119	3.74426	0.83531	0.14036	0.99761	FALSE
novel_circ_0000206	1.13033	0.51724	0.17978	0.68584	0.99761	FALSE
novel_circ_0000209	6.45972	5.3944	0.098649	0.8642	0.99761	FALSE
novel_circ_0000210	6.92092	5.31599	0.24337	0.66205	0.99761	FALSE
novel_circ_0000215	17.3754	23.0108	-0.30363	0.48969	0.99761	FALSE
novel_circ_0000216	2.56867	3.08016	-0.14343	0.80023	0.99761	FALSE
novel_circ_0000237	17.8589	7.58694	0.78948	0.14552	0.99761	FALSE
novel_circ_0000245	5.08438	3.35212	0.34862	0.54693	0.99761	FALSE
novel_circ_0000247	0.457076	0.83765	-0.09052	0.80646	0.99761	FALSE
novel_circ_0000250	4.27216	4.7503	-0.034002	0.95289	0.99761	FALSE
novel_circ_0000252	4.92535	4.4835	0.069962	0.90365	0.99761	FALSE
novel_circ_0000256	3.52761	1.25647	0.53401	0.33841	0.99761	FALSE
novel_circ_0000257	1.26696	0.77586	0.072315	0.85927	0.99761	FALSE
novel_circ_0000261	2.88499	1.55172	0.26005	0.63794	0.99761	FALSE
novel_circ_0000266	22.3189	20.5299	0.076496	0.85537	0.99761	FALSE
novel_circ_0000272	4.67854	5.67818	-0.16301	0.77782	0.99761	FALSE
novel_circ_0000273	2.42792	5.12583	-0.53495	0.35472	0.99761	FALSE
novel_circ_0000274	4.21322	5.22425	-0.15731	0.78083	0.99761	FALSE
novel_circ_0000284	19.3085	20.0396	-0.047386	0.93305	0.99761	FALSE
novel_circ_0000299	16.2409	12.9163	0.24564	0.59929	0.99761	FALSE
novel_circ_0000302	3.51112	1.2931	0.35613	0.49252	0.99761	FALSE
novel_circ_0000313	8.29566	6.51735	0.20393	0.70348	0.99761	FALSE
novel_circ_0000314	5.0885	5.6364	-0.089588	0.87185	0.99761	FALSE
novel_circ_0000315	3.30731	3.18524	0.044667	0.93841	0.99761	FALSE
novel_circ_0000316	4.79457	2.9684	0.29734	0.60739	0.99761	FALSE
novel_circ_0000327	39.8174	42.4347	-0.097026	0.79261	0.99761	FALSE
novel_circ_0000338	15.3939	11.4345	0.37696	0.43835	0.99761	FALSE
novel_circ_0000345	20.0601	20.3094	-0.042015	0.92229	0.99761	FALSE
novel_circ_0000347	10.5156	10.8839	-0.08718	0.86367	0.99761	FALSE
novel_circ_0000357	3.27668	3.74426	-0.1481	0.79787	0.99761	FALSE
novel_circ_0000372	4.84347	1.35489	0.77624	0.1782	0.99761	FALSE
novel_circ_0000397	5.57621	5.24753	0.022398	0.96854	0.99761	FALSE
novel_circ_0000399	1.96672	5.19757	-0.56405	0.31804	0.99761	FALSE
novel_circ_0000403	2.85848	2.06896	0.10901	0.84305	0.99761	FALSE
novel_circ_0000406	26.2689	31.2887	-0.22451	0.59372	0.99761	FALSE
novel_circ_0000427	5.38243	3.38207	0.34359	0.55265	0.99761	FALSE
novel_circ_0000435	6.11455	5.82656	-0.01299	0.98157	0.99761	FALSE
novel_circ_0000449	4.34573	0.77586	0.79381	0.15901	0.99761	FALSE
novel_circ_0000452	18.1688	11.1677	0.56792	0.21934	0.99761	FALSE
novel_circ_0000461	12.2173	5.21242	0.79911	0.14967	0.99761	FALSE
novel_circ_0000466	9.84246	6.90106	0.4066	0.45629	0.99761	FALSE
novel_circ_0000480	4.82932	3.17857	0.31532	0.58199	0.99761	FALSE
novel_circ_0000498	3.55412	3.14346	0.10306	0.85273	0.99761	FALSE
novel_circ_0000501	24.6444	7.81045	1.2807	0.0064393	0.99761	TRUE
novel_circ_0000509	11.8457	8.86494	0.32283	0.54086	0.99761	FALSE
novel_circ_0000510	7.04698	6.76263	-0.0027622	0.996	0.99761	FALSE
novel_circ_0000518	17.6646	11.5814	0.49881	0.27411	0.99761	FALSE
novel_circ_0000524	23.967	10.7004	0.97161	0.030865	0.99761	TRUE
novel_circ_0000525	29.9803	26.6484	0.15709	0.6722	0.99761	FALSE
novel_circ_0000529	2.85436	1.2931	0.32271	0.55743	0.99761	FALSE
novel_circ_0000532	6.92271	3.96777	0.53728	0.34054	0.99761	FALSE
novel_circ_0000540	8.106	5.86658	0.28295	0.62386	0.99761	FALSE
novel_circ_0000542	7.58181	9.49393	-0.19619	0.70995	0.99761	FALSE
novel_circ_0000543	6.48212	4.23306	0.42734	0.45141	0.99761	FALSE
novel_circ_0000546	4.6703	9.44912	-0.66253	0.22413	0.99761	FALSE
novel_circ_0000558	4.64557	1.88547	0.60692	0.29087	0.99761	FALSE
novel_circ_0000559	21.5266	12.5093	0.54244	0.28095	0.99761	FALSE
novel_circ_0000563	6.93919	7.1515	-0.0029499	0.9957	0.99761	FALSE
novel_circ_0000568	3.27256	4.49835	-0.21507	0.71012	0.99761	FALSE
novel_circ_0000572	2.49743	0.77586	0.3887	0.44305	0.99761	FALSE
novel_circ_0000576	9.16681	11.1544	-0.24685	0.63776	0.99761	FALSE
novel_circ_0000578	1.13033	0.77586	0.088281	0.84652	0.99761	FALSE
novel_circ_0000583	4.80281	1.03448	0.76466	0.17903	0.99761	FALSE
novel_circ_0000584	3.93344	1.04782	0.52249	0.31605	0.99761	FALSE
novel_circ_0000602	4.41112	3.91265	0.10076	0.86177	0.99761	FALSE
novel_circ_0000605	2.43616	1.2931	0.23762	0.65987	0.99761	FALSE
novel_circ_0000611	4.65381	3.44386	0.26884	0.63931	0.99761	FALSE
novel_circ_0000613	18.5545	15.3508	0.22667	0.61794	0.99761	FALSE
novel_circ_0000616	3.55824	2.34092	0.26711	0.64311	0.99761	FALSE
novel_circ_0000625	6.40436	5.26754	0.1919	0.73014	0.99761	FALSE
novel_circ_0000636	9.08321	4.48501	0.68509	0.21151	0.99761	FALSE
novel_circ_0000687	4.85172	3.66585	0.23238	0.68799	0.99761	FALSE
novel_circ_0000689	2.48919	6.10519	-0.63491	0.27115	0.99761	FALSE
novel_circ_0000698	62.6387	52.6116	0.22524	0.50908	0.99761	FALSE
novel_circ_0000700	5.11089	5.35777	-0.06302	0.91278	0.99761	FALSE
novel_circ_0000701	7.11649	5.9368	0.13703	0.80966	0.99761	FALSE
novel_circ_0000703	17.0443	17.4831	-0.011335	0.97934	0.99761	FALSE
novel_circ_0000709	13.2705	5.47104	0.74248	0.19271	0.99761	FALSE
novel_circ_0000727	2.01975	1.2931	0.10864	0.8086	0.99761	FALSE
novel_circ_0000731	0.67325	0	0.20379	0.4877	0.99761	FALSE
novel_circ_0000734	2.20762	0	0.79629	0.10778	0.99761	FALSE
novel_circ_0000735	12.5596	8.76652	0.38403	0.46118	0.99761	FALSE
novel_circ_0000745	2.82372	2.40271	0.091389	0.87406	0.99761	FALSE
novel_circ_0000746	1.97496	0	0.73248	0.1298	0.99761	FALSE
novel_circ_0000750	1.75055	1.25647	0.13184	0.79937	0.99761	FALSE
novel_circ_0000780	8.40996	6.25206	0.28207	0.59634	0.99761	FALSE
novel_circ_0000781	5.76175	1.87213	0.77965	0.17742	0.99761	FALSE
novel_circ_0000808	7.52054	5.69304	0.30314	0.57884	0.99761	FALSE
novel_circ_0000814	39.82	7.57184	1.438	0.010949	0.99761	TRUE
novel_circ_0000817	5.65575	1.2931	0.65509	0.23297	0.99761	FALSE
novel_circ_0000818	2.27302	1.61351	0.16168	0.76586	0.99761	FALSE
novel_circ_0000826	4.12544	0	1.168	0.031096	0.99761	TRUE
novel_circ_0000843	7.99588	12.1105	-0.42586	0.39882	0.99761	FALSE
novel_circ_0000845	5.30879	3.22702	0.35107	0.54264	0.99761	FALSE
novel_circ_0000851	2.03211	2.82154	-0.14535	0.79846	0.99761	FALSE
novel_circ_0000858	2.46858	2.86483	-0.047085	0.92731	0.99761	FALSE
novel_circ_0000859	4.79044	0	1.3387	0.015981	0.99761	TRUE
novel_circ_0000864	13.8331	13.4402	0.03601	0.94108	0.99761	FALSE
novel_circ_0000866	17.9992	12.806	0.37078	0.44003	0.99761	FALSE
novel_circ_0000868	3.77442	2.06896	0.27611	0.62099	0.99761	FALSE
novel_circ_0000872	0.457076	1.03448	-0.15343	0.69191	0.99761	FALSE
novel_circ_0000905	3.50934	3.13012	0.075517	0.89567	0.99761	FALSE
novel_circ_0000933	8.36696	6.23205	0.20137	0.72472	0.99761	FALSE
novel_circ_0000938	4.21734	4.59525	-0.059624	0.91685	0.99761	FALSE
novel_circ_0000941	12.1396	10.652	0.1703	0.72574	0.99761	FALSE
novel_circ_0000948	3.60303	2.34092	0.23214	0.67611	0.99761	FALSE
novel_circ_0000953	4.41937	2.45116	0.37887	0.51219	0.99761	FALSE
novel_circ_0000954	185.501	151.054	0.27159	0.28573	0.99761	FALSE
novel_circ_0000955	7.42451	10.4418	-0.37652	0.46895	0.99761	FALSE
novel_circ_0000959	4.44588	1.56506	0.6961	0.22768	0.99761	FALSE
novel_circ_0000962	2.03624	3.35212	-0.20509	0.71085	0.99761	FALSE
novel_circ_0000974	3.10529	0.77586	0.59394	0.28163	0.99761	FALSE
novel_circ_0000975	0	5.743	-1.2443	0.020653	0.99761	TRUE
novel_circ_0000982	26.6482	30.062	-0.16829	0.67533	0.99761	FALSE
novel_circ_0000983	9.09557	14.5113	-0.52757	0.29397	0.99761	FALSE
novel_circ_0000984	6.35545	6.77445	-0.088072	0.87751	0.99761	FALSE
novel_circ_0000997	2.39728	3.96777	-0.37583	0.51609	0.99761	FALSE
novel_circ_0000999	2.88499	0	0.99102	0.058626	0.99761	FALSE
novel_circ_0001002	10.5728	8.71656	0.20367	0.68652	0.99761	FALSE
novel_circ_0001003	8.51835	6.14697	0.31298	0.5671	0.99761	FALSE
novel_circ_0001004	1.13033	2.93329	-0.36946	0.49029	0.99761	FALSE
novel_circ_0001005	4.34161	5.53132	-0.24487	0.66807	0.99761	FALSE
novel_circ_0001016	1.59977	3.43719	-0.36018	0.51244	0.99761	FALSE
novel_circ_0001032	6.81665	4.64522	0.35375	0.52519	0.99761	FALSE
novel_circ_0001037	3.56237	6.726	-0.55326	0.32719	0.99761	FALSE
novel_circ_0001038	3.2808	2.13075	0.20734	0.71752	0.99761	FALSE
novel_circ_0001050	4.48064	3.12345	0.25767	0.65601	0.99761	FALSE
novel_circ_0001054	3.95405	0.51724	0.90568	0.10749	0.99761	FALSE
novel_circ_0001070	4.0518	3.08016	0.13238	0.81642	0.99761	FALSE
novel_circ_0001071	7.34736	4.99558	0.31968	0.57118	0.99761	FALSE
novel_circ_0001081	2.65646	0.51724	0.62474	0.24768	0.99761	FALSE
novel_circ_0001093	5.98204	4.48501	0.27393	0.62591	0.99761	FALSE
novel_circ_0001094	2.49743	0.83765	0.39551	0.43311	0.99761	FALSE
novel_circ_0001097	0.897667	0.77586	0.020689	0.95829	0.99761	FALSE
novel_circ_0001107	1.81182	2.91995	-0.25292	0.65816	0.99761	FALSE
novel_circ_0001109	3.79502	1.25647	0.5833	0.29693	0.99761	FALSE
novel_circ_0001122	8.87116	4.99558	0.52711	0.33304	0.99761	FALSE
novel_circ_0001125	7.10413	4.70034	0.4042	0.47008	0.99761	FALSE
novel_circ_0001127	2.25241	3.24036	-0.17146	0.76327	0.99761	FALSE
novel_circ_0001129	4.31749	9.82101	-0.6289	0.2708	0.99761	FALSE
novel_circ_0001130	3.64012	4.48501	-0.1092	0.85024	0.99761	FALSE
novel_circ_0001151	3.7909	6.21028	-0.39592	0.48333	0.99761	FALSE
novel_circ_0001156	1.12208	1.81034	-0.12793	0.77198	0.99761	FALSE
novel_circ_0001157	4.18671	4.3866	-0.02612	0.96352	0.99761	FALSE
novel_circ_0001158	5.09674	0.51724	1.1196	0.050133	0.99761	FALSE
novel_circ_0001160	10.4627	11.3445	-0.10576	0.83915	0.99761	FALSE
novel_circ_0001174	2.26477	4.79875	-0.49718	0.39028	0.99761	FALSE
novel_circ_0001180	2.39728	2.19254	0.02509	0.96462	0.99761	FALSE
novel_circ_0001184	9.88306	7.68208	0.26971	0.60817	0.99761	FALSE
novel_circ_0001194	13.0661	8.66811	0.48113	0.32805	0.99761	FALSE
novel_circ_0001196	110.455	132.863	-0.07842	0.88184	0.99761	FALSE
novel_circ_0001200	15.8227	10.7855	0.42664	0.37047	0.99761	FALSE
novel_circ_0001207	9.13857	5.72815	0.44403	0.40868	0.99761	FALSE
novel_circ_0001209	67.7803	70.7632	-0.067059	0.82018	0.99761	FALSE
novel_circ_0001217	3.83569	5.9368	-0.2674	0.64143	0.99761	FALSE
novel_circ_0001226	13.9373	20.0575	-0.44146	0.32141	0.99761	FALSE
novel_circ_0001228	8.4406	7.24991	0.16037	0.76231	0.99761	FALSE
novel_circ_0001229	35.9865	21.0172	0.67715	0.083253	0.99761	FALSE
novel_circ_0001237	1.12208	3.65919	-0.52773	0.33568	0.99761	FALSE
novel_circ_0001253	8.21797	3.34545	0.77098	0.17865	0.99761	FALSE
novel_circ_0001264	17.9113	40.3689	-0.92683	0.049053	0.99761	TRUE
novel_circ_0001266	55.1281	15.4074	1.2152	0.026767	0.99761	TRUE
novel_circ_0001270	0.897667	0	0.22527	0.46117	0.99761	FALSE
novel_circ_0001273	5.07201	3.89931	0.17296	0.76502	0.99761	FALSE
novel_circ_0001275	12.2822	11.8067	0.030387	0.95541	0.99761	FALSE
novel_circ_0001279	1.36299	2.59954	-0.28853	0.59438	0.99761	FALSE
novel_circ_0001282	4.89059	1.04782	0.92808	0.10406	0.99761	FALSE
novel_circ_0001285	0	0	NA	NA	NA	NA
novel_circ_0001288	1.53025	0	0.46566	0.25866	0.99761	FALSE
novel_circ_0001301	24.3404	32.6582	-0.37194	0.36173	0.99761	FALSE
novel_circ_0001303	11.3156	9.96121	0.1505	0.75788	0.99761	FALSE
novel_circ_0001310	3.13002	4.02289	-0.14144	0.80539	0.99761	FALSE
novel_circ_0001317	17.2745	14.303	0.16361	0.75578	0.99761	FALSE
novel_circ_0001318	2.01975	7.02792	-0.73712	0.19847	0.99761	FALSE
novel_circ_0001322	14.882	12.8312	0.17873	0.69748	0.99761	FALSE
novel_circ_0001326	2.82372	0.51724	0.61723	0.25035	0.99761	FALSE
novel_circ_0001327	10.438	2.09412	1.1374	0.049366	0.99761	TRUE
novel_circ_0001328	7.4899	4.49168	0.49768	0.37106	0.99761	FALSE
novel_circ_0001335	8.35693	7.09638	0.1583	0.7628	0.99761	FALSE
novel_circ_0001341	7.43687	7.24324	-0.021893	0.96829	0.99761	FALSE
novel_circ_0001354	17.4242	17.3647	-0.014035	0.9745	0.99761	FALSE
novel_circ_0001359	0.914152	2.19254	-0.27914	0.56954	0.99761	FALSE
novel_circ_0001363	6.6535	5.6797	0.1428	0.79503	0.99761	FALSE
novel_circ_0001379	3.24604	4.41655	-0.24787	0.66679	0.99761	FALSE
novel_circ_0001380	12.9171	6.73419	0.66697	0.20648	0.99761	FALSE
novel_circ_0001404	3.7909	2.86998	0.19005	0.7423	0.99761	FALSE
novel_circ_0001412	6.25358	6.73419	-0.023702	0.96573	0.99761	FALSE
novel_circ_0001423	2.05684	2.19254	-0.015095	0.97603	0.99761	FALSE
novel_circ_0001432	3.55	1.82368	0.41595	0.46759	0.99761	FALSE
novel_circ_0001433	2.47683	2.09412	0.07778	0.87806	0.99761	FALSE
novel_circ_0001438	7.04698	2.0823	0.90314	0.11761	0.99761	FALSE
novel_circ_0001439	6.23297	7.57184	-0.13945	0.79927	0.99761	FALSE
novel_circ_0001441	34.6771	25.0715	0.41449	0.26849	0.99761	FALSE
novel_circ_0001449	7.12885	6.73934	0.090357	0.86801	0.99761	FALSE
novel_circ_0001452	3.96229	6.63426	-0.44956	0.42837	0.99761	FALSE
novel_circ_0001462	18.6376	17.5645	0.057395	0.90822	0.99761	FALSE
novel_circ_0001483	2.04036	1.03448	0.2188	0.66158	0.99761	FALSE
novel_circ_0001497	1.75055	2.08897	-0.081087	0.88392	0.99761	FALSE
novel_circ_0001499	19.0152	19.5169	-0.011548	0.97869	0.99761	FALSE
novel_circ_0001500	3.28904	3.54743	-0.059282	0.9158	0.99761	FALSE
novel_circ_0001507	3.30731	2.13075	0.23324	0.68553	0.99761	FALSE
novel_circ_0001508	8.3693	8.5079	-0.012317	0.98104	0.99761	FALSE
novel_circ_0001510	4.2315	5.56794	-0.24313	0.66921	0.99761	FALSE
novel_circ_0001516	13.8513	14.1176	-0.056334	0.90461	0.99761	FALSE
novel_circ_0001527	9.91843	13.3751	-0.25347	0.63863	0.99761	FALSE
novel_circ_0001532	0.914152	3.45053	-0.56574	0.29879	0.99761	FALSE
novel_circ_0001533	3.30731	1.81034	0.2621	0.63927	0.99761	FALSE
novel_circ_0001542	3.08702	1.35489	0.43441	0.4436	0.99761	FALSE
novel_circ_0001548	1.57916	3.34545	-0.38333	0.50067	0.99761	FALSE
novel_circ_0001577	3.10941	0.77586	0.59746	0.27942	0.99761	FALSE
novel_circ_0001579	2.2035	2.93329	-0.12498	0.82519	0.99761	FALSE
novel_circ_0001582	7.30848	16.2133	-0.88155	0.074411	0.99761	FALSE
novel_circ_0001584	3.76439	3.64585	-0.0039904	0.9945	0.99761	FALSE
novel_circ_0001589	3.53585	5.11916	-0.2991	0.6004	0.99761	FALSE
novel_circ_0001595	2.94214	8.61814	-0.83231	0.14495	0.99761	FALSE
novel_circ_0001598	1.35886	3.70248	-0.57579	0.31586	0.99761	FALSE
novel_circ_0001599	10.081	16.123	-0.45503	0.37151	0.99761	FALSE
novel_circ_0001602	8.4182	11.1559	-0.30765	0.5345	0.99761	FALSE
novel_circ_0001616	20.8782	12.5308	0.64066	0.15112	0.99761	FALSE
novel_circ_0001619	18.7195	23.365	-0.22811	0.67786	0.99761	FALSE
novel_circ_0001622	2.27302	2.66133	-0.055349	0.92264	0.99761	FALSE
novel_circ_0001623	30.3206	26.4365	0.18179	0.6607	0.99761	FALSE
novel_circ_0001627	4.41937	3.38723	0.16302	0.77818	0.99761	FALSE
novel_circ_0001629	11.2154	9.31408	0.18321	0.74155	0.99761	FALSE
novel_circ_0001633	0.914152	4.43656	-0.61013	0.24941	0.99761	FALSE
novel_circ_0001635	2.65646	0	0.93346	0.070797	0.99761	FALSE
novel_circ_0001636	12.311	7.29169	0.45803	0.40411	0.99761	FALSE
novel_circ_0001637	2.48507	3.44901	-0.15081	0.78628	0.99761	FALSE
novel_circ_0001638	4.22559	6.57914	-0.37319	0.50868	0.99761	FALSE
novel_circ_0001642	1.37123	3.64736	-0.37513	0.47229	0.99761	FALSE
novel_circ_0001643	4.34573	4.6437	-0.082892	0.88611	0.99761	FALSE
novel_circ_0001645	3.90514	4.96563	-0.17682	0.7596	0.99761	FALSE
novel_circ_0001646	0.897667	1.2931	-0.088854	0.83224	0.99761	FALSE
novel_circ_0001655	8.28569	2.5862	0.72008	0.2126	0.99761	FALSE
novel_circ_0001665	6.75311	4.17127	0.30274	0.59493	0.99761	FALSE
novel_circ_0001682	0.67325	2.70978	-0.47776	0.34573	0.99761	FALSE
novel_circ_0001684	25.2369	20.8615	0.23255	0.63227	0.99761	FALSE
novel_circ_0001685	11.1541	7.85374	0.29744	0.57975	0.99761	FALSE
novel_circ_0001687	1.8077	4.77874	-0.54965	0.33238	0.99761	FALSE
novel_circ_0001692	4.21322	3.86269	0.094023	0.86926	0.99761	FALSE
novel_circ_0001710	2.93802	4.95896	-0.33823	0.55884	0.99761	FALSE
novel_circ_0001712	38.6594	36.0724	0.092552	0.78998	0.99761	FALSE
novel_circ_0001716	2.6217	2.13075	0.068344	0.90453	0.99761	FALSE
novel_circ_0001718	6.63702	5.22576	0.22307	0.69892	0.99761	FALSE
novel_circ_0001724	11.5394	7.40496	0.44298	0.41678	0.99761	FALSE
novel_circ_0001725	5.71463	2.29096	0.60968	0.29213	0.99761	FALSE
novel_circ_0001728	5.41479	4.01622	0.20206	0.72412	0.99761	FALSE
novel_circ_0001729	24.0695	35.1647	-0.47125	0.2354	0.99761	FALSE
novel_circ_0001738	4.6703	4.91566	-0.015107	0.97903	0.99761	FALSE
novel_circ_0001739	103.834	91.9569	0.1633	0.53036	0.99761	FALSE
novel_circ_0001740	13.9985	9.01696	0.4562	0.36633	0.99761	FALSE
novel_circ_0001749	2.6217	3.10344	-0.13074	0.81264	0.99761	FALSE
novel_circ_0001751	14.6305	25.1633	-0.67564	0.13542	0.99761	FALSE
novel_circ_0001761	2.43204	0.51724	0.56496	0.28998	0.99761	FALSE
novel_circ_0001769	4.00117	7.09638	-0.49428	0.38256	0.99761	FALSE
novel_circ_0001770	2.21587	2.61955	-0.043122	0.93179	0.99761	FALSE
novel_circ_0001771	2.94627	4.12131	-0.19532	0.73573	0.99761	FALSE
novel_circ_0001777	9.77116	22.3354	-0.93332	0.048339	0.99761	TRUE
novel_circ_0001779	5.71284	4.17643	0.2609	0.64513	0.99761	FALSE
novel_circ_0001782	2.43204	2.54958	-0.063157	0.91226	0.99761	FALSE
novel_circ_0001799	6.47621	5.16913	0.21701	0.70375	0.99761	FALSE
novel_circ_0001802	4.38049	7.12457	-0.29575	0.60773	0.99761	FALSE
novel_circ_0001806	1.75055	0	0.66149	0.15817	0.99761	FALSE
novel_circ_0001814	3.09526	4.32329	-0.20574	0.71554	0.99761	FALSE
novel_circ_0001818	5.76999	1.81034	0.65999	0.25155	0.99761	FALSE
novel_circ_0001824	56.6155	48.9287	0.18462	0.55654	0.99761	FALSE
novel_circ_0001827	4.89059	4.58191	0.030036	0.95842	0.99761	FALSE
novel_circ_0001829	8.22442	4.42171	0.50371	0.37284	0.99761	FALSE
novel_circ_0001837	5.20864	6.31536	-0.17074	0.7655	0.99761	FALSE
novel_circ_0001839	2.64821	3.7576	-0.25142	0.66391	0.99761	FALSE
novel_circ_0001845	2.72597	1.03448	0.34195	0.50583	0.99761	FALSE
novel_circ_0001846	1.81594	0	0.56086	0.20236	0.99761	FALSE
novel_circ_0001867	23.6796	21.032	0.16693	0.67378	0.99761	FALSE
novel_circ_0001868	6.1717	5.68637	0.086393	0.87662	0.99761	FALSE
novel_circ_0001870	10.2159	11.6365	-0.12973	0.79032	0.99761	FALSE
novel_circ_0001871	2.26477	3.4572	-0.16526	0.76479	0.99761	FALSE
novel_circ_0001872	3.32146	4.63855	-0.25504	0.65829	0.99761	FALSE
novel_circ_0001878	4.44176	1.55172	0.54184	0.34113	0.99761	FALSE
novel_circ_0001883	3.75615	5.26754	-0.27828	0.62498	0.99761	FALSE
novel_circ_0001884	27.3727	20.0544	0.35851	0.40686	0.99761	FALSE
novel_circ_0001890	4.69503	1.77372	0.4768	0.38919	0.99761	FALSE
novel_circ_0001892	21.3576	19.9209	0.065443	0.87359	0.99761	FALSE
novel_circ_0001898	2.67294	3.70248	-0.19893	0.72852	0.99761	FALSE
novel_circ_0001909	4.38049	1.87213	0.51066	0.37697	0.99761	FALSE
novel_circ_0001916	38.1917	52.0373	-0.42394	0.2304	0.99761	FALSE
novel_circ_0001917	0	1.77372	-0.58758	0.17744	0.99761	FALSE
novel_circ_0001918	3.53997	2.13075	0.28001	0.62681	0.99761	FALSE
novel_circ_0001927	4.78632	2.34092	0.43573	0.45003	0.99761	FALSE
novel_circ_0001936	19.4317	16.7105	0.16732	0.72238	0.99761	FALSE
novel_circ_0001940	4.23562	4.79208	-0.10458	0.8542	0.99761	FALSE
novel_circ_0001948	3.86042	5.46953	-0.24114	0.67662	0.99761	FALSE
novel_circ_0001958	7.8857	5.77811	0.24872	0.65238	0.99761	FALSE
novel_circ_0001961	2.26889	3.49898	-0.23485	0.68331	0.99761	FALSE
novel_circ_0001963	5.17037	0	1.3659	0.014058	0.99761	TRUE
novel_circ_0001966	8.61198	1.2931	1.2328	0.033002	0.99761	TRUE
novel_circ_0001968	9.90367	4.7503	0.70778	0.19759	0.99761	FALSE
novel_circ_0001973	11.3132	5.56794	0.67379	0.20701	0.99761	FALSE
novel_circ_0001974	4.6273	3.86269	0.16407	0.77342	0.99761	FALSE
novel_circ_0001975	21.2027	15.1488	0.42368	0.33613	0.99761	FALSE
novel_circ_0001976	10.6482	7.34984	0.38967	0.46058	0.99761	FALSE
novel_circ_0001977	13.0314	7.99066	0.56203	0.25895	0.99761	FALSE
novel_circ_0001980	2.25653	3.08016	-0.15026	0.79314	0.99761	FALSE
novel_circ_0001986	4.12132	3.64585	0.032618	0.95503	0.99761	FALSE
novel_circ_0001987	5.25164	9.61084	-0.60458	0.26057	0.99761	FALSE
novel_circ_0001991	0.844638	1.03448	-0.070543	0.86082	0.99761	FALSE
novel_circ_0002001	7.59417	8.82831	-0.10797	0.83939	0.99761	FALSE
novel_circ_0002006	7.45102	10.7304	-0.4279	0.40465	0.99761	FALSE
novel_circ_0002009	4.61315	2.40938	0.45749	0.42729	0.99761	FALSE
novel_circ_0002010	4.93771	4.80542	0.066934	0.90667	0.99761	FALSE
novel_circ_0002016	6.43912	6.18032	0.074117	0.89788	0.99761	FALSE
novel_circ_0002018	8.28569	3.9611	0.68589	0.21934	0.99761	FALSE
novel_circ_0002022	3.32559	4.00288	-0.15439	0.78946	0.99761	FALSE
novel_circ_0002023	10.2135	3.74426	0.83824	0.13627	0.99761	FALSE
novel_circ_0002024	8.00646	10.2383	-0.21752	0.69411	0.99761	FALSE
novel_circ_0002031	4.17022	7.1179	-0.37158	0.52034	0.99761	FALSE
novel_circ_0002050	12.9278	15.5677	-0.13811	0.805	0.99761	FALSE
novel_circ_0002054	9.2976	7.55334	0.18665	0.74039	0.99761	FALSE
novel_circ_0002055	23.1471	11.6598	0.75579	0.093259	0.99761	FALSE
novel_circ_0002057	37.8431	24.6945	0.52946	0.18089	0.99761	FALSE
novel_circ_0002058	6.34137	1.35489	0.86181	0.1306	0.99761	FALSE
novel_circ_0002059	4.34161	4.70034	-0.0898	0.87542	0.99761	FALSE
novel_circ_0002065	1.3465	5.32933	-0.72562	0.20091	0.99761	FALSE
novel_circ_0002081	2.92566	3.94109	-0.16331	0.76904	0.99761	FALSE
novel_circ_0002087	5.54324	2.09564	0.5706	0.31125	0.99761	FALSE
novel_circ_0002092	10.6971	8.24928	0.31387	0.54604	0.99761	FALSE
novel_circ_0002093	8.3976	6.29535	0.24798	0.6538	0.99761	FALSE
novel_circ_0002098	3.0605	5.90836	-0.46078	0.42566	0.99761	FALSE
novel_circ_0002099	6.84729	2.66133	0.80445	0.15687	0.99761	FALSE
novel_circ_0002106	15.6554	22.8142	-0.46295	0.32173	0.99761	FALSE
novel_circ_0002113	3.80739	5.59462	-0.25346	0.66065	0.99761	FALSE
novel_circ_0002116	29.0673	19.7655	0.40817	0.40835	0.99761	FALSE
novel_circ_0002124	4.17434	4.44323	-0.015066	0.97921	0.99761	FALSE
novel_circ_0002125	5.76587	0.83765	1.1388	0.047891	0.99761	TRUE
novel_circ_0002136	5.47194	1.55172	0.68152	0.23486	0.99761	FALSE
novel_circ_0002138	2.43204	1.88547	0.18104	0.74783	0.99761	FALSE
novel_circ_0002161	6.17994	3.63402	0.36541	0.52689	0.99761	FALSE
novel_circ_0002175	0.897667	2.32758	-0.25225	0.57542	0.99761	FALSE
novel_circ_0002184	3.92753	2.08897	0.40705	0.47877	0.99761	FALSE
novel_circ_0002185	3.21953	0.51724	0.54495	0.28081	0.99761	FALSE
novel_circ_0002188	3.97644	4.17127	-0.021465	0.97041	0.99761	FALSE
novel_circ_0002194	5.02722	2.91995	0.40944	0.47605	0.99761	FALSE
novel_circ_0002197	4.86408	1.03448	0.81277	0.15555	0.99761	FALSE
novel_circ_0002201	10.4138	11.9085	-0.12173	0.8051	0.99761	FALSE
novel_circ_0002205	4.01532	5.32266	-0.21462	0.70406	0.99761	FALSE
novel_circ_0002210	8.07124	7.89892	0.035622	0.9486	0.99761	FALSE
novel_circ_0002211	3.46634	4.75697	-0.23649	0.68266	0.99761	FALSE
novel_circ_0002219	2.2035	2.09564	0.058942	0.91276	0.99761	FALSE
novel_circ_0002226	3.32559	3.45053	0.022583	0.96887	0.99761	FALSE
novel_circ_0002229	2.88499	0.51724	0.67999	0.21253	0.99761	FALSE
novel_circ_0002231	3.49697	4.79875	-0.28981	0.61218	0.99761	FALSE
novel_circ_0002232	35.0458	35.6402	-0.04685	0.89468	0.99761	FALSE
novel_circ_0002233	24.8647	20.191	0.2102	0.6279	0.99761	FALSE
novel_circ_0002234	2.95863	6.19027	-0.51477	0.37376	0.99761	FALSE
novel_circ_0002241	4.26034	4.90232	-0.099069	0.86403	0.99761	FALSE
novel_circ_0002246	2.8196	2.09412	0.13276	0.80699	0.99761	FALSE
novel_circ_0002253	7.63896	3.43719	0.68626	0.22691	0.99761	FALSE
novel_circ_0002287	14.8597	9.29043	0.54682	0.2611	0.99761	FALSE
novel_circ_0002289	4.21734	2.29096	0.39596	0.49376	0.99761	FALSE
novel_circ_0002291	6.0315	9.80616	-0.37467	0.51628	0.99761	FALSE
novel_circ_0002305	3.29495	4.27484	-0.22082	0.70171	0.99761	FALSE
novel_circ_0002308	9.21627	5.2727	0.38985	0.50056	0.99761	FALSE
novel_circ_0002309	11.2378	5.32115	0.65946	0.23662	0.99761	FALSE
novel_circ_0002312	5.30467	4.54013	0.15104	0.78803	0.99761	FALSE
novel_circ_0002313	28.4642	35.245	-0.26577	0.49439	0.99761	FALSE
novel_circ_0002325	11.1665	15.0453	-0.32524	0.51421	0.99761	FALSE
novel_circ_0002333	0	2.09564	-0.45314	0.25292	0.99761	FALSE
novel_circ_0002344	24.2551	22.9759	0.064525	0.87353	0.99761	FALSE
novel_circ_0002345	3.51937	0.51724	0.78181	0.15577	0.99761	FALSE
novel_circ_0002354	4.06835	7.20662	-0.40001	0.4888	0.99761	FALSE
novel_circ_0002356	8.94067	12.0568	-0.27426	0.58847	0.99761	FALSE
novel_circ_0002357	3.07465	0.83765	0.60338	0.27166	0.99761	FALSE
novel_circ_0002362	4.17847	0.51724	0.95482	0.091259	0.99761	FALSE
novel_circ_0002363	0.457076	0	0.18344	0.51549	0.99761	FALSE
novel_circ_0002366	5.52909	3.06682	0.40549	0.48248	0.99761	FALSE
novel_circ_0002368	6.43912	7.2148	-0.055812	0.91902	0.99761	FALSE
novel_circ_0002369	21.552	21.5241	0.002939	0.99463	0.99761	FALSE
novel_circ_0002371	4.18671	2.09564	0.41787	0.45767	0.99761	FALSE
novel_circ_0002372	7.14122	5.22425	0.32938	0.55285	0.99761	FALSE
novel_circ_0002388	9.48726	8.19416	0.17323	0.738	0.99761	FALSE
novel_circ_0002394	1.35886	0.77586	0.1473	0.75319	0.99761	FALSE
novel_circ_0002396	6.10459	9.3555	-0.34146	0.55174	0.99761	FALSE
novel_circ_0002398	5.9025	12.6225	-0.83643	0.10333	0.99761	FALSE
novel_circ_0002399	2.49743	5.15579	-0.49536	0.39202	0.99761	FALSE
novel_circ_0002400	16.1508	13.6988	0.16856	0.71162	0.99761	FALSE
novel_circ_0002404	3.99293	2.0823	0.42187	0.46482	0.99761	FALSE
novel_circ_0002405	0.67325	3.70915	-0.75333	0.17197	0.99761	FALSE
novel_circ_0002417	11.656	6.45404	0.51024	0.35432	0.99761	FALSE
novel_circ_0002423	2.0486	2.40271	-0.045115	0.93608	0.99761	FALSE
novel_circ_0002426	1.29347	5.01408	-0.87074	0.12991	0.99761	FALSE
novel_circ_0002433	32.5142	19.4151	0.60963	0.14772	0.99761	FALSE
novel_circ_0002435	2.87675	0.83765	0.56365	0.30056	0.99761	FALSE
novel_circ_0002436	3.77854	0	1.1727	0.030704	0.99761	TRUE
novel_circ_0002460	55.3904	39.369	0.41122	0.31499	0.99761	FALSE
novel_circ_0002461	5.78002	6.56064	-0.10893	0.8462	0.99761	FALSE
novel_circ_0002487	7.46339	4.79208	0.36922	0.5038	0.99761	FALSE
novel_circ_0002493	21.6539	31.8727	-0.48641	0.22401	0.99761	FALSE
novel_circ_0002494	1.53025	3.70915	-0.52306	0.35826	0.99761	FALSE
novel_circ_0002510	3.24604	5.23607	-0.2978	0.60206	0.99761	FALSE
novel_circ_0002512	12.1013	22.7991	-0.6999	0.12722	0.99761	FALSE
novel_circ_0002514	238.53	278.972	-0.21794	0.40966	0.99761	FALSE
novel_circ_0002516	10.071	10.3316	0.015346	0.97607	0.99761	FALSE
novel_circ_0002539	9.67101	11.1259	-0.14706	0.77194	0.99761	FALSE
novel_circ_0002541	4.01944	5.48287	-0.23246	0.6811	0.99761	FALSE
novel_circ_0002547	10.4668	10.4352	0.024359	0.96066	0.99761	FALSE
novel_circ_0002555	2.67294	3.66585	-0.13976	0.79934	0.99761	FALSE
novel_circ_0002576	24.6143	22.7209	0.07706	0.86514	0.99761	FALSE
novel_circ_0002583	4.99899	12.7931	-0.73656	0.19874	0.99761	FALSE
novel_circ_0002594	4.02356	1.03448	0.65527	0.24457	0.99761	FALSE
novel_circ_0002602	2.04036	2.0823	0.0083746	0.98778	0.99761	FALSE
novel_circ_0002609	6.0168	3.66585	0.41097	0.47753	0.99761	FALSE
novel_circ_0002611	4.30101	0	1.0274	0.049544	0.99761	TRUE
novel_circ_0002612	3.71727	5.16913	-0.26619	0.6427	0.99761	FALSE
novel_circ_0002619	5.83126	6.07184	-0.055599	0.9233	0.99761	FALSE
novel_circ_0002620	3.17068	6.57914	-0.52662	0.36009	0.99761	FALSE
novel_circ_0002636	5.51082	8.17931	-0.41198	0.45094	0.99761	FALSE
novel_circ_0002639	9.63625	5.21758	0.58169	0.28011	0.99761	FALSE
novel_circ_0002649	0.685614	1.2931	-0.14115	0.73177	0.99761	FALSE
novel_circ_0002656	2.43204	1.25647	0.30554	0.57087	0.99761	FALSE
novel_circ_0002658	7.70195	1.56506	1.2085	0.036012	0.99761	TRUE
novel_circ_0002661	24.9936	22.1319	0.14756	0.72973	0.99761	FALSE
novel_circ_0002666	12.0518	10.8921	0.089746	0.86138	0.99761	FALSE
novel_circ_0002684	2.27302	4.64522	-0.44414	0.44255	0.99761	FALSE
novel_circ_0002686	4.15195	0	1.2495	0.023039	0.99761	TRUE
novel_circ_0002687	3.83981	3.44901	0.076709	0.89151	0.99761	FALSE
novel_circ_0002691	3.53585	2.29096	0.2562	0.6573	0.99761	FALSE
novel_circ_0002693	20.6197	24.0988	-0.15731	0.71873	0.99761	FALSE
novel_circ_0002694	17.1198	18.5327	-0.099196	0.83841	0.99761	FALSE
novel_circ_0002705	7.0717	12.621	-0.63084	0.21507	0.99761	FALSE
novel_circ_0002710	8.83461	3.65403	0.74035	0.19646	0.99761	FALSE
novel_circ_0002725	1.13033	2.92662	-0.45748	0.41595	0.99761	FALSE
novel_circ_0002727	6.80017	4.91051	0.31929	0.56625	0.99761	FALSE
novel_circ_0002740	7.70841	5.1724	0.20534	0.71913	0.99761	FALSE
novel_circ_0002753	24.057	21.264	0.11113	0.80302	0.99761	FALSE
novel_circ_0002758	5.88601	1.55172	0.70634	0.21673	0.99761	FALSE
novel_circ_0002774	3.89278	4.12798	-0.0617	0.91494	0.99761	FALSE
novel_circ_0002775	5.73935	9.08026	-0.46637	0.37639	0.99761	FALSE
novel_circ_0002779	11.7461	18.5309	-0.514	0.25979	0.99761	FALSE
novel_circ_0002788	4.60903	8.19265	-0.56983	0.29942	0.99761	FALSE
novel_circ_0002794	14.1493	12.9363	0.062502	0.8993	0.99761	FALSE
novel_circ_0002803	3.29907	1.25647	0.48161	0.38407	0.99761	FALSE
novel_circ_0002806	10.4956	15.0571	-0.33626	0.52032	0.99761	FALSE
novel_circ_0002807	18.4727	28.7544	-0.55761	0.17707	0.99761	FALSE
novel_circ_0002816	5.21928	2.29096	0.48269	0.39739	0.99761	FALSE
novel_circ_0002820	2.65234	1.04782	0.46676	0.38907	0.99761	FALSE
novel_circ_0002835	3.53997	1.55172	0.37463	0.50276	0.99761	FALSE
novel_circ_0002837	3.30319	0	1.092	0.041527	0.99761	TRUE
novel_circ_0002848	5.70872	3.38207	0.37387	0.5173	0.99761	FALSE
novel_circ_0002860	7.06758	7.98915	-0.11994	0.82411	0.99761	FALSE
novel_circ_0002862	4.2521	5.19908	-0.15015	0.7953	0.99761	FALSE
novel_circ_0002868	3.09526	1.57173	0.27296	0.59261	0.99761	FALSE
novel_circ_0002876	9.75055	9.17868	0.071982	0.88508	0.99761	FALSE
novel_circ_0002877	6.94744	9.38066	-0.28679	0.59637	0.99761	FALSE
novel_circ_0002879	8.212	6.64244	0.18379	0.7466	0.99761	FALSE
novel_circ_0002880	18.8161	11.3094	0.57618	0.23239	0.99761	FALSE
novel_circ_0002883	0	0	NA	NA	NA	NA
novel_circ_0002888	2.65234	0	0.92584	0.072456	0.99761	FALSE
novel_circ_0002898	3.10529	0.51724	0.72982	0.18404	0.99761	FALSE
novel_circ_0002899	8.09425	7.87224	0.041465	0.9398	0.99761	FALSE
novel_circ_0002902	20.6573	22.5971	-0.10278	0.81555	0.99761	FALSE
novel_circ_0002903	3.76027	4.01622	-0.058887	0.91809	0.99761	FALSE
novel_circ_0002905	1.35474	4.06467	-0.56501	0.31343	0.99761	FALSE
novel_circ_0002922	3.49285	1.6753	0.36353	0.51026	0.99761	FALSE
novel_circ_0002928	35.8511	34.8729	0.052568	0.905	0.99761	FALSE
novel_circ_0002938	5.42309	3.91932	0.22667	0.69037	0.99761	FALSE
novel_circ_0002939	17.2075	19.0951	-0.12743	0.77725	0.99761	FALSE
novel_circ_0002948	2.67294	0.77586	0.38376	0.44243	0.99761	FALSE
novel_circ_0002953	7.00631	5.98161	0.099794	0.86187	0.99761	FALSE
novel_circ_0002954	43.576	39.3278	0.12216	0.75735	0.99761	FALSE
novel_circ_0002967	3.10117	4.52012	-0.2914	0.61437	0.99761	FALSE
novel_circ_0002969	20.3227	16.6987	0.176	0.71854	0.99761	FALSE
novel_circ_0002970	9.96261	11.6365	-0.15782	0.74728	0.99761	FALSE
novel_circ_0002981	7.99355	6.09852	0.25654	0.64596	0.99761	FALSE
novel_circ_0002984	2.88087	3.58406	-0.18468	0.74912	0.99761	FALSE
novel_circ_0002985	2.70536	4.8905	-0.39088	0.49902	0.99761	FALSE
novel_circ_0002988	2.62994	0.51724	0.59212	0.26892	0.99761	FALSE
novel_circ_0002989	5.59269	6.24023	-0.086396	0.88127	0.99761	FALSE
novel_circ_0002992	2.86439	3.77094	-0.11625	0.83299	0.99761	FALSE
novel_circ_0002998	3.56237	4.37993	-0.15643	0.78448	0.99761	FALSE
novel_circ_0002999	4.17434	3.34545	0.19854	0.73058	0.99761	FALSE
novel_circ_0003001	2.82372	3.18524	-0.10249	0.85939	0.99761	FALSE
novel_circ_0003003	1.81594	3.11678	-0.26764	0.6284	0.99761	FALSE
novel_circ_0003012	11.901	7.39011	0.40774	0.45832	0.99761	FALSE
novel_circ_0003013	6.51275	2.32758	0.58647	0.30672	0.99761	FALSE
novel_circ_0003015	0.457076	3.5974	-0.91595	0.098348	0.99761	FALSE
novel_circ_0003016	17.8218	15.7311	0.1071	0.81101	0.99761	FALSE
novel_circ_0003017	29.9066	26.9837	0.12983	0.741	0.99761	FALSE
novel_circ_0003022	11.2195	10.3867	0.08641	0.85998	0.99761	FALSE
novel_circ_0003027	6.36782	5.58795	0.12216	0.82722	0.99761	FALSE
novel_circ_0003031	6.47972	9.08178	-0.3228	0.5666	0.99761	FALSE
novel_circ_0003041	18.5252	3.36206	1.1656	NA	NA	NA
novel_circ_0003042	22.5722	14.2727	0.53247	0.24616	0.99761	FALSE
novel_circ_0003043	22.7183	13.9708	0.57127	0.18295	0.99761	FALSE
novel_circ_0003052	7.21836	2.60621	0.78353	0.17385	0.99761	FALSE
novel_circ_0003059	33.0608	40.8879	-0.24473	0.49807	0.99761	FALSE
novel_circ_0003071	2.2035	0	0.8056	0.10505	0.99761	FALSE
novel_circ_0003075	3.50934	0	1.0827	0.042582	0.99761	TRUE
novel_circ_0003085	18.6665	19.3001	-0.019545	0.96327	0.99761	FALSE
novel_circ_0003092	9.52614	6.81108	0.26489	0.63503	0.99761	FALSE
novel_circ_0003094	5.27404	2.34759	0.59357	0.30505	0.99761	FALSE
novel_circ_0003100	13.1945	14.2479	-0.10083	0.83001	0.99761	FALSE
novel_circ_0003103	8.12427	2.45116	0.93583	0.10213	0.99761	FALSE
novel_circ_0003106	29.4531	29.8518	-0.019645	0.96125	0.99761	FALSE
novel_circ_0003107	3.7479	3.48564	0.017254	0.97621	0.99761	FALSE
novel_circ_0003108	47.3203	27.7464	0.63129	0.12773	0.99761	FALSE
novel_circ_0003109	2.65646	0	0.93346	0.070797	0.99761	FALSE
novel_circ_0003114	2.49743	2.8715	-0.03513	0.94962	0.99761	FALSE
novel_circ_0003115	5.9455	3.66585	0.37143	0.52101	0.99761	FALSE
novel_circ_0003120	1.82006	1.61351	0.055336	0.9174	0.99761	FALSE
novel_circ_0003124	4.12544	1.55172	0.43726	0.43353	0.99761	FALSE
novel_circ_0003125	2.41556	5.34267	-0.38987	0.48338	0.99761	FALSE
novel_circ_0003127	3.93166	2.09564	0.34739	0.53089	0.99761	FALSE
novel_circ_0003132	3.57885	5.32266	-0.29778	0.60445	0.99761	FALSE
novel_circ_0003136	0.67325	2.91995	-0.61838	0.25349	0.99761	FALSE
novel_circ_0003138	3.53997	6.60909	-0.57209	0.31266	0.99761	FALSE
novel_circ_0003139	5.0885	4.42171	0.07312	0.8989	0.99761	FALSE
novel_circ_0003140	2.60343	4.28151	-0.35457	0.53861	0.99761	FALSE
novel_circ_0003141	1.53025	0.77586	0.16052	0.73146	0.99761	FALSE
novel_circ_0003147	11.7402	10.125	0.11428	0.84174	0.99761	FALSE
novel_circ_0003154	3.30319	0	1.092	0.041527	0.99761	TRUE
novel_circ_0003164	31.7379	28.4155	0.13894	0.74763	0.99761	FALSE
novel_circ_0003167	4.14783	0	1.2492	0.023067	0.99761	TRUE
novel_circ_0003170	2.36253	2.66133	-0.098856	0.86129	0.99761	FALSE
novel_circ_0003171	8.44293	6.37715	0.31264	0.56952	0.99761	FALSE
novel_circ_0003172	22.9492	20.6583	0.10814	0.80832	0.99761	FALSE
novel_circ_0003173	5.43546	2.91995	0.45763	0.42893	0.99761	FALSE
novel_circ_0003179	3.52761	2.70978	0.15451	0.78925	0.99761	FALSE
novel_circ_0003180	3.30319	2.09564	0.27434	0.62111	0.99761	FALSE
novel_circ_0003199	3.04402	0	0.97892	0.060799	0.99761	FALSE
novel_circ_0003218	5.78826	8.19932	-0.30264	0.57668	0.99761	FALSE
novel_circ_0003219	14.435	30.5447	-0.9001	0.036626	0.99761	TRUE
novel_circ_0003223	2.88912	2.45116	0.092149	0.87242	0.99761	FALSE
novel_circ_0003225	6.03501	5.85324	0.0086202	0.98797	0.99761	FALSE
novel_circ_0003239	8.64262	5.0507	0.49704	0.3578	0.99761	FALSE
novel_circ_0003244	3.7909	0.51724	0.87958	0.11621	0.99761	FALSE
novel_circ_0003253	1.98733	4.21972	-0.49205	0.39194	0.99761	FALSE
novel_circ_0003257	3.0829	1.87213	0.26022	0.64994	0.99761	FALSE
novel_circ_0003259	10.0751	11.0608	-0.11258	0.83683	0.99761	FALSE
novel_circ_0003275	22.0233	28.0166	-0.28266	0.47591	0.99761	FALSE
novel_circ_0003276	23.7167	15.4256	0.50589	0.254	0.99761	FALSE
novel_circ_0003282	7.35327	12.7864	-0.52706	0.3326	0.99761	FALSE
novel_circ_0003286	7.51051	6.27207	0.18696	0.73835	0.99761	FALSE
novel_circ_0003291	2.13811	4.17643	-0.45887	0.42327	0.99761	FALSE
novel_circ_0003299	3.54588	0.51724	0.77459	0.1574	0.99761	FALSE
novel_circ_0003300	2.88912	0.51724	0.6722	0.21629	0.99761	FALSE
novel_circ_0003301	8.85879	1.03448	1.3758	0.017359	0.99761	TRUE
novel_circ_0003321	8.59138	3.69581	0.71788	0.20143	0.99761	FALSE
novel_circ_0003322	3.07053	0	0.99938	0.056771	0.99761	FALSE
novel_circ_0003329	0	3.08016	-1.1071	0.03572	0.99761	TRUE
novel_circ_0003332	5.2864	5.67303	-0.10426	0.85181	0.99761	FALSE
novel_circ_0003347	12.1172	7.61362	0.48819	0.32736	0.99761	FALSE
novel_circ_0003356	4.22319	6.09852	-0.23336	0.67814	0.99761	FALSE
novel_circ_0003359	0.457076	3.70248	-0.92621	0.094913	0.99761	FALSE
novel_circ_0003360	11.5706	13.9641	-0.21638	0.64659	0.99761	FALSE
novel_circ_0003369	1.97496	0	0.73248	0.1298	0.99761	FALSE
novel_circ_0003374	4.20498	2.3043	0.43918	0.44646	0.99761	FALSE
novel_circ_0003376	160.679	190.668	-0.24384	0.28924	0.99761	FALSE
novel_circ_0003400	9.75467	8.92006	0.10751	0.82987	0.99761	FALSE
novel_circ_0003403	10.2936	12.4124	-0.18288	0.7168	0.99761	FALSE
novel_circ_0003407	19.7562	26.977	-0.36374	0.3581	0.99761	FALSE
novel_circ_0003408	2.39728	1.82368	0.13534	0.81024	0.99761	FALSE
novel_circ_0003415	5.2864	10.7153	-0.64675	0.23805	0.99761	FALSE
novel_circ_0003438	7.12652	5.03736	0.24014	0.67743	0.99761	FALSE
novel_circ_0003440	20.4011	22.2818	-0.095054	0.81604	0.99761	FALSE
novel_circ_0003441	3.97232	5.77144	-0.3335	0.56061	0.99761	FALSE
novel_circ_0003445	0.67325	0	0.20379	0.4877	0.99761	FALSE
novel_circ_0003454	4.67621	2.38937	0.41581	0.47152	0.99761	FALSE
novel_circ_0003462	2.20762	2.29096	-0.053066	0.92563	0.99761	FALSE
novel_circ_0003469	24.9206	14.24	0.07224	0.82841	0.99761	FALSE
novel_circ_0003472	1.37123	2.29096	-0.1822	0.71701	0.99761	FALSE
novel_circ_0003474	10.5669	9.13023	0.14152	0.79182	0.99761	FALSE
novel_circ_0003490	4.24386	4.21972	0.014953	0.97914	0.99761	FALSE
novel_circ_0003495	4.45825	4.65516	-0.050897	0.92765	0.99761	FALSE
novel_circ_0003500	120.461	89.6399	0.34651	0.4615	0.99761	FALSE
novel_circ_0003501	2.26065	2.93329	-0.079768	0.88455	0.99761	FALSE
novel_circ_0003512	3.18305	4.8905	-0.28846	0.61809	0.99761	FALSE
novel_circ_0003514	1.13033	1.2931	-0.055723	0.90666	0.99761	FALSE
novel_circ_0003519	8.00591	12.9178	-0.48309	0.35455	0.99761	FALSE
novel_circ_0003524	2.65646	1.55172	0.21241	0.69897	0.99761	FALSE
novel_circ_0003527	12.4705	13.5855	-0.028854	0.95178	0.99761	FALSE
novel_circ_0003530	7.81619	9.47392	-0.24546	0.65087	0.99761	FALSE
novel_circ_0003543	1.13033	0	0.385	0.31586	0.99761	FALSE
novel_circ_0003545	39.6325	31.6692	0.30043	0.38357	0.99761	FALSE
novel_circ_0003550	0.448834	3.91781	-0.95343	0.085962	0.99761	FALSE
novel_circ_0003551	5.7046	2.34759	0.66169	0.25259	0.99761	FALSE
novel_circ_0003552	4.35397	3.94109	0.0026359	0.99635	0.99761	FALSE
novel_circ_0003553	11.4505	10.9791	0.096314	0.85572	0.99761	FALSE
novel_circ_0003554	3.84805	5.68637	-0.25595	0.65738	0.99761	FALSE
novel_circ_0003564	3.32559	5.11249	-0.34034	0.5533	0.99761	FALSE
novel_circ_0003565	20.1031	16.0231	0.28376	0.50564	0.99761	FALSE
novel_circ_0003571	5.13562	5.58128	-0.056629	0.92007	0.99761	FALSE
novel_circ_0003572	5.21688	9.9261	-0.61155	0.26868	0.99761	FALSE
novel_circ_0003578	9.37123	11.6498	-0.18813	0.71073	0.99761	FALSE
novel_circ_0003596	2.81136	4.68851	-0.3	0.5946	0.99761	FALSE
novel_circ_0003601	4.63554	2.32758	0.35042	0.53898	0.99761	FALSE
novel_circ_0003610	16.5649	13.7905	0.17211	0.7153	0.99761	FALSE
novel_circ_0003611	10.4709	7.68535	0.23921	0.6705	0.99761	FALSE
novel_circ_0003612	3.61127	3.44386	0.072625	0.89993	0.99761	FALSE
novel_circ_0003615	4.407	4.42171	-0.045514	0.93716	0.99761	FALSE
novel_circ_0003616	23.2819	18.1039	0.27663	0.54047	0.99761	FALSE
novel_circ_0003617	1.97909	2.29096	-0.11933	0.8331	0.99761	FALSE
novel_circ_0003618	0.905909	3.80605	-0.68334	0.21764	0.99761	FALSE
novel_circ_0003623	15.8204	10.3049	0.45672	0.35214	0.99761	FALSE
novel_circ_0003629	2.03624	2.8082	-0.16857	0.76245	0.99761	FALSE
novel_circ_0003639	0.914152	0	0.22853	0.45748	0.99761	FALSE
novel_circ_0003643	4.2091	0.51724	0.97115	0.086209	0.99761	FALSE
novel_circ_0003660	18.1805	13.5752	0.27408	0.57874	0.99761	FALSE
novel_circ_0003664	2.0486	0	0.59682	0.18349	0.99761	FALSE
novel_circ_0003667	2.03624	1.57173	0.13173	0.79272	0.99761	FALSE
novel_circ_0003675	4.6273	4.60192	0.029784	0.95851	0.99761	FALSE
novel_circ_0003677	3.76439	1.03448	0.6082	0.27932	0.99761	FALSE
novel_circ_0003686	2.88087	4.21305	-0.31699	0.58301	0.99761	FALSE
novel_circ_0003696	1.12208	3.22702	-0.40656	0.4337	0.99761	FALSE
novel_circ_0003713	3.31143	1.81034	0.26022	0.64072	0.99761	FALSE
novel_circ_0003715	11.3296	11.4763	-0.04987	0.92195	0.99761	FALSE
novel_circ_0003717	12.9966	10.2549	0.21133	0.67002	0.99761	FALSE
novel_circ_0003718	10.2424	12.419	-0.19021	0.69402	0.99761	FALSE
novel_circ_0003719	12.0047	7.43831	0.40099	0.48667	0.99761	FALSE
novel_circ_0003741	1.59977	5.43957	-0.60903	0.27671	0.99761	FALSE
novel_circ_0003745	2.85024	0	0.97003	0.062899	0.99761	FALSE
novel_circ_0003746	36.3499	40.1286	-0.11272	0.73675	0.99761	FALSE
novel_circ_0003749	1.29347	1.2931	-0.038186	0.9357	0.99761	FALSE
novel_circ_0003751	9.9137	3.90447	0.79106	0.15623	0.99761	FALSE
novel_circ_0003772	7.04698	4.90232	0.27759	0.62835	0.99761	FALSE
novel_circ_0003785	2.81136	1.35489	0.29996	0.57817	0.99761	FALSE
novel_circ_0003789	4.15607	3.86269	0.045654	0.93668	0.99761	FALSE
novel_circ_0003790	1.5874	1.25647	0.094763	0.84542	0.99761	FALSE
novel_circ_0003810	11.2337	11.6514	-0.0072831	0.98856	0.99761	FALSE
novel_circ_0003823	18.438	13.2866	0.37849	0.40345	0.99761	FALSE
novel_circ_0003826	5.0661	2.38937	0.47165	0.4151	0.99761	FALSE
novel_circ_0003828	1.81182	5.26754	-0.69167	0.23195	0.99761	FALSE
novel_circ_0003832	6.18997	0	1.5169	0.0072018	0.99761	TRUE
novel_circ_0003849	2.17287	4.32329	-0.48705	0.39728	0.99761	FALSE
novel_circ_0003856	2.93802	5.05737	-0.36584	0.52705	0.99761	FALSE
novel_circ_0003859	12.6273	17.3662	-0.36464	0.41455	0.99761	FALSE
novel_circ_0003860	2.88499	1.81034	0.18873	0.73318	0.99761	FALSE
novel_circ_0003861	53.0632	37.0084	0.46192	0.16986	0.99761	FALSE
novel_circ_0003862	7.41627	7.08455	0.011006	0.9841	0.99761	FALSE
novel_circ_0003867	5.79059	2.61136	0.53472	0.35488	0.99761	FALSE
novel_circ_0003868	3.7479	3.91265	-0.013604	0.98123	0.99761	FALSE
novel_circ_0003869	0	3.22702	-0.93025	0.064091	0.99761	FALSE
novel_circ_0003886	14.5056	19.9527	-0.27807	0.62564	0.99761	FALSE
novel_circ_0003890	7.31027	8.61147	-0.15546	0.76838	0.99761	FALSE
novel_circ_0003891	4.44176	1.88547	0.61253	0.28842	0.99761	FALSE
novel_circ_0003898	3.53173	0.77586	0.68438	0.22125	0.99761	FALSE
novel_circ_0003899	6.91035	5.4762	0.23521	0.67151	0.99761	FALSE
novel_circ_0003900	9.83834	13.1964	-0.27699	0.58384	0.99761	FALSE
novel_circ_0003901	4.90708	2.61136	0.42691	0.46003	0.99761	FALSE
novel_circ_0003924	15.4341	2.86998	1.2061	NA	NA	NA
novel_circ_0003943	4.66618	9.93125	-0.68847	0.20553	0.99761	FALSE
novel_circ_0003946	5.07022	6.4256	-0.20317	0.71796	0.99761	FALSE
novel_circ_0003947	2.42792	4.12646	-0.3403	0.55375	0.99761	FALSE
novel_circ_0003950	6.57815	5.94826	0.017451	0.96392	0.99761	FALSE
novel_circ_0003956	6.48796	2.08897	0.77154	0.18226	0.99761	FALSE
novel_circ_0003962	97.8639	92.5578	0.063169	0.84598	0.99761	FALSE
novel_circ_0003971	73.1529	46.6159	0.5586	0.14915	0.99761	FALSE
novel_circ_0003988	2.42792	0	0.86901	0.086688	0.99761	FALSE
novel_circ_0003994	7.57357	8.66659	-0.11363	0.83269	0.99761	FALSE
novel_circ_0003995	6.60226	3.74426	0.41222	0.47176	0.99761	FALSE
novel_circ_0003996	4.38873	0	1.2364	0.023972	0.99761	TRUE
novel_circ_0004043	0	3.08016	-1.1071	0.03572	0.99761	TRUE
novel_circ_0004049	6.54511	4.41655	0.26092	0.65104	0.99761	FALSE
novel_circ_0004050	2.17287	2.85816	-0.20357	0.71955	0.99761	FALSE
novel_circ_0004067	9.88897	10.6453	-0.07541	0.88288	0.99761	FALSE
novel_circ_0004069	182.542	182.241	0.0060213	0.98552	0.99761	FALSE
novel_circ_0004071	1.57092	4.68851	-0.45065	0.39769	0.99761	FALSE
novel_circ_0004072	15.51	11.1811	0.38697	0.43678	0.99761	FALSE
novel_circ_0004075	2.50567	2.40271	0.063387	0.91052	0.99761	FALSE
novel_circ_0004079	6.92271	4.21305	0.41963	0.45692	0.99761	FALSE
novel_circ_0004080	4.79044	2.09412	0.45025	0.42459	0.99761	FALSE
novel_circ_0004090	27.3115	28.0651	-0.023219	0.95056	0.99761	FALSE
novel_circ_0004094	6.93507	2.82821	0.72537	0.20969	0.99761	FALSE
novel_circ_0004111	6.11455	5.11916	0.15134	0.78841	0.99761	FALSE
novel_circ_0004114	6.12931	8.45127	-0.23979	0.67391	0.99761	FALSE
novel_circ_0004119	2.43204	0.51724	0.56496	0.28998	0.99761	FALSE
novel_circ_0004130	3.4581	5.85324	-0.3789	0.51257	0.99761	FALSE
novel_circ_0004142	4.77808	1.82368	0.48837	0.38171	0.99761	FALSE
novel_circ_0004147	2.19114	4.01622	-0.39153	0.49579	0.99761	FALSE
novel_circ_0004151	0.457076	0.83765	-0.09052	0.80646	0.99761	FALSE
novel_circ_0004152	4.42528	7.36834	-0.42571	0.44689	0.99761	FALSE
novel_circ_0004165	3.76439	1.2931	0.50729	0.36724	0.99761	FALSE
novel_circ_0004166	10.177	7.84707	0.21494	0.68983	0.99761	FALSE
novel_circ_0004171	2.65646	1.25647	0.35847	0.51013	0.99761	FALSE
novel_circ_0004172	4.88235	3.65403	0.24525	0.6717	0.99761	FALSE
novel_circ_0004173	3.98056	7.19479	-0.55709	0.31316	0.99761	FALSE
novel_circ_0004178	1.35886	4.12131	-0.6677	0.24688	0.99761	FALSE
novel_circ_0004186	3.10941	0.51724	0.73406	0.18208	0.99761	FALSE
novel_circ_0004194	6.83904	5.87501	0.083775	0.88286	0.99761	FALSE
novel_circ_0004200	4.76393	9.46398	-0.62203	0.26915	0.99761	FALSE
novel_circ_0004212	5.68872	6.30718	-0.060157	0.91713	0.99761	FALSE
novel_circ_0004218	1.97909	1.04782	0.29484	0.57323	0.99761	FALSE
novel_circ_0004219	4.9112	6.76263	-0.29321	0.60629	0.99761	FALSE
novel_circ_0004224	0.897667	4.91718	-0.80227	0.15115	0.99761	FALSE
novel_circ_0004241	8.55483	5.82656	0.31213	0.56536	0.99761	FALSE
novel_circ_0004244	4.61727	0	1.2733	0.020692	0.99761	TRUE
novel_circ_0004246	2.03211	1.61351	0.10868	0.84056	0.99761	FALSE
novel_circ_0004252	2.85024	1.82368	0.25624	0.65317	0.99761	FALSE
novel_circ_0004257	7.08998	6.87438	0.015858	0.97638	0.99761	FALSE
novel_circ_0004261	2.66058	0.51724	0.6208	0.2497	0.99761	FALSE
novel_circ_0004278	15.2713	12.8611	0.13557	0.78065	0.99761	FALSE
novel_circ_0004283	4.407	7.92736	-0.5751	0.29512	0.99761	FALSE
novel_circ_0004284	3.28904	4.54013	-0.23662	0.68231	0.99761	FALSE
novel_circ_0004291	0.457076	1.03448	-0.15343	0.69191	0.99761	FALSE
novel_circ_0004299	6.07801	1.2931	0.77542	0.17225	0.99761	FALSE
novel_circ_0004300	8.21206	12.062	-0.38097	0.45095	0.99761	FALSE
novel_circ_0004302	4.06011	7.48852	-0.39095	0.4971	0.99761	FALSE
novel_circ_0004304	9.67513	12.8978	-0.34703	0.50342	0.99761	FALSE
novel_circ_0004305	74.3942	121.781	-0.64321	0.061384	0.99761	FALSE
novel_circ_0004310	5.6392	5.37111	-0.007094	0.99	0.99761	FALSE
novel_circ_0004318	0.897667	1.55172	-0.13517	0.75258	0.99761	FALSE
novel_circ_0004330	3.1748	5.11249	-0.31656	0.58428	0.99761	FALSE
novel_circ_0004344	3.52761	2.91995	0.13896	0.80995	0.99761	FALSE
novel_circ_0004360	5.73523	9.0118	-0.48347	0.36092	0.99761	FALSE
novel_circ_0004362	12.7415	8.75985	0.39239	0.42498	0.99761	FALSE
novel_circ_0004364	15.8957	13.909	0.13412	0.76672	0.99761	FALSE
novel_circ_0004374	2.65234	1.2931	0.28965	0.59622	0.99761	FALSE
novel_circ_0004387	11.3498	6.20361	0.59054	0.28136	0.99761	FALSE
novel_circ_0004389	3.26844	1.25647	0.45234	0.40981	0.99761	FALSE
novel_circ_0004393	1.5874	5.85839	-0.79401	0.16882	0.99761	FALSE
novel_circ_0004397	4.8682	4.42171	0.036323	0.9498	0.99761	FALSE
novel_circ_0004405	2.62582	3.28881	-0.16436	0.77466	0.99761	FALSE
novel_circ_0004408	18.8461	28.3085	-0.51214	0.23037	0.99761	FALSE
novel_circ_0004409	3.56237	0.51724	0.83358	0.13465	0.99761	FALSE
novel_circ_0004410	8.71798	11.1426	-0.31654	0.54101	0.99761	FALSE
novel_circ_0004431	2.2035	1.82368	0.10299	0.85502	0.99761	FALSE
novel_circ_0004437	4.76221	2.51295	0.29982	0.57699	0.99761	FALSE
novel_circ_0004442	26.0745	17.0442	0.50801	0.22003	0.99761	FALSE
novel_circ_0004446	4.46003	4.53346	-0.0072851	0.9898	0.99761	FALSE
novel_circ_0004447	6.2147	3.32544	0.45052	0.43339	0.99761	FALSE
novel_circ_0004456	7.68787	4.93895	0.2882	0.61746	0.99761	FALSE
novel_circ_0004473	2.03624	4.17127	-0.36682	0.5156	0.99761	FALSE
novel_circ_0004476	4.82108	0.77586	0.90798	0.11115	0.99761	FALSE
novel_circ_0004478	13.6168	9.18535	0.43506	0.37178	0.99761	FALSE
novel_circ_0004483	4.99486	5.48287	-0.028192	0.96104	0.99761	FALSE
novel_circ_0004494	4.17847	1.61351	0.58252	0.31327	0.99761	FALSE
novel_circ_0004514	3.51758	4.84053	-0.2106	0.71081	0.99761	FALSE
novel_circ_0004522	11.5111	4.00288	0.83534	0.14012	0.99761	FALSE
novel_circ_0004524	8.14667	4.28151	0.61078	0.26985	0.99761	FALSE
novel_circ_0004527	1.13445	2.06896	-0.21698	0.66022	0.99761	FALSE
novel_circ_0004528	11.9376	96.8609	-2.2884	2.7902e-06	0.0078294	TRUE
novel_circ_0004532	2.70536	6.01345	-0.50272	0.38498	0.99761	FALSE
novel_circ_0004540	3.29907	6.68422	-0.61241	0.27779	0.99761	FALSE
novel_circ_0004543	142.938	145.681	-0.023722	0.91739	0.99761	FALSE
novel_circ_0004550	5.22513	6.32719	-0.16995	0.76453	0.99761	FALSE
novel_circ_0004551	8.71625	3.97959	0.63572	0.27079	0.99761	FALSE
novel_circ_0004558	8.35693	16.7742	-0.74626	0.13906	0.99761	FALSE
novel_circ_0004560	5.63508	6.27055	-0.11241	0.8444	0.99761	FALSE
novel_circ_0004563	9.77295	15.7693	-0.52784	0.28928	0.99761	FALSE
novel_circ_0004567	3.51937	3.90447	-0.099171	0.86379	0.99761	FALSE
novel_circ_0004568	20.47	16.375	0.2639	0.54717	0.99761	FALSE
novel_circ_0004572	9.21572	6.98462	0.24154	0.65464	0.99761	FALSE
novel_circ_0004573	4.93359	3.80605	0.18832	0.74484	0.99761	FALSE
novel_circ_0004582	22.3042	14.7951	0.46301	0.28548	0.99761	FALSE
novel_circ_0004583	2.72185	5.20575	-0.36767	0.51945	0.99761	FALSE
novel_circ_0004585	0	0	NA	NA	NA	NA
novel_circ_0004595	3.51937	1.04782	0.61804	0.26211	0.99761	FALSE
novel_circ_0004598	1.81594	0	0.56086	0.20236	0.99761	FALSE
novel_circ_0004599	0.685614	1.57173	-0.15876	0.70333	0.99761	FALSE
novel_circ_0004600	2.04448	3.08016	-0.20913	0.71491	0.99761	FALSE
novel_circ_0004605	3.55	0.77586	0.66786	0.22823	0.99761	FALSE
novel_circ_0004607	15.6	10.652	0.44016	0.35718	0.99761	FALSE
novel_circ_0004609	4.4294	4.95896	-0.080576	0.88672	0.99761	FALSE
novel_circ_0004612	2.85024	6.4689	-0.70358	0.2165	0.99761	FALSE
novel_circ_0004615	3.33795	5.21758	-0.36322	0.5233	0.99761	FALSE
novel_circ_0004617	4.66206	3.77094	0.19893	0.73103	0.99761	FALSE
novel_circ_0004625	3.98881	2.86483	0.23259	0.68768	0.99761	FALSE
novel_circ_0004627	5.0885	5.94499	-0.13809	0.80329	0.99761	FALSE
novel_circ_0004635	12.966	4.84053	0.88026	0.107	0.99761	FALSE
novel_circ_0004640	9.61626	6.00162	0.41461	0.4693	0.99761	FALSE
novel_circ_0004643	3.04814	3.22702	-0.091561	0.87389	0.99761	FALSE
novel_circ_0004650	6.24122	4.70034	0.29339	0.60047	0.99761	FALSE
novel_circ_0004660	7.74083	3.80605	0.57979	0.30785	0.99761	FALSE
novel_circ_0004671	10.23	4.01622	0.91504	0.090325	0.99761	FALSE
novel_circ_0004681	1.72403	4.44172	-0.62038	0.27965	0.99761	FALSE
novel_circ_0004682	3.76027	6.80113	-0.46195	0.42024	0.99761	FALSE
novel_circ_0004683	1.8077	7.14634	-0.99649	0.083809	0.99761	FALSE
novel_circ_0004692	12.9436	15.2221	-0.16159	0.73162	0.99761	FALSE
novel_circ_0004700	3.50522	1.57173	0.44263	0.42518	0.99761	FALSE
novel_circ_0004702	5.4843	3.64069	0.277	0.63177	0.99761	FALSE
novel_circ_0004703	3.98468	4.43656	-0.053722	0.92604	0.99761	FALSE
novel_circ_0004704	2.46858	1.81034	0.081243	0.86072	0.99761	FALSE
novel_circ_0004705	4.64378	0.83765	0.91014	0.10867	0.99761	FALSE
novel_circ_0004707	0	0	NA	NA	NA	NA
novel_circ_0004708	83.7877	114.067	-0.4199	0.19685	0.99761	FALSE
novel_circ_0004712	3.53585	5.68637	-0.40484	0.47524	0.99761	FALSE
novel_circ_0004714	5.11913	1.35489	0.87101	0.13219	0.99761	FALSE
novel_circ_0004715	6.89619	1.04782	1.2539	0.03005	0.99761	TRUE
novel_circ_0004716	44.572	26.2877	0.68647	0.069852	0.99761	FALSE
novel_circ_0004732	8.26921	6.83776	0.2187	0.68741	0.99761	FALSE
novel_circ_0004733	11.0623	8.81649	0.25859	0.61825	0.99761	FALSE
novel_circ_0004743	1.3465	0	0.31268	0.37219	0.99761	FALSE
novel_circ_0004754	3.56237	1.81034	0.3162	0.57317	0.99761	FALSE
novel_circ_0004762	11.1784	7.33171	0.34433	0.55163	0.99761	FALSE
novel_circ_0004764	9.56501	3.12861	0.94478	0.094568	0.99761	FALSE
novel_circ_0004772	3.8563	2.82154	0.24698	0.66814	0.99761	FALSE
novel_circ_0004775	4.6703	4.74363	-0.0026602	0.99626	0.99761	FALSE
novel_circ_0004784	2.72597	3.08016	-0.037198	0.94841	0.99761	FALSE
novel_circ_0004786	23.5671	11.3727	0.86686	0.05301	0.99761	FALSE
novel_circ_0004787	3.33795	4.39654	-0.18129	0.74706	0.99761	FALSE
novel_circ_0004800	7.19418	8.62142	-0.1399	0.80749	0.99761	FALSE
novel_circ_0004802	6.81844	6.4256	0.075189	0.89154	0.99761	FALSE
novel_circ_0004803	19.411	13.4102	0.43433	0.33475	0.99761	FALSE
novel_circ_0004810	5.7965	5.42775	0.099097	0.85858	0.99761	FALSE
novel_circ_0004811	5.86362	3.70915	0.37405	0.51435	0.99761	FALSE
novel_circ_0004818	45.2375	55.3073	-0.276	0.41388	0.99761	FALSE
novel_circ_0004826	3.05226	0	0.97983	0.060609	0.99761	FALSE
novel_circ_0004841	0.448834	0.83765	-0.09264	0.80176	0.99761	FALSE
novel_circ_0004842	10.8055	8.66811	0.24957	0.62316	0.99761	FALSE
novel_circ_0004843	8.79161	3.06682	0.82074	0.14841	0.99761	FALSE
novel_circ_0004852	19.3538	12.1704	0.46789	0.33067	0.99761	FALSE
novel_circ_0004857	1.12208	0	0.27065	0.41256	0.99761	FALSE
novel_circ_0004860	19.8209	27.1674	-0.39145	0.39857	0.99761	FALSE
novel_circ_0004862	5.12086	5.79661	-0.11615	0.8407	0.99761	FALSE
novel_circ_0004864	3.57473	1.61351	0.45722	0.4246	0.99761	FALSE
novel_circ_0004866	1.37123	0.77586	0.1146	0.78355	0.99761	FALSE
novel_circ_0004867	4.94356	9.12356	-0.51241	0.37479	0.99761	FALSE
novel_circ_0004883	17.9786	5.97343	0.97482	0.077921	0.99761	FALSE
novel_circ_0004888	6.24122	0.77586	1.1573	0.044736	0.99761	TRUE
novel_circ_0004890	3.27256	0.77586	0.6042	0.27403	0.99761	FALSE
novel_circ_0004901	16.9672	11.3028	0.45318	0.34215	0.99761	FALSE
novel_circ_0004902	4.00117	0	1.1641	0.031473	0.99761	TRUE
novel_circ_0004911	7.3203	2.03234	0.90941	0.11586	0.99761	FALSE
novel_circ_0004913	2.21587	3.17857	-0.22554	0.6922	0.99761	FALSE
novel_circ_0004917	2.48507	1.77372	0.17638	0.74743	0.99761	FALSE
novel_circ_0004920	4.9825	4.63855	0.082728	0.88615	0.99761	FALSE
novel_circ_0004924	1.35474	1.55172	-0.059332	0.90329	0.99761	FALSE
novel_circ_0004926	16.1408	10.7722	0.40661	0.40054	0.99761	FALSE
novel_circ_0004934	3.84393	1.25647	0.47442	0.37058	0.99761	FALSE
novel_circ_0004935	6.81665	2.84482	0.49991	0.38546	0.99761	FALSE
novel_circ_0004938	10.8667	14.4647	-0.30014	0.52981	0.99761	FALSE
novel_circ_0004940	6.47972	1.2931	0.83911	0.14208	0.99761	FALSE
novel_circ_0004943	4.6273	3.3754	0.18861	0.74451	0.99761	FALSE
novel_circ_0004944	0.67325	3.91781	-0.80756	0.14584	0.99761	FALSE
novel_circ_0004952	11.0541	9.11689	0.196	0.70063	0.99761	FALSE
novel_circ_0004954	7.85507	4.8905	0.36525	0.51349	0.99761	FALSE
novel_circ_0004971	4.54776	6.11186	-0.26673	0.64127	0.99761	FALSE
novel_circ_0004972	1.13445	1.04782	0.060476	0.8958	0.99761	FALSE
novel_circ_0004976	7.16361	8.43793	-0.15994	0.76896	0.99761	FALSE
novel_circ_0005006	2.91742	3.38723	-0.057763	0.91239	0.99761	FALSE
novel_circ_0005016	3.29495	1.25647	0.46561	0.39666	0.99761	FALSE
novel_circ_0005020	4.11719	1.03448	0.62531	0.26434	0.99761	FALSE
novel_circ_0005021	17.3771	11.3594	0.46376	0.31849	0.99761	FALSE
novel_circ_0005023	10.6482	10.602	0.036062	0.94212	0.99761	FALSE
novel_circ_0005040	2.50155	4.18461	-0.22255	0.6878	0.99761	FALSE
novel_circ_0005064	15.3733	16.1566	-0.088993	0.8458	0.99761	FALSE
novel_circ_0005069	3.56237	0	1.1517	0.033365	0.99761	TRUE
novel_circ_0005079	7.50817	6.57398	0.14703	0.78796	0.99761	FALSE
novel_circ_0005084	32.3752	32.8421	-0.0090938	0.98031	0.99761	FALSE
novel_circ_0005087	4.4294	1.61351	0.63773	0.26982	0.99761	FALSE
novel_circ_0005091	32.8771	40.9411	-0.26705	0.44647	0.99761	FALSE
novel_circ_0005094	7.87746	5.67818	0.23895	0.67381	0.99761	FALSE
novel_circ_0005098	13.3353	6.98614	0.70255	0.16754	0.99761	FALSE
novel_circ_0005099	3.30319	3.94109	-0.17268	0.76496	0.99761	FALSE
novel_circ_0005109	3.97465	0	0.90236	0.074628	0.99761	FALSE
novel_circ_0005112	3.72963	0.51724	0.85212	0.12751	0.99761	FALSE
novel_circ_0005117	6.83492	3.22702	0.57169	0.31738	0.99761	FALSE
novel_circ_0005129	12.9742	13.3684	-0.029497	0.95042	0.99761	FALSE
novel_circ_0005132	4.44176	2.60621	0.39073	0.49957	0.99761	FALSE
novel_circ_0005137	8.50778	3.35212	0.70276	0.2246	0.99761	FALSE
novel_circ_0005143	3.699	2.8082	0.12237	0.83217	0.99761	FALSE
novel_circ_0005145	3.96641	0	1.1682	0.031122	0.99761	TRUE
novel_circ_0005149	4.16019	2.45116	0.31282	0.58734	0.99761	FALSE
novel_circ_0005151	0.844638	2.03234	-0.32083	0.50988	0.99761	FALSE
novel_circ_0005152	10.0357	2.34759	1.0097	0.080989	0.99761	FALSE
novel_circ_0005161	14.2311	7.60846	0.59483	0.27061	0.99761	FALSE
novel_circ_0005162	1.59152	1.87213	-0.073113	0.89141	0.99761	FALSE
novel_circ_0005170	3.46634	0.83765	0.63647	0.2456	0.99761	FALSE
novel_circ_0005181	2.2035	5.96348	-0.72734	0.20829	0.99761	FALSE
novel_circ_0005189	4.64378	0.77586	0.88146	0.12113	0.99761	FALSE
novel_circ_0005190	1.13445	1.6753	-0.10621	0.82482	0.99761	FALSE
novel_circ_0005193	2.26065	5.53283	-0.57699	0.31877	0.99761	FALSE
novel_circ_0005195	14.6188	13.3717	0.064124	0.89308	0.99761	FALSE
novel_circ_0005197	2.85848	3.06682	-0.094119	0.87006	0.99761	FALSE
novel_circ_0005199	3.53173	2.06896	0.23781	0.67235	0.99761	FALSE
novel_circ_0005215	4.01944	3.60407	0.13002	0.82119	0.99761	FALSE
novel_circ_0005225	0.685614	2.40271	-0.47382	0.36806	0.99761	FALSE
novel_circ_0005229	5.2028	8.53786	-0.38263	0.50414	0.99761	FALSE
novel_circ_0005230	24.3817	30.1341	-0.27352	0.46866	0.99761	FALSE
novel_circ_0005238	6.4556	3.74426	0.40326	0.48231	0.99761	FALSE
novel_circ_0005252	17.8849	19.8373	-0.1039	0.81132	0.99761	FALSE
novel_circ_0005258	3.27256	2.86998	0.055809	0.92281	0.99761	FALSE
novel_circ_0005260	3.71727	2.19254	0.30931	0.58975	0.99761	FALSE
novel_circ_0005265	12.0642	4.86054	0.90631	0.091692	0.99761	FALSE
novel_circ_0005266	2.50155	6.4256	-0.64642	0.26357	0.99761	FALSE
novel_circ_0005274	4.85996	1.87213	0.62394	0.28099	0.99761	FALSE
novel_circ_0005283	6.16579	3.48564	0.40395	0.48233	0.99761	FALSE
novel_circ_0005284	4.64378	2.9684	0.29243	0.61332	0.99761	FALSE
novel_circ_0005287	4.67442	2.64799	0.35387	0.54088	0.99761	FALSE
novel_circ_0005291	20.695	22.8893	-0.12097	0.77602	0.99761	FALSE
novel_circ_0005292	7.72668	4.7503	0.46641	0.40163	0.99761	FALSE
novel_circ_0005294	14.7778	19.784	-0.38086	0.394	0.99761	FALSE
novel_circ_0005296	12.3823	6.09185	0.70471	0.17608	0.99761	FALSE
novel_circ_0005297	6.91447	6.57247	0.068156	0.90098	0.99761	FALSE
novel_circ_0005302	6.25537	7.61362	-0.15667	0.77799	0.99761	FALSE
novel_circ_0005305	4.00708	3.43719	0.12104	0.83363	0.99761	FALSE
novel_circ_0005311	3.97644	0	1.2336	0.024493	0.99761	TRUE
novel_circ_0005323	11.5317	12.2788	-0.026773	0.95635	0.99761	FALSE
novel_circ_0005331	85.456	56.4699	0.53594	0.103	0.99761	FALSE
novel_circ_0005351	55.16	37.8425	0.47068	0.20151	0.99761	FALSE
novel_circ_0005364	2.88087	2.86483	0.0076006	0.98947	0.99761	FALSE
novel_circ_0005373	3.35031	2.93177	0.075541	0.89058	0.99761	FALSE
novel_circ_0005379	7.60008	12.1152	-0.47428	0.37282	0.99761	FALSE
novel_circ_0005380	1.59977	1.35489	0.057048	0.90566	0.99761	FALSE
novel_circ_0005383	10.6523	4.64522	0.85975	0.10625	0.99761	FALSE
novel_circ_0005407	6.05156	5.6797	0.079127	0.88727	0.99761	FALSE
novel_circ_0005408	16.6214	39.0066	-0.40811	0.45656	0.99761	FALSE
novel_circ_0005409	9.21572	4.61854	0.51085	0.37138	0.99761	FALSE
novel_circ_0005410	6.26594	3.65919	0.47838	0.40361	0.99761	FALSE
novel_circ_0005417	1.94021	0.83765	0.25091	0.60132	0.99761	FALSE
novel_circ_0005418	9.2752	2.8082	0.96631	0.087014	0.99761	FALSE
novel_circ_0005420	152.174	133.765	0.1726	0.52518	0.99761	FALSE
novel_circ_0005421	3.1748	1.87213	0.27277	0.62506	0.99761	FALSE
novel_circ_0005431	0.897667	7.88558	-1.3452	0.02005	0.99761	TRUE
novel_circ_0005433	21.2376	27.6514	-0.29494	0.49275	0.99761	FALSE
novel_circ_0005434	2.49331	5.85173	-0.55984	0.33335	0.99761	FALSE
novel_circ_0005435	6.95156	10.9158	-0.4101	0.44682	0.99761	FALSE
novel_circ_0005449	0.67325	0.51724	0.034816	0.92359	0.99761	FALSE
novel_circ_0005453	2.8196	4.84053	-0.42003	0.46729	0.99761	FALSE
novel_circ_0005455	4.87823	2.3043	0.54859	0.34232	0.99761	FALSE
novel_circ_0005456	3.49697	0	1.1105	0.038788	0.99761	TRUE
novel_circ_0005460	16.8688	9.36217	0.60253	0.23165	0.99761	FALSE
novel_circ_0005470	0	6.51886	-1.3624	0.012766	0.99761	TRUE
novel_circ_0005477	3.99293	1.03448	0.64916	0.24973	0.99761	FALSE
novel_circ_0005480	0	0	NA	NA	NA	NA
novel_circ_0005481	20.2927	28.1002	-0.42502	0.29053	0.99761	FALSE
novel_circ_0005484	6.40848	5.62973	0.10622	0.84672	0.99761	FALSE
novel_circ_0005499	0.685614	1.03448	-0.088813	0.8238	0.99761	FALSE
novel_circ_0005501	4.90887	9.08026	-0.55513	0.30766	0.99761	FALSE
novel_circ_0005506	5.25988	5.57461	-0.093971	0.86685	0.99761	FALSE
novel_circ_0005507	5.48018	8.68472	-0.49326	0.36888	0.99761	FALSE
novel_circ_0005531	0.448834	0	0.18265	0.5166	0.99761	FALSE
novel_circ_0005534	6.18407	2.9684	0.54901	0.3394	0.99761	FALSE
novel_circ_0005539	4.21734	2.8715	0.29736	0.60714	0.99761	FALSE
novel_circ_0005542	8.91595	9.48575	-0.054735	0.91678	0.99761	FALSE
novel_circ_0005544	3.49697	4.53346	-0.25342	0.6586	0.99761	FALSE
novel_circ_0005545	10.1935	9.91452	0.013613	0.98121	0.99761	FALSE
novel_circ_0005552	2.39728	1.6753	0.1581	0.76857	0.99761	FALSE
novel_circ_0005565	2.72185	5.46437	-0.40092	0.48283	0.99761	FALSE
novel_circ_0005569	5.87598	5.06404	0.11006	0.84543	0.99761	FALSE
novel_circ_0005577	0.685614	0	0.20454	0.4867	0.99761	FALSE
novel_circ_0005582	12.3216	17.3477	-0.35286	0.48044	0.99761	FALSE
novel_circ_0005583	1.97909	2.09412	-0.023043	0.96556	0.99761	FALSE
novel_circ_0005596	3.38686	5.72815	-0.37218	0.51982	0.99761	FALSE
novel_circ_0005604	15.851	33.7755	-0.83452	0.088296	0.99761	FALSE
novel_circ_0005617	4.66206	4.28151	0.10143	0.85802	0.99761	FALSE
novel_circ_0005619	2.26065	4.63188	-0.4759	0.41066	0.99761	FALSE
novel_circ_0005629	11.6866	12.4742	-0.071607	0.88077	0.99761	FALSE
novel_circ_0005635	5.88423	5.23092	0.099161	0.86327	0.99761	FALSE
novel_circ_0005636	4.88235	6.98614	-0.31528	0.5697	0.99761	FALSE
novel_circ_0005643	2.48919	3.91781	-0.25701	0.65614	0.99761	FALSE
novel_circ_0005647	5.93313	12.2037	-0.78394	0.1246	0.99761	FALSE
novel_circ_0005661	9.39123	11.0575	-0.20651	0.68234	0.99761	FALSE
novel_circ_0005667	9.51789	4.00288	0.71714	0.20085	0.99761	FALSE
novel_circ_0005677	5.69635	7.9222	-0.34412	0.52679	0.99761	FALSE
novel_circ_0005686	2.66058	1.04782	0.46785	0.38798	0.99761	FALSE
novel_circ_0005689	2.96275	4.68184	-0.23886	0.67083	0.99761	FALSE
novel_circ_0005697	4.48476	4.21305	0.037744	0.94777	0.99761	FALSE
novel_circ_0005702	0.457076	0.77586	-0.092524	0.8011	0.99761	FALSE
novel_circ_0005707	2.86439	4.47834	-0.29148	0.61253	0.99761	FALSE
novel_circ_0005720	1.37123	2.9684	-0.29393	0.56842	0.99761	FALSE
novel_circ_0005730	8.35102	0.77586	1.38	0.017071	0.99761	TRUE
novel_circ_0005738	6.90616	6.21028	0.064599	0.90905	0.99761	FALSE
novel_circ_0005745	21.0645	26.52	-0.19882	0.71771	0.99761	FALSE
novel_circ_0005752	3.07465	3.42385	-0.12605	0.82688	0.99761	FALSE
novel_circ_0005755	64.8681	41.7736	0.57352	0.079199	0.99761	FALSE
novel_circ_0005773	29.2269	27.3943	0.095094	0.79878	0.99761	FALSE
novel_circ_0005785	5.56384	3.90598	0.28175	0.62546	0.99761	FALSE
novel_circ_0005790	101.422	102.199	-0.01084	0.96957	0.99761	FALSE
novel_circ_0005791	4.18259	2.82154	0.31756	0.58225	0.99761	FALSE
novel_circ_0005794	3.39098	1.03448	0.45225	0.39068	0.99761	FALSE
novel_circ_0005802	2.26477	5.41441	-0.60689	0.29424	0.99761	FALSE
novel_circ_0005805	0	3.6607	-0.89788	0.070929	0.99761	FALSE
novel_circ_0005807	80.1447	102.624	-0.34598	0.2661	0.99761	FALSE
novel_circ_0005816	1.72403	0	0.49843	0.23791	0.99761	FALSE
novel_circ_0005817	46.1528	42.885	0.081431	0.80808	0.99761	FALSE
novel_circ_0005830	7.09822	6.46223	0.093439	0.86254	0.99761	FALSE
novel_circ_0005843	4.12544	3.77094	0.067766	0.90619	0.99761	FALSE
novel_circ_0005850	1.3465	1.03448	0.052676	0.90141	0.99761	FALSE
novel_circ_0005856	5.56206	8.53634	-0.40344	0.47317	0.99761	FALSE
novel_circ_0005861	4.62551	5.51949	-0.14177	0.80641	0.99761	FALSE
novel_circ_0005864	5.3294	6.61425	-0.19097	0.7403	0.99761	FALSE
novel_circ_0005867	11.7114	13.3618	-0.14352	0.76151	0.99761	FALSE
novel_circ_0005868	11.9134	8.16936	0.33388	0.55928	0.99761	FALSE
novel_circ_0005870	9.58322	9.93604	-0.075148	0.89241	0.99761	FALSE
novel_circ_0005880	5.19456	5.15579	0.026167	0.96388	0.99761	FALSE
novel_circ_0005886	4.66618	3.86269	0.18716	0.74229	0.99761	FALSE
novel_circ_0005889	11.699	4.9538	0.79957	0.15033	0.99761	FALSE
novel_circ_0005890	3.29907	3.91932	-0.085919	0.88149	0.99761	FALSE
novel_circ_0005891	2.48095	3.60407	-0.19078	0.7403	0.99761	FALSE
novel_circ_0005893	2.2035	5.1758	-0.61093	0.29064	0.99761	FALSE
novel_circ_0005921	3.86214	0.77586	0.63551	0.24427	0.99761	FALSE
novel_circ_0005925	38.5457	36.096	0.078601	0.83558	0.99761	FALSE
novel_circ_0005946	8.74037	7.76715	0.078793	0.88235	0.99761	FALSE
novel_circ_0005948	0.914152	2.0823	-0.25977	0.59551	0.99761	FALSE
novel_circ_0005951	2.24417	0.51724	0.32147	0.46483	0.99761	FALSE
novel_circ_0005956	2.4014	1.04782	0.38486	0.46999	0.99761	FALSE
novel_circ_0005963	4.16019	3.87603	0.069393	0.90401	0.99761	FALSE
novel_circ_0005964	15.6997	5.20575	0.90607	0.11358	0.99761	FALSE
novel_circ_0005965	3.95996	4.63188	-0.11783	0.83823	0.99761	FALSE
novel_circ_0005966	3.83981	0	0.94757	0.064798	0.99761	FALSE
novel_circ_0005967	2.01975	0	0.42086	0.28435	0.99761	FALSE
novel_circ_0005976	4.68033	3.28881	0.25062	0.66476	0.99761	FALSE
novel_circ_0005980	1.3465	1.6753	-0.045034	0.91814	0.99761	FALSE
novel_circ_0006002	2.28538	5.67303	-0.50037	0.37694	0.99761	FALSE
novel_circ_0006004	5.73111	2.19254	0.68778	0.23443	0.99761	FALSE
novel_circ_0006005	9.66689	11.0075	-0.16429	0.74364	0.99761	FALSE
novel_circ_0006012	12.7192	10.9957	0.17367	0.72222	0.99761	FALSE
novel_circ_0006016	7.38212	1.81034	0.8108	0.15882	0.99761	FALSE
novel_circ_0006027	59.7627	54.4578	0.11461	0.75445	0.99761	FALSE
novel_circ_0006042	7.78974	7.50853	0.045009	0.93305	0.99761	FALSE
novel_circ_0006055	1.97496	0.51724	0.43646	0.39876	0.99761	FALSE
novel_circ_0006058	29.9478	24.5209	0.22123	0.592	0.99761	FALSE
novel_circ_0006060	6.57575	4.22488	0.32859	0.56715	0.99761	FALSE
novel_circ_0006061	1.81182	4.28151	-0.5273	0.36158	0.99761	FALSE
novel_circ_0006062	4.60903	4.06467	0.05803	0.92006	0.99761	FALSE
novel_circ_0006064	8.91828	8.34103	0.083991	0.87139	0.99761	FALSE
novel_circ_0006070	5.67396	2.90661	0.41674	0.47128	0.99761	FALSE
novel_circ_0006074	3.24192	4.37993	-0.28234	0.62488	0.99761	FALSE
novel_circ_0006075	6.2577	9.03181	-0.3211	0.54793	0.99761	FALSE
novel_circ_0006078	4.32925	8.24928	-0.52386	0.36329	0.99761	FALSE
novel_circ_0006079	2.62994	2.06896	0.063629	0.90754	0.99761	FALSE
novel_circ_0006080	8.94891	10.0863	-0.063137	0.90551	0.99761	FALSE
novel_circ_0006090	10.1216	3.89264	0.74212	0.19369	0.99761	FALSE
novel_circ_0006091	5.84714	1.55172	0.54478	0.31363	0.99761	FALSE
novel_circ_0006092	6.05925	5.64307	0.056255	0.92035	0.99761	FALSE
novel_circ_0006100	1.57916	3.97444	-0.4807	0.39908	0.99761	FALSE
novel_circ_0006105	8.48944	5.25936	0.35457	0.5337	0.99761	FALSE
novel_circ_0006107	2.72185	2.70978	0.011399	0.98381	0.99761	FALSE
novel_circ_0006108	2.25653	3.13012	-0.1377	0.80449	0.99761	FALSE
novel_circ_0006116	3.50109	6.09701	-0.44992	0.43658	0.99761	FALSE
novel_circ_0006124	6.56339	4.42322	0.28354	0.62323	0.99761	FALSE
novel_circ_0006126	22.2713	9.77948	0.78038	0.14477	0.99761	FALSE
novel_circ_0006129	7.15537	8.73317	-0.20762	0.70536	0.99761	FALSE
novel_circ_0006130	82.17	61.2924	0.41086	0.18601	0.99761	FALSE
novel_circ_0006133	4.43764	5.73633	-0.17911	0.75654	0.99761	FALSE
novel_circ_0006144	3.11353	1.56506	0.42675	0.45418	0.99761	FALSE
novel_circ_0006146	2.43204	0.83765	0.46258	0.38798	0.99761	FALSE
novel_circ_0006147	3.47046	2.85816	0.073585	0.89812	0.99761	FALSE
novel_circ_0006149	0.67325	0	0.20379	0.4877	0.99761	FALSE
novel_circ_0006161	2.94214	2.40938	0.15014	0.78602	0.99761	FALSE
novel_circ_0006165	1.80358	3.34545	-0.31079	0.58541	0.99761	FALSE
novel_circ_0006166	10.4503	16.2133	-0.49037	0.29199	0.99761	FALSE
novel_circ_0006169	1.13445	1.04782	0.060476	0.8958	0.99761	FALSE
novel_circ_0006171	2.85024	5.94499	-0.63298	0.2672	0.99761	FALSE
novel_circ_0006180	5.70872	0.51724	1.2226	0.033465	0.99761	TRUE
novel_circ_0006181	14.6506	8.45794	0.53559	0.33057	0.99761	FALSE
novel_circ_0006197	5.51082	2.60621	0.5638	0.32933	0.99761	FALSE
novel_circ_0006198	4.21734	2.34759	0.42184	0.46561	0.99761	FALSE
novel_circ_0006205	2.62582	3.13012	-0.11053	0.8473	0.99761	FALSE
novel_circ_0006221	32.5485	14.8883	0.89972	0.049051	0.99761	TRUE
novel_circ_0006223	9.80358	6.02339	0.41315	0.45573	0.99761	FALSE
novel_circ_0006227	6.46384	13.5353	-0.71523	0.1749	0.99761	FALSE
novel_circ_0006228	6.70241	2.19254	0.83093	0.15049	0.99761	FALSE
novel_circ_0006234	0.905909	3.17857	-0.65852	0.24457	0.99761	FALSE
novel_circ_0006235	8.24682	10.5069	-0.25672	0.63301	0.99761	FALSE
novel_circ_0006239	6.15755	7.72537	-0.22575	0.67264	0.99761	FALSE
novel_circ_0006242	1.14269	3.74426	-0.47773	0.3642	0.99761	FALSE
novel_circ_0006247	7.72847	5.62973	0.28837	0.59689	0.99761	FALSE
novel_circ_0006248	3.48282	4.3866	-0.16897	0.76981	0.99761	FALSE
novel_circ_0006257	4.88235	5.06252	-0.028862	0.96017	0.99761	FALSE
novel_circ_0006261	22.9162	20.9821	0.11491	0.77803	0.99761	FALSE
novel_circ_0006263	1.3465	3.08016	-0.36324	0.50542	0.99761	FALSE
novel_circ_0006264	3.27256	1.04782	0.57966	0.29289	0.99761	FALSE
novel_circ_0006271	2.42792	0	0.86901	0.086688	0.99761	FALSE
novel_circ_0006273	2.17287	1.82368	0.072092	0.89744	0.99761	FALSE
novel_circ_0006278	20.7374	19.821	0.037873	0.9325	0.99761	FALSE
novel_circ_0006280	1.5874	0.77586	0.20193	0.67298	0.99761	FALSE
novel_circ_0006283	5.6822	4.60859	0.16618	0.77401	0.99761	FALSE
novel_circ_0006285	6.82668	7.13967	-0.058719	0.91296	0.99761	FALSE
novel_circ_0006286	8.89946	9.76589	-0.04664	0.93243	0.99761	FALSE
novel_circ_0006298	5.53733	2.08897	0.73652	0.20312	0.99761	FALSE
novel_circ_0006313	1.26696	2.5862	-0.21971	0.62922	0.99761	FALSE
novel_circ_0006322	3.49697	3.49898	-0.010586	0.98538	0.99761	FALSE
novel_circ_0006330	11.309	9.70926	0.14106	0.78501	0.99761	FALSE
novel_circ_0006331	5.71284	3.38723	0.3662	0.52564	0.99761	FALSE
novel_circ_0006332	2.6217	1.81034	0.12293	0.82207	0.99761	FALSE
novel_circ_0006337	3.75615	2.0823	0.38032	0.50993	0.99761	FALSE
novel_circ_0006346	10.4073	6.51583	0.40301	0.47276	0.99761	FALSE
novel_circ_0006353	1.79533	2.86998	-0.1714	0.73811	0.99761	FALSE
novel_circ_0006361	4.42349	3.38874	0.18401	0.75006	0.99761	FALSE
novel_circ_0006363	9.40366	6.2654	0.43912	0.41924	0.99761	FALSE
novel_circ_0006369	7.23073	1.82368	1.0243	0.075707	0.99761	FALSE
novel_circ_0006377	4.87232	1.88547	0.6643	0.2497	0.99761	FALSE
novel_circ_0006382	3.72139	3.64585	-0.024346	0.96644	0.99761	FALSE
novel_circ_0006391	7.14122	1.55172	0.91554	0.11302	0.99761	FALSE
novel_circ_0006406	5.69635	2.9684	0.45417	0.43142	0.99761	FALSE
novel_circ_0006422	3.34207	2.38937	0.17891	0.75606	0.99761	FALSE
novel_circ_0006423	4.75396	6.43227	-0.1763	0.7602	0.99761	FALSE
novel_circ_0006430	7.39627	11.3161	-0.41597	0.42112	0.99761	FALSE
novel_circ_0006433	1.81182	3.86936	-0.41173	0.47342	0.99761	FALSE
novel_circ_0006437	1.8077	2.09412	-0.036451	0.94224	0.99761	FALSE
novel_circ_0006438	3.53997	9.65929	-0.93889	0.087716	0.99761	FALSE
novel_circ_0006449	7.95289	3.33878	0.78453	0.16037	0.99761	FALSE
novel_circ_0006450	2.26477	1.04782	0.30994	0.53677	0.99761	FALSE
novel_circ_0006460	6.70414	2.61136	0.61812	0.28525	0.99761	FALSE
novel_circ_0006463	3.55	0.77586	0.66786	0.22823	0.99761	FALSE
novel_circ_0006466	16.7016	12.3839	0.37584	0.44997	0.99761	FALSE
novel_circ_0006471	2.94214	0.51724	0.57791	0.26205	0.99761	FALSE
novel_circ_0006474	7.80389	6.50401	0.15463	0.78256	0.99761	FALSE
novel_circ_0006479	5.61509	2.38937	0.56841	0.32602	0.99761	FALSE
novel_circ_0006484	3.07878	5.7615	-0.394	0.49507	0.99761	FALSE
novel_circ_0006493	21.0378	22.5156	-0.066681	0.88327	0.99761	FALSE
novel_circ_0006494	3.31143	5.00074	-0.32657	0.57256	0.99761	FALSE
novel_circ_0006503	3.1748	0.77586	0.50941	0.32923	0.99761	FALSE
novel_circ_0006520	3.04814	3.91265	-0.1724	0.76494	0.99761	FALSE
novel_circ_0006534	26.1316	25.3738	0.033003	0.93557	0.99761	FALSE
novel_circ_0006535	17.6481	13.9923	0.28351	0.56222	0.99761	FALSE
novel_circ_0006554	1.26696	0.51724	0.14003	0.72417	0.99761	FALSE
novel_circ_0006556	8.8364	9.45907	-0.096181	0.86406	0.99761	FALSE
novel_circ_0006559	3.98881	3.06682	0.14555	0.80144	0.99761	FALSE
novel_circ_0006561	1.59977	4.75697	-0.51951	0.35054	0.99761	FALSE
novel_circ_0006570	44.2675	34.0667	0.34841	0.3686	0.99761	FALSE
novel_circ_0006573	9.11151	3.96625	0.60803	0.29329	0.99761	FALSE
novel_circ_0006589	4.43352	0	1.3458	0.015639	0.99761	TRUE
novel_circ_0006594	16.9224	16.7254	0.020664	0.96433	0.99761	FALSE
novel_circ_0006602	3.49697	2.03234	0.30843	0.59207	0.99761	FALSE
novel_circ_0006603	6.27185	13.0646	-0.72883	0.16765	0.99761	FALSE
novel_circ_0006605	0	4.33663	-1.3523	0.013803	0.99761	TRUE
novel_circ_0006607	6.83492	5.74149	0.17695	0.7441	0.99761	FALSE
novel_circ_0006626	2.49743	3.13012	-0.087894	0.87512	0.99761	FALSE
novel_circ_0006629	1.37123	3.43719	-0.43178	0.43235	0.99761	FALSE
novel_circ_0006631	4.46415	2.54958	0.374	0.51811	0.99761	FALSE
novel_circ_0006633	19.4994	17.5615	0.13402	0.77083	0.99761	FALSE
novel_circ_0006638	5.33943	5.01408	0.07828	0.88992	0.99761	FALSE
novel_circ_0006648	8.09776	4.1013	0.4915	0.38994	0.99761	FALSE
novel_circ_0006659	1.81594	0	0.56086	0.20236	0.99761	FALSE
novel_circ_0006662	450.12	705.274	-0.5906	0.074163	0.99761	FALSE
novel_circ_0006664	4.45825	3.13012	0.24956	0.66503	0.99761	FALSE
novel_circ_0006666	8.11836	6.08518	0.21053	0.70319	0.99761	FALSE
novel_circ_0006670	2.17287	1.03448	0.24716	0.64021	0.99761	FALSE
novel_circ_0006671	18.8809	19.0999	-0.036737	0.9345	0.99761	FALSE
novel_circ_0006672	2.70949	3.16523	-0.092657	0.86859	0.99761	FALSE
novel_circ_0006675	43.6677	42.1991	0.034162	0.92213	0.99761	FALSE
novel_circ_0006676	5.47606	5.06404	0.06725	0.90422	0.99761	FALSE
novel_circ_0006677	17.2286	15.9813	0.0948	0.8477	0.99761	FALSE
novel_circ_0006678	1.59977	3.86269	-0.42455	0.44526	0.99761	FALSE
novel_circ_0006684	6.21882	9.01696	-0.3713	0.49295	0.99761	FALSE
novel_circ_0006695	6.29246	7.83713	-0.14559	0.79281	0.99761	FALSE
novel_circ_0006710	51.6012	47.7936	0.081767	0.81712	0.99761	FALSE
novel_circ_0006721	10.0768	3.76942	0.65945	0.2538	0.99761	FALSE
novel_circ_0006726	11.7927	19.8658	-0.58288	0.20778	0.99761	FALSE
novel_circ_0006729	2.26065	2.09564	0.065223	0.89815	0.99761	FALSE
novel_circ_0006730	10.2954	7.65024	0.29401	0.57961	0.99761	FALSE
novel_circ_0006737	4.05599	4.63855	-0.068082	0.90635	0.99761	FALSE
novel_circ_0006741	2.6217	1.6753	0.20711	0.70224	0.99761	FALSE
novel_circ_0006748	51.2479	40.1834	0.319	0.35473	0.99761	FALSE
novel_circ_0006749	1.8283	0	0.39188	0.30588	0.99761	FALSE
novel_circ_0006756	3.98881	0.51724	0.92225	0.10161	0.99761	FALSE
novel_circ_0006759	5.50669	4.53346	0.14784	0.79183	0.99761	FALSE
novel_circ_0006779	2.4238	0	0.85117	0.091287	0.99761	FALSE
novel_circ_0006783	1.79533	7.90886	-0.9016	0.11719	0.99761	FALSE
novel_circ_0006793	5.34534	0.51724	1.0539	0.061461	0.99761	FALSE
novel_circ_0006804	5.45133	4.41655	0.10359	0.85508	0.99761	FALSE
novel_circ_0006808	16.3263	12.5441	0.33607	0.48141	0.99761	FALSE
novel_circ_0006809	3.94993	4.60192	-0.10814	0.85088	0.99761	FALSE
novel_circ_0006811	7.3326	7.73053	-0.082329	0.88419	0.99761	FALSE
novel_circ_0006824	1.74231	0.51724	0.30348	0.51768	0.99761	FALSE
novel_circ_0006826	3.24604	1.25647	0.42679	0.43309	0.99761	FALSE
novel_circ_0006828	3.18717	2.59954	0.11225	0.83987	0.99761	FALSE
novel_circ_0006848	1.75879	6.59248	-0.8555	0.13834	0.99761	FALSE
novel_circ_0006849	3.10941	13.1583	-1.396	0.0089573	0.99761	TRUE
novel_circ_0006850	7.8958	17.513	-0.71427	0.19539	0.99761	FALSE
novel_circ_0006852	12.5337	11.6298	0.10467	0.83155	0.99761	FALSE
novel_circ_0006854	50.7059	41.3569	0.26781	0.44112	0.99761	FALSE
novel_circ_0006855	70.442	71.5263	-0.027328	0.94415	0.99761	FALSE
novel_circ_0006869	4.9112	7.78377	-0.36378	0.52957	0.99761	FALSE
novel_circ_0006870	3.64836	6.35714	-0.37059	0.52194	0.99761	FALSE
novel_circ_0006882	4.64557	1.6753	0.55453	0.32397	0.99761	FALSE
novel_circ_0006885	5.84535	3.66737	0.27122	0.62944	0.99761	FALSE
novel_circ_0006887	3.52761	4.70034	-0.22713	0.69123	0.99761	FALSE
novel_circ_0006893	6.66766	6.15879	0.06365	0.91166	0.99761	FALSE
novel_circ_0006895	0.914152	2.92662	-0.47505	0.37717	0.99761	FALSE
novel_circ_0006896	1.12208	1.03448	0.01011	0.98068	0.99761	FALSE
novel_circ_0006903	0	7.8404	-1.8285	0.0013738	0.64249	TRUE
novel_circ_0006905	1.3465	5.24753	-0.70581	0.2089	0.99761	FALSE
novel_circ_0006909	0.897667	4.97557	-0.68639	0.19678	0.99761	FALSE
novel_circ_0006911	0	531.908	-1.8714	0.00093735	0.64249	TRUE
novel_circ_0006917	15.1695	13.3118	0.14302	0.75925	0.99761	FALSE
novel_circ_0006920	5.75763	8.72323	-0.3824	0.47644	0.99761	FALSE
novel_circ_0006924	14.6105	18.364	-0.26391	0.5393	0.99761	FALSE
novel_circ_0006929	4.88235	5.1325	0.004436	0.99388	0.99761	FALSE
novel_circ_0006941	2.2035	3.24703	-0.2007	0.72436	0.99761	FALSE
novel_circ_0006944	3.16244	2.38937	0.14305	0.79847	0.99761	FALSE
novel_circ_0006950	1.57092	2.40271	-0.15725	0.76774	0.99761	FALSE
novel_circ_0006951	5.45194	3.69581	0.28528	0.622	0.99761	FALSE
novel_circ_0006953	21.6534	19.4603	0.13939	0.73217	0.99761	FALSE
novel_circ_0006954	8.11191	10.3249	-0.25696	0.62574	0.99761	FALSE
novel_circ_0006968	7.2696	5.98677	0.13965	0.79871	0.99761	FALSE
novel_circ_0006994	5.28228	7.15968	-0.25368	0.6477	0.99761	FALSE
novel_circ_0007000	15.451	8.50123	0.6746	0.15624	0.99761	FALSE
novel_circ_0007002	6.96922	9.17201	-0.23836	0.67841	0.99761	FALSE
novel_circ_0007003	2.42792	0	0.86901	0.086688	0.99761	FALSE
novel_circ_0007012	3.52761	2.29096	0.25496	0.65886	0.99761	FALSE
novel_circ_0007019	11.0499	3.96625	0.87113	0.12375	0.99761	FALSE
novel_circ_0007029	14.4933	10.1599	0.10301	0.82387	0.99761	FALSE
novel_circ_0007047	4.37225	2.0823	0.47402	0.41209	0.99761	FALSE
novel_circ_0007049	5.80653	2.29096	0.63894	0.26958	0.99761	FALSE
novel_circ_0007058	8.74449	5.06404	0.52259	0.33732	0.99761	FALSE
novel_circ_0007059	20.4741	14.6116	0.39824	0.35937	0.99761	FALSE
novel_circ_0007061	7.6878	3.70915	0.67415	0.22973	0.99761	FALSE
novel_circ_0007062	4.45412	1.03448	0.70711	0.21001	0.99761	FALSE
novel_circ_0007070	7.48406	10.632	-0.28655	0.60972	0.99761	FALSE
novel_circ_0007075	4.41937	2.70978	0.31181	0.58989	0.99761	FALSE
novel_circ_0007103	10.0486	17.4682	-0.60111	0.21814	0.99761	FALSE
novel_circ_0007108	4.22146	3.5974	0.12739	0.82445	0.99761	FALSE
novel_circ_0007116	19.6972	22.8275	-0.19664	0.64344	0.99761	FALSE
novel_circ_0007120	1.30171	0	0.4068	0.29963	0.99761	FALSE
novel_circ_0007124	1.35886	5.62973	-0.94638	0.10199	0.99761	FALSE
novel_circ_0007135	0.448834	0.83765	-0.09264	0.80176	0.99761	FALSE
novel_circ_0007139	2.4014	0	0.83406	0.096307	0.99761	FALSE
novel_circ_0007152	4.63142	7.93403	-0.51709	0.34388	0.99761	FALSE
novel_circ_0007154	26.0321	26.106	0.00034927	0.99929	0.9996	FALSE
novel_circ_0007156	6.75311	0.77586	0.89259	0.10358	0.99761	FALSE
novel_circ_0007157	12.0966	6.11186	0.72489	0.16901	0.99761	FALSE
novel_circ_0007159	3.99293	1.82368	0.50971	0.37663	0.99761	FALSE
novel_circ_0007172	5.36415	5.93832	-0.086969	0.87771	0.99761	FALSE
novel_circ_0007186	5.79059	4.17794	0.257	0.65692	0.99761	FALSE
novel_circ_0007197	7.53881	5.21091	0.34136	0.53159	0.99761	FALSE
novel_circ_0007200	4.1661	3.66737	0.092828	0.86727	0.99761	FALSE
novel_circ_0007203	11.0398	5.47771	0.55212	0.33698	0.99761	FALSE
novel_circ_0007225	4.2091	4.02289	0.0687	0.90437	0.99761	FALSE
novel_circ_0007238	45.5796	45.9815	-0.0056013	0.99191	0.99761	FALSE
novel_circ_0007240	9.88306	13.4535	-0.37394	0.43357	0.99761	FALSE
novel_circ_0007242	16.6102	22.4335	-0.3786	0.39654	0.99761	FALSE
novel_circ_0007245	108.397	107.867	0.0011977	0.99654	0.99761	FALSE
novel_circ_0007246	17.2339	22.3751	-0.332	0.46161	0.99761	FALSE
novel_circ_0007249	68.4477	49.6592	0.4427	0.15863	0.99761	FALSE
novel_circ_0007257	0	2.8082	-0.84325	0.084538	0.99761	FALSE
novel_circ_0007260	14.3072	14.3829	-0.0055067	0.99132	0.99761	FALSE
novel_circ_0007262	7.34915	16.6554	-0.89412	0.071843	0.99761	FALSE
novel_circ_0007264	25.2976	23.61	0.078908	0.84114	0.99761	FALSE
novel_circ_0007267	28.7392	19.8273	0.41766	0.32212	0.99761	FALSE
novel_circ_0007275	4.42349	3.64585	0.10669	0.85366	0.99761	FALSE
novel_circ_0007280	35.4092	44.8055	-0.32222	0.34636	0.99761	FALSE
novel_circ_0007285	6.06392	1.61351	0.89202	0.12324	0.99761	FALSE
novel_circ_0007289	2.61346	0	0.69091	0.14167	0.99761	FALSE
novel_circ_0007291	20.4087	16.904	0.21681	0.61233	0.99761	FALSE
novel_circ_0007302	25.1404	26.0194	-0.031238	0.93723	0.99761	FALSE
novel_circ_0007309	1.81182	0.77586	0.25309	0.60365	0.99761	FALSE
novel_circ_0007325	35.4521	36.738	-0.072567	0.8595	0.99761	FALSE
novel_circ_0007328	150.704	134.043	0.15382	0.63619	0.99761	FALSE
novel_circ_0007334	2.26889	3.38207	-0.20039	0.72091	0.99761	FALSE
novel_circ_0007337	10.2177	13.7121	-0.31829	0.50787	0.99761	FALSE
novel_circ_0007338	2.4444	5.23092	-0.46456	0.41927	0.99761	FALSE
novel_circ_0007341	130.693	199.428	-0.5781	0.031964	0.99761	TRUE
novel_circ_0007344	12.3599	11.5329	0.094673	0.84456	0.99761	FALSE
novel_circ_0007357	8.20382	6.61576	0.20692	0.70196	0.99761	FALSE
novel_circ_0007362	29.6657	17.0309	0.6542	0.10919	0.99761	FALSE
novel_circ_0007376	3.00926	1.04782	0.3821	0.44951	0.99761	FALSE
novel_circ_0007381	4.52124	2.40271	0.35279	0.53552	0.99761	FALSE
novel_circ_0007394	3.9399	4.95896	-0.17774	0.75869	0.99761	FALSE
novel_circ_0007400	4.45	3.28881	0.20762	0.71967	0.99761	FALSE
novel_circ_0007401	5.54557	4.3866	0.24037	0.66941	0.99761	FALSE
novel_circ_0007402	40.6343	58.803	-0.51016	0.12597	0.99761	FALSE
novel_circ_0007404	5.94138	6.60909	-0.14565	0.79237	0.99761	FALSE
novel_circ_0007409	9.49138	8.13086	0.14448	0.77627	0.99761	FALSE
novel_circ_0007411	7.58765	2.06896	0.74311	0.19715	0.99761	FALSE
novel_circ_0007434	5.32528	0.83765	1.0334	0.07084	0.99761	FALSE
novel_circ_0007439	53.4938	44.8689	0.22822	0.50725	0.99761	FALSE
novel_circ_0007445	11.5458	4.6685	0.68232	0.23321	0.99761	FALSE
novel_circ_0007458	6.84729	9.64898	-0.27587	0.62992	0.99761	FALSE
novel_circ_0007463	3.73375	4.1646	-0.09619	0.86797	0.99761	FALSE
novel_circ_0007464	3.34207	9.11689	-0.92682	0.093453	0.99761	FALSE
novel_circ_0007468	3.32971	6.41893	-0.55561	0.32457	0.99761	FALSE
novel_circ_0007469	6.61051	6.67755	-0.017645	0.97374	0.99761	FALSE
novel_circ_0007477	3.10529	0	1.0422	0.049266	0.99761	TRUE
novel_circ_0007484	3.60715	3.08016	0.1388	0.80948	0.99761	FALSE
novel_circ_0007499	4.20086	2.13075	0.41402	0.47376	0.99761	FALSE
novel_circ_0007505	1.26696	4.68851	-0.56682	0.28529	0.99761	FALSE
novel_circ_0007509	1.59977	2.40271	-0.15089	0.77687	0.99761	FALSE
novel_circ_0007520	4.0112	2.59954	0.28296	0.62434	0.99761	FALSE
novel_circ_0007522	1.75055	0	0.66149	0.15817	0.99761	FALSE
novel_circ_0007526	5.87186	5.58128	0.0098408	0.98596	0.99761	FALSE
novel_circ_0007529	11.2502	10.9472	0.022876	0.96298	0.99761	FALSE
novel_circ_0007544	7.06991	4.4835	0.26119	0.64742	0.99761	FALSE
novel_circ_0007547	10.5869	10.1281	0.065695	0.89404	0.99761	FALSE
novel_circ_0007548	13.7782	10.2816	0.35403	0.45871	0.99761	FALSE
novel_circ_0007552	3.64424	5.58128	-0.27389	0.63603	0.99761	FALSE
novel_circ_0007556	15.8633	15.3256	0.014983	0.97337	0.99761	FALSE
novel_circ_0007557	130.924	107.373	0.26222	0.41338	0.99761	FALSE
novel_circ_0007560	12.4441	11.3779	0.10846	0.82898	0.99761	FALSE
novel_circ_0007573	51.8472	8.22927	1.6958	NA	NA	NA
novel_circ_0007581	11.0192	6.57914	0.45867	0.40537	0.99761	FALSE
novel_circ_0007586	1.14269	1.03448	0.013717	0.97382	0.99761	FALSE
novel_circ_0007588	3.04814	3.70915	-0.14809	0.798	0.99761	FALSE
novel_circ_0007597	5.92901	2.9684	0.49749	0.38765	0.99761	FALSE
novel_circ_0007598	7.35327	9.61751	-0.21666	0.6834	0.99761	FALSE
novel_circ_0007599	3.78678	5.25936	-0.26	0.65292	0.99761	FALSE
novel_circ_0007606	4.68445	2.86998	0.34571	0.55015	0.99761	FALSE
novel_circ_0007607	62.9833	55.4694	0.15999	0.59188	0.99761	FALSE
novel_circ_0007609	416.179	351.258	0.23616	0.33277	0.99761	FALSE
novel_circ_0007615	2.59519	0	0.84919	0.091628	0.99761	FALSE
novel_circ_0007623	4.79044	2.19254	0.49192	0.39432	0.99761	FALSE
novel_circ_0007624	12.2109	11.7616	0.086924	0.86572	0.99761	FALSE
novel_circ_0007631	9.09557	12.1419	-0.31058	0.53166	0.99761	FALSE
novel_circ_0007635	35.3362	24.0371	0.49672	0.1851	0.99761	FALSE
novel_circ_0007643	8.62435	8.56969	0.038074	0.94181	0.99761	FALSE
novel_circ_0007649	4.89884	1.56506	0.78079	0.17677	0.99761	FALSE
novel_circ_0007659	0.914152	2.66133	-0.43979	0.41214	0.99761	FALSE
novel_circ_0007660	7.93289	18.4876	-0.77029	0.15656	0.99761	FALSE
novel_circ_0007661	3.53585	0	1.1444	0.034366	0.99761	TRUE
novel_circ_0007673	316.902	233.473	0.4127	0.16519	0.99761	FALSE
novel_circ_0007676	4.23974	6.89288	-0.40508	0.47074	0.99761	FALSE
novel_circ_0007682	15.5777	11.2661	0.3768	0.42486	0.99761	FALSE
novel_circ_0007687	6.2371	5.2727	0.17183	0.75965	0.99761	FALSE
novel_circ_0007691	4.19674	2.70978	0.28038	0.62768	0.99761	FALSE
novel_circ_0007699	11.1318	9.27042	0.19237	0.70233	0.99761	FALSE
novel_circ_0007700	3.7479	0.51724	0.84996	0.1273	0.99761	FALSE
novel_circ_0007703	17.7706	18.8813	-0.05153	0.90813	0.99761	FALSE
novel_circ_0007704	7.4693	13.1764	-0.6177	0.23178	0.99761	FALSE
novel_circ_0007705	5.52497	6.00011	-0.065137	0.90646	0.99761	FALSE
novel_circ_0007716	11.1907	19.7323	-0.65345	0.16145	0.99761	FALSE
novel_circ_0007717	5.58624	4.21305	0.22444	0.69498	0.99761	FALSE
novel_circ_0007718	20.7415	21.9347	-0.096128	0.81324	0.99761	FALSE
novel_circ_0007721	4.18259	3.17857	0.19724	0.73161	0.99761	FALSE
novel_circ_0007734	2.65646	1.61351	0.26077	0.64676	0.99761	FALSE
novel_circ_0007736	0.448834	1.56506	-0.31157	0.49658	0.99761	FALSE
novel_circ_0007742	1.95257	0.83765	0.25296	0.59853	0.99761	FALSE
novel_circ_0007743	2.63818	1.57173	0.20567	0.68317	0.99761	FALSE
novel_circ_0007748	2.62994	6.6291	-0.78513	0.16887	0.99761	FALSE
novel_circ_0007752	10.3484	5.53799	0.62653	0.24336	0.99761	FALSE
novel_circ_0007759	8.32218	5.92498	0.25378	0.64557	0.99761	FALSE
novel_circ_0007765	4.14783	1.04782	0.7542	0.18012	0.99761	FALSE
novel_circ_0007768	9.20157	6.57914	0.33274	0.53037	0.99761	FALSE
novel_circ_0007774	2.16462	0.77586	0.29001	0.55367	0.99761	FALSE
novel_circ_0007776	2.93802	5.74816	-0.44058	0.44612	0.99761	FALSE
novel_circ_0007779	4.45591	4.92233	-0.034255	0.95271	0.99761	FALSE
novel_circ_0007790	15.1106	10.9976	0.2994	0.59763	0.99761	FALSE
novel_circ_0007794	4.15607	4.21972	-0.049648	0.93109	0.99761	FALSE
novel_circ_0007796	23.4752	18.99	0.25132	0.57258	0.99761	FALSE
novel_circ_0007802	3.88041	1.2931	0.39455	0.45122	0.99761	FALSE
novel_circ_0007811	11.0499	7.45341	0.34098	0.52599	0.99761	FALSE
novel_circ_0007819	1.59152	2.8715	-0.24446	0.65398	0.99761	FALSE
novel_circ_0007821	4.99659	3.58406	0.17015	0.76876	0.99761	FALSE
novel_circ_0007834	9.01191	11.1492	-0.26899	0.58882	0.99761	FALSE
novel_circ_0007839	2.4238	3.12345	-0.16366	0.77504	0.99761	FALSE
novel_circ_0007856	5.64339	4.22639	0.24627	0.67045	0.99761	FALSE
novel_circ_0007857	4.07659	3.63402	0.065186	0.90854	0.99761	FALSE
novel_circ_0007864	2.4014	5.07071	-0.56541	0.32793	0.99761	FALSE
novel_circ_0007866	12.1272	9.12871	0.29865	0.5524	0.99761	FALSE
novel_circ_0007872	5.88189	4.90232	0.10668	0.85375	0.99761	FALSE
novel_circ_0007875	10.1628	7.87224	0.24823	0.63171	0.99761	FALSE
novel_circ_0007876	0.897667	0	0.22527	0.46117	0.99761	FALSE
novel_circ_0007878	5.31291	1.55172	0.68111	0.23577	0.99761	FALSE
novel_circ_0007881	7.74853	2.38937	0.62142	0.27118	0.99761	FALSE
novel_circ_0007899	4.14783	6.21543	-0.37226	0.51085	0.99761	FALSE
novel_circ_0007903	9.88306	17.2411	-0.67753	0.14869	0.99761	FALSE
novel_circ_0007905	3.91517	4.64522	-0.15512	0.7872	0.99761	FALSE
novel_circ_0007906	3.26844	4.74212	-0.2965	0.60822	0.99761	FALSE
novel_circ_0007910	4.01532	2.34759	0.3903	0.4992	0.99761	FALSE
novel_circ_0007912	2.65234	0	0.92584	0.072456	0.99761	FALSE
novel_circ_0007914	3.31556	2.60621	0.1536	0.7891	0.99761	FALSE
novel_circ_0007916	3.28904	2.90661	0.026874	0.96147	0.99761	FALSE
novel_circ_0007925	9.18096	4.19971	0.54459	0.3449	0.99761	FALSE
novel_circ_0007926	8.00001	7.51672	0.10028	0.85167	0.99761	FALSE
novel_circ_0007932	9.54441	8.92006	0.09052	0.85779	0.99761	FALSE
novel_circ_0007933	2.26065	2.54958	-0.060633	0.91333	0.99761	FALSE
novel_circ_0007934	6.46384	8.95668	-0.32015	0.55538	0.99761	FALSE
novel_circ_0007946	6.18407	4.27484	0.32311	0.56219	0.99761	FALSE
novel_circ_0007961	4.84347	4.95896	-0.013229	0.98145	0.99761	FALSE
novel_circ_0007962	5.90662	3.39541	0.42404	0.46364	0.99761	FALSE
novel_circ_0007963	0.914152	0	0.22853	0.45748	0.99761	FALSE
novel_circ_0007964	5.96789	4.79208	0.17239	0.75694	0.99761	FALSE
novel_circ_0007972	2.26065	2.0823	0.058596	0.91505	0.99761	FALSE
novel_circ_0007975	1.26696	2.09564	-0.12746	0.77158	0.99761	FALSE
novel_circ_0007979	17.2216	12.5056	0.35096	0.47398	0.99761	FALSE
novel_circ_0007994	16.92	6.39225	0.8906	0.097309	0.99761	FALSE
novel_circ_0008009	8.81401	2.06896	0.94521	0.10235	0.99761	FALSE
novel_circ_0008010	2.65234	0.77586	0.48883	0.36752	0.99761	FALSE
novel_circ_0008014	5.84774	9.3404	-0.38424	0.49232	0.99761	FALSE
novel_circ_0008017	5.60272	3.80605	0.29315	0.61191	0.99761	FALSE
novel_circ_0008020	12.5861	17.4068	-0.30016	0.58493	0.99761	FALSE
novel_circ_0008025	17.8871	19.1748	-0.072554	0.88532	0.99761	FALSE
novel_circ_0008027	7.73492	12.5175	-0.51524	0.31709	0.99761	FALSE
novel_circ_0008050	4.22146	1.55172	0.49574	0.38085	0.99761	FALSE
novel_circ_0008052	4.2091	1.04782	0.80219	0.15636	0.99761	FALSE
novel_circ_0008064	12.4194	13.5153	-0.085606	0.85448	0.99761	FALSE
novel_circ_0008068	2.95039	1.25647	0.34391	0.50567	0.99761	FALSE
novel_circ_0008071	0.905909	0	0.32027	0.36963	0.99761	FALSE
novel_circ_0008079	6.80668	9.35071	-0.22892	0.68926	0.99761	FALSE
novel_circ_0008085	2.63997	8.03244	-0.84225	0.14472	0.99761	FALSE
novel_circ_0008088	6.72069	3.28881	0.53675	0.35342	0.99761	FALSE
novel_circ_0008094	3.07878	1.77372	0.31326	0.58415	0.99761	FALSE
novel_circ_0008098	12.4376	12.8179	-0.044808	0.92502	0.99761	FALSE
novel_circ_0008107	7.73671	6.19542	0.16435	0.77087	0.99761	FALSE
novel_circ_0008109	4.54776	2.0823	0.45414	0.42941	0.99761	FALSE
novel_circ_0008114	10.4279	8.39766	0.24312	0.6459	0.99761	FALSE
novel_circ_0008117	5.85538	13.7421	-0.87968	0.10573	0.99761	FALSE
novel_circ_0008125	6.86137	6.15364	0.043717	0.93978	0.99761	FALSE
novel_circ_0008127	24.026	14.558	0.60064	0.20195	0.99761	FALSE
novel_circ_0008131	2.84612	4.39994	-0.24229	0.6724	0.99761	FALSE
novel_circ_0008165	1.58328	0	0.5064	0.23317	0.99761	FALSE
novel_circ_0008166	8.07543	5.06404	0.46644	0.40442	0.99761	FALSE
novel_circ_0008170	4.15607	2.61288	0.31997	0.57855	0.99761	FALSE
novel_circ_0008175	2.88499	1.57173	0.34273	0.53217	0.99761	FALSE
novel_circ_0008176	3.0175	0	0.92357	0.072351	0.99761	FALSE
novel_circ_0008180	10.8443	8.24261	0.29455	0.56462	0.99761	FALSE
novel_circ_0008195	4.79457	6.41893	-0.29651	0.59497	0.99761	FALSE
novel_circ_0008200	2.88087	2.34759	0.14925	0.79463	0.99761	FALSE
novel_circ_0008206	1.3465	3.24036	-0.3795	0.48546	0.99761	FALSE
novel_circ_0008216	15.3568	8.55635	0.62102	0.217	0.99761	FALSE
novel_circ_0008222	23.6561	12.9044	0.63338	0.21795	0.99761	FALSE
novel_circ_0008227	3.55824	1.03448	0.57425	0.30469	0.99761	FALSE
novel_circ_0008229	3.65661	2.5862	0.10237	0.83113	0.99761	FALSE
novel_circ_0008230	12.6415	7.02125	0.46019	0.42448	0.99761	FALSE
novel_circ_0008237	4.18671	0.83765	0.83107	0.14068	0.99761	FALSE
novel_circ_0008238	4.54776	0	1.2237	0.02508	0.99761	TRUE
novel_circ_0008239	39.0875	39.2246	-0.024435	0.94871	0.99761	FALSE
novel_circ_0008242	2.93802	0	0.7973	0.1041	0.99761	FALSE
novel_circ_0008243	4.364	2.06896	0.34692	0.53698	0.99761	FALSE
novel_circ_0008248	4.89472	1.55172	0.61524	0.28195	0.99761	FALSE
novel_circ_0008250	7.17185	12.5293	-0.53958	0.30416	0.99761	FALSE
novel_circ_0008253	1.81182	0.51724	0.3509	0.46555	0.99761	FALSE
novel_circ_0008254	3.34619	2.86998	0.096375	0.86703	0.99761	FALSE
novel_circ_0008262	2.49743	2.66133	0.00062224	0.99913	0.9996	FALSE
novel_circ_0008268	1.81182	0.77586	0.25309	0.60365	0.99761	FALSE
novel_circ_0008278	5.49433	5.42775	0.021069	0.97011	0.99761	FALSE
novel_circ_0008290	2.62582	1.57173	0.27326	0.61447	0.99761	FALSE
novel_circ_0008316	9.38126	1.2931	1.2904	0.025697	0.99761	TRUE
novel_circ_0008320	4.54363	0.51724	0.93531	0.095261	0.99761	FALSE
novel_circ_0008330	63.008	111.073	-0.76218	0.011758	0.99761	TRUE
novel_circ_0008331	3.4581	7.68875	-0.58265	0.31406	0.99761	FALSE
novel_circ_0008333	7.98352	17.822	-0.82384	0.1052	0.99761	FALSE
novel_circ_0008349	7.16946	6.37048	0.094539	0.86458	0.99761	FALSE
novel_circ_0008350	37.9066	28.4155	0.35059	0.33279	0.99761	FALSE
novel_circ_0008352	3.53997	2.64799	0.14044	0.80759	0.99761	FALSE
novel_circ_0008354	4.44588	6.83776	-0.38171	0.49165	0.99761	FALSE
novel_circ_0008358	3.27668	1.87213	0.28841	0.61515	0.99761	FALSE
novel_circ_0008363	2.13811	4.43656	-0.38824	0.48365	0.99761	FALSE
novel_circ_0008375	2.24417	2.82821	-0.063546	0.90052	0.99761	FALSE
novel_circ_0008379	4.08656	1.2931	0.49124	0.37446	0.99761	FALSE
novel_circ_0008386	1.57092	4.33663	-0.49127	0.37726	0.99761	FALSE
novel_circ_0008389	27.1423	19.532	0.3642	0.40009	0.99761	FALSE
novel_circ_0008397	8.31454	11.9266	-0.32989	0.54596	0.99761	FALSE
novel_circ_0008410	4.70093	1.6753	0.58718	0.29946	0.99761	FALSE
novel_circ_0008416	3.56649	3.64585	-0.030737	0.95764	0.99761	FALSE
novel_circ_0008424	3.07053	2.09412	0.19057	0.72833	0.99761	FALSE
novel_circ_0008426	3.94993	2.61955	0.25619	0.64748	0.99761	FALSE
novel_circ_0008434	7.37978	3.12861	0.67831	0.23785	0.99761	FALSE
novel_circ_0008437	7.4693	2.9684	0.70155	0.22128	0.99761	FALSE
novel_circ_0008450	6.00032	3.06682	0.46382	0.42264	0.99761	FALSE
novel_circ_0008453	2.72597	1.61351	0.25675	0.64042	0.99761	FALSE
novel_circ_0008456	17.3259	19.0966	-0.09348	0.83201	0.99761	FALSE
novel_circ_0008457	7.36151	9.38733	-0.23853	0.64931	0.99761	FALSE
novel_circ_0008460	10.5687	7.19479	0.38621	0.44886	0.99761	FALSE
novel_circ_0008471	10.0544	4.01622	0.83958	0.12492	0.99761	FALSE
novel_circ_0008494	14.7454	9.65262	0.48871	0.31952	0.99761	FALSE
novel_circ_0008495	8.08367	10.3383	-0.18927	0.72433	0.99761	FALSE
novel_circ_0008497	1.8283	0	0.39188	0.30588	0.99761	FALSE
novel_circ_0008504	5.65163	3.36206	0.23434	0.66796	0.99761	FALSE
novel_circ_0008505	7.31439	9.23531	-0.21139	0.68845	0.99761	FALSE
novel_circ_0008511	2.04448	2.91995	-0.18254	0.74949	0.99761	FALSE
novel_circ_0008514	7.0941	10.9657	-0.43546	0.39267	0.99761	FALSE
novel_circ_0008519	3.04402	0.77586	0.54312	0.3194	0.99761	FALSE
novel_circ_0008525	52.7358	55.6777	-0.065618	0.8606	0.99761	FALSE
novel_circ_0008526	3.61952	2.09564	0.26411	0.61635	0.99761	FALSE
novel_circ_0008527	8.48951	9.16534	-0.069877	0.89647	0.99761	FALSE
novel_circ_0008530	3.44807	3.85602	-0.11707	0.83878	0.99761	FALSE
novel_circ_0008548	4.01944	7.55183	-0.5784	0.29705	0.99761	FALSE
novel_circ_0008552	0.457076	2.38937	-0.51928	0.29381	0.99761	FALSE
novel_circ_0008565	3.7479	0	1.1662	0.031541	0.99761	TRUE
novel_circ_0008573	2.85024	5.47104	-0.46514	0.42142	0.99761	FALSE
novel_circ_0008586	5.49021	2.66133	0.56278	0.32919	0.99761	FALSE
novel_circ_0008599	5.4637	6.37715	-0.11679	0.83675	0.99761	FALSE
novel_circ_0008603	13.717	11.1074	0.24293	0.61029	0.99761	FALSE
novel_circ_0008612	12.407	24.6845	-0.81885	0.051785	0.99761	FALSE
novel_circ_0008638	2.6647	2.40938	0.099825	0.85987	0.99761	FALSE
novel_circ_0008649	11.795	17.56	-0.45276	0.34588	0.99761	FALSE
novel_circ_0008657	10.8361	6.35047	0.50978	0.33049	0.99761	FALSE
novel_circ_0008660	10.2871	6.63577	0.44796	0.40538	0.99761	FALSE
novel_circ_0008662	3.32146	3.38874	0.0032655	0.99547	0.99761	FALSE
novel_circ_0008663	1.81182	4.28151	-0.5273	0.36158	0.99761	FALSE
novel_circ_0008670	2.04036	6.15364	-0.79073	0.1709	0.99761	FALSE
novel_circ_0008672	3.75615	0.77586	0.73194	0.19306	0.99761	FALSE
novel_circ_0008676	2.95451	2.34759	0.15009	0.78701	0.99761	FALSE
novel_circ_0008684	6.66766	8.38281	-0.24344	0.64839	0.99761	FALSE
novel_circ_0008702	1.82006	2.19254	-0.069662	0.89722	0.99761	FALSE
novel_circ_0008714	6.13516	22.5723	-1.4281	0.0041603	0.99761	TRUE
novel_circ_0008717	18.518	22.6622	-0.23853	0.58148	0.99761	FALSE
novel_circ_0008718	37.3052	50.3349	-0.35811	0.33882	0.99761	FALSE
novel_circ_0008720	16.1284	15.3272	0.059174	0.89472	0.99761	FALSE
novel_circ_0008721	53.2322	70.6443	-0.34975	0.31645	0.99761	FALSE
novel_circ_0008729	7.94698	9.36217	-0.21026	0.69083	0.99761	FALSE
novel_circ_0008732	3.72963	1.03448	0.59272	0.29129	0.99761	FALSE
novel_circ_0008733	2.49743	2.34092	0.045449	0.93456	0.99761	FALSE
novel_circ_0008735	24.5094	24.4177	-0.016691	0.96876	0.99761	FALSE
novel_circ_0008736	2.66058	2.61955	0.044949	0.93444	0.99761	FALSE
novel_circ_0008737	6.31658	8.93188	-0.35305	0.52006	0.99761	FALSE
novel_circ_0008738	34.9751	38.3448	-0.1172	0.75106	0.99761	FALSE
novel_circ_0008740	4.66206	4.27484	0.074344	0.89561	0.99761	FALSE
novel_circ_0008741	4.15607	6.43227	-0.36246	0.525	0.99761	FALSE
novel_circ_0008742	3.73554	2.54958	0.18237	0.74365	0.99761	FALSE
novel_circ_0008751	8.94824	10.1199	-0.11762	0.83895	0.99761	FALSE
novel_circ_0008752	4.00296	0	1.2098	0.026632	0.99761	TRUE
novel_circ_0008760	2.48095	2.82154	-0.03138	0.95613	0.99761	FALSE
novel_circ_0008762	42.7136	37.416	0.1443	0.73957	0.99761	FALSE
novel_circ_0008763	12.4153	5.45619	0.71718	0.19217	0.99761	FALSE
novel_circ_0008764	6.00265	6.51735	-0.074932	0.89058	0.99761	FALSE
novel_circ_0008767	10.3301	7.65024	0.254	0.63518	0.99761	FALSE
novel_circ_0008778	3.96641	3.3754	0.069277	0.90432	0.99761	FALSE
novel_circ_0008780	6.9168	7.14634	-0.0082534	0.98791	0.99761	FALSE
novel_circ_0008784	4.02768	1.2931	0.54653	0.33049	0.99761	FALSE
novel_circ_0008786	5.12737	2.90661	0.36398	0.52938	0.99761	FALSE
novel_circ_0008792	1.36299	5.32115	-0.72645	0.19912	0.99761	FALSE
novel_circ_0008793	6.00265	7.5585	-0.22302	0.6789	0.99761	FALSE
novel_circ_0008801	2.27302	1.87213	0.091547	0.86699	0.99761	FALSE
novel_circ_0008804	18.9009	16.4168	0.14635	0.74039	0.99761	FALSE
novel_circ_0008808	1.35886	5.32933	-0.86024	0.137	0.99761	FALSE
novel_circ_0008809	3.10941	5.8399	-0.53459	0.34548	0.99761	FALSE
novel_circ_0008810	5.2864	2.54958	0.49735	0.38944	0.99761	FALSE
novel_circ_0008816	3.55824	1.55172	0.38962	0.48695	0.99761	FALSE
novel_circ_0008835	9.22396	12.4608	-0.35473	0.47732	0.99761	FALSE
novel_circ_0008838	2.40965	2.13075	0.022278	0.96743	0.99761	FALSE
novel_circ_0008843	1.13033	2.40271	-0.34112	0.53976	0.99761	FALSE
novel_circ_0008850	12.8841	7.26477	0.58635	0.27757	0.99761	FALSE
novel_circ_0008852	4.18671	2.51295	0.28386	0.61398	0.99761	FALSE
novel_circ_0008865	7.04931	9.03848	-0.22694	0.6752	0.99761	FALSE
novel_circ_0008870	2.42792	4.35992	-0.42748	0.45856	0.99761	FALSE
novel_circ_0008872	2.70124	3.12861	-0.065379	0.90634	0.99761	FALSE
novel_circ_0008879	14.045	17.8901	-0.29311	0.52012	0.99761	FALSE
novel_circ_0008887	16.7139	14.538	0.13925	0.75785	0.99761	FALSE
novel_circ_0008903	3.72551	5.44472	-0.20565	0.71361	0.99761	FALSE
novel_circ_0008907	3.05226	0.51724	0.67414	0.21429	0.99761	FALSE
novel_circ_0008911	1.26696	2.3043	-0.21183	0.6643	0.99761	FALSE
novel_circ_0008918	3.50109	1.03448	0.54432	0.32963	0.99761	FALSE
novel_circ_0008922	43.6941	65.4477	-0.5045	0.23398	0.99761	FALSE
novel_circ_0008928	3.53585	6.61576	-0.58004	0.30148	0.99761	FALSE
novel_circ_0008934	15.243	20.0696	-0.29149	0.58296	0.99761	FALSE
novel_circ_0008940	2.53391	2.0823	0.046825	0.92539	0.99761	FALSE
novel_circ_0008941	3.51937	5.22425	-0.30297	0.59781	0.99761	FALSE
novel_circ_0008945	6.80841	8.75985	-0.28241	0.58947	0.99761	FALSE
novel_circ_0008955	29.6831	28.5836	0.026382	NA	NA	NA
novel_circ_0008957	2.88087	5.21758	-0.48447	0.39659	0.99761	FALSE
novel_circ_0008959	1.97496	5.21758	-0.76618	0.184	0.99761	FALSE
novel_circ_0008966	3.34619	8.19265	-0.78619	0.16078	0.99761	FALSE
novel_circ_0008967	5.32528	9.07359	-0.5298	0.32353	0.99761	FALSE
novel_circ_0008970	0	0.83765	-0.22579	0.44872	0.99761	FALSE
novel_circ_0008971	12.1496	5.00892	0.81718	0.13794	0.99761	FALSE
novel_circ_0008979	15.6406	23.9138	-0.50969	0.28693	0.99761	FALSE
novel_circ_0008980	19.7867	20.8636	-0.086185	0.83838	0.99761	FALSE
novel_circ_0009002	0.914152	2.8715	-0.38354	0.44789	0.99761	FALSE
novel_circ_0009004	5.90662	14.151	-0.93874	0.067912	0.99761	FALSE
novel_circ_0009005	3.55234	8.39615	-0.67483	0.24179	0.99761	FALSE
novel_circ_0009006	5.33531	9.95454	-0.6192	0.24209	0.99761	FALSE
novel_circ_0009007	7.3326	13.2216	-0.59541	0.27571	0.99761	FALSE
novel_circ_0009013	9.92366	8.9967	0.088634	0.87557	0.99761	FALSE
novel_circ_0009018	2.87675	0	0.97738	0.061203	0.99761	FALSE
novel_circ_0009020	7.48166	4.91051	0.42433	0.44142	0.99761	FALSE
novel_circ_0009021	5.68811	3.9611	0.28261	0.62106	0.99761	FALSE
novel_circ_0009022	17.4684	10.4935	0.43841	0.43012	0.99761	FALSE
novel_circ_0009046	6.00265	1.55172	0.77446	0.17876	0.99761	FALSE
novel_circ_0009061	9.19394	5.41441	0.48613	0.38	0.99761	FALSE
novel_circ_0009062	31.5222	27.4931	0.15832	0.72988	0.99761	FALSE
novel_circ_0009065	2.46858	0	0.48167	0.2433	0.99761	FALSE
novel_circ_0009070	3.16244	4.68851	-0.2106	0.71168	0.99761	FALSE
novel_circ_0009082	3.55824	1.77372	0.43181	0.45248	0.99761	FALSE
novel_circ_0009088	1.37123	0.51724	0.18318	0.65289	0.99761	FALSE
novel_circ_0009092	7.46339	7.24991	-0.00027079	0.9996	0.9996	FALSE
novel_circ_0009093	5.72287	2.06896	0.56155	0.32791	0.99761	FALSE
novel_circ_0009102	9.87543	13.7055	-0.33279	0.51616	0.99761	FALSE
novel_circ_0009106	12.2516	11.7416	0.071926	0.89031	0.99761	FALSE
novel_circ_0009117	12.321	10.9457	0.1077	0.82699	0.99761	FALSE
novel_circ_0009118	5.2434	3.65403	0.27357	0.6364	0.99761	FALSE
novel_circ_0009138	13.264	22.7657	-0.66868	0.12664	0.99761	FALSE
novel_circ_0009145	1.98733	3.24703	-0.2202	0.68606	0.99761	FALSE
novel_circ_0009156	42.6028	30.88	0.41388	0.23379	0.99761	FALSE
novel_circ_0009157	2.37489	1.04782	0.28079	0.56823	0.99761	FALSE
novel_circ_0009161	4.08071	6.25206	-0.31255	0.58692	0.99761	FALSE
novel_circ_0009164	4.82932	4.44172	0.080012	0.88807	0.99761	FALSE
novel_circ_0009168	5.35352	0.51724	0.96883	0.082142	0.99761	FALSE
novel_circ_0009171	6.30242	5.99859	0.0039067	0.99461	0.99761	FALSE
novel_circ_0009193	2.42792	0	0.86901	0.086688	0.99761	FALSE
novel_circ_0009209	5.09262	1.04782	0.95835	0.093905	0.99761	FALSE
novel_circ_0009210	7.71432	5.87501	0.18862	0.73874	0.99761	FALSE
novel_circ_0009223	8.93243	5.0507	0.53613	0.32567	0.99761	FALSE
novel_circ_0009236	11.8315	8.97669	0.29446	0.56515	0.99761	FALSE
novel_circ_0009242	24.6202	27.6512	-0.10248	0.81236	0.99761	FALSE
novel_circ_0009246	11.0788	11.9817	-0.091372	0.85261	0.99761	FALSE
novel_circ_0009253	3.77442	3.63402	0.0054394	0.99247	0.99761	FALSE
novel_circ_0009273	7.36324	9.13538	-0.24958	0.64667	0.99761	FALSE
novel_circ_0009281	2.14635	0.51724	0.36464	0.44584	0.99761	FALSE
novel_circ_0009282	8.86285	6.62243	0.22795	0.68176	0.99761	FALSE
novel_circ_0009289	11.1477	5.35777	0.57347	0.3142	0.99761	FALSE
novel_circ_0009296	10.018	4.69367	0.74619	0.1653	0.99761	FALSE
novel_circ_0009298	5.8189	12.1053	-0.70657	0.17634	0.99761	FALSE
novel_circ_0009304	7.70435	8.21593	-0.048705	0.93247	0.99761	FALSE
novel_circ_0009305	2.85848	4.90384	-0.4416	0.44284	0.99761	FALSE
novel_circ_0009307	10.6871	10.7237	-0.016624	0.97349	0.99761	FALSE
novel_circ_0009319	9.36532	11.8869	-0.233	0.67115	0.99761	FALSE
novel_circ_0009325	6.68414	6.29535	0.040833	0.94145	0.99761	FALSE
novel_circ_0009330	2.71361	2.3043	0.12441	0.82125	0.99761	FALSE
novel_circ_0009335	57.1375	39.5647	0.47324	0.17276	0.99761	FALSE
novel_circ_0009337	4.60491	3.14346	0.2443	0.66497	0.99761	FALSE
novel_circ_0009347	2.87263	2.85816	-0.014891	0.97923	0.99761	FALSE
novel_circ_0009351	2.81136	3.43719	-0.16188	0.77777	0.99761	FALSE
novel_circ_0009352	3.07465	4.90384	-0.38888	0.49735	0.99761	FALSE
novel_circ_0009354	2.70124	9.40067	-0.92694	0.10723	0.99761	FALSE
novel_circ_0009357	66.5706	64.1741	0.055815	0.86164	0.99761	FALSE
novel_circ_0009359	74.2176	56.1983	0.37262	0.1927	0.99761	FALSE
novel_circ_0009361	3.75203	1.35489	0.59972	0.29653	0.99761	FALSE
novel_circ_0009363	1.3465	1.55172	-0.043342	0.92147	0.99761	FALSE
novel_circ_0009364	8.7934	5.47104	0.39928	0.48368	0.99761	FALSE
novel_circ_0009375	3.06229	1.77372	0.24774	0.64993	0.99761	FALSE
novel_circ_0009380	6.0374	9.18535	-0.38253	0.47502	0.99761	FALSE
novel_circ_0009382	3.47458	2.86483	0.095595	0.86789	0.99761	FALSE
novel_circ_0009390	1.26696	2.09412	-0.13848	0.75351	0.99761	FALSE
novel_circ_0009392	3.50934	0	1.0827	0.042582	0.99761	TRUE
novel_circ_0009403	2.88912	2.86483	0.0089511	0.98758	0.99761	FALSE
novel_circ_0009408	9.80592	11.5896	-0.13595	0.79709	0.99761	FALSE
novel_circ_0009413	3.16244	2.66133	0.1472	0.79775	0.99761	FALSE
novel_circ_0009429	15.6878	14.8151	0.066546	0.88	0.99761	FALSE
novel_circ_0009431	3.6766	9.57749	-0.79712	0.16692	0.99761	FALSE
novel_circ_0009440	5.24752	2.09564	0.56939	0.31717	0.99761	FALSE
novel_circ_0009441	13.0213	17.6181	-0.36388	0.43489	0.99761	FALSE
novel_circ_0009442	14.4167	13.9908	0.064781	0.88687	0.99761	FALSE
novel_circ_0009444	5.10498	5.43442	-0.020383	0.97154	0.99761	FALSE
novel_circ_0009451	2.03624	3.17857	-0.24959	0.66379	0.99761	FALSE
novel_circ_0009454	5.14977	1.04782	0.94394	0.097733	0.99761	FALSE
novel_circ_0009459	2.20762	3.65403	-0.29345	0.60808	0.99761	FALSE
novel_circ_0009464	5.8189	2.60621	0.60529	0.29556	0.99761	FALSE
novel_circ_0009466	1.58328	2.92662	-0.29501	0.60299	0.99761	FALSE
novel_circ_0009471	5.43718	3.38207	0.3088	0.59365	0.99761	FALSE
novel_circ_0009474	72.5425	69.6818	0.044952	0.87347	0.99761	FALSE
novel_circ_0009491	4.62318	7.50853	-0.4677	0.39793	0.99761	FALSE
novel_circ_0009509	26.2754	26.5733	-0.01687	0.96664	0.99761	FALSE
novel_circ_0009510	24.4611	14.912	0.55755	0.21273	0.99761	FALSE
novel_circ_0009511	1.51789	5.07071	-0.77306	0.17963	0.99761	FALSE
novel_circ_0009515	115.692	72.3586	0.60408	0.058265	0.99761	FALSE
novel_circ_0009517	12.6173	15.1288	-0.21152	0.6462	0.99761	FALSE
novel_circ_0009521	1.14269	8.18598	-1.2324	0.033011	0.99761	TRUE
novel_circ_0009524	17.224	27.546	-0.59853	0.14977	0.99761	FALSE
novel_circ_0009531	6.72714	7.71203	-0.12096	0.82584	0.99761	FALSE
novel_circ_0009539	14.0904	6.25206	0.81346	0.11432	0.99761	FALSE
novel_circ_0009540	40.7574	21.6262	0.74142	0.080857	0.99761	FALSE
novel_circ_0009542	5.45194	6.62759	-0.12412	0.82983	0.99761	FALSE
novel_circ_0009551	2.4238	0.51724	0.55305	0.29735	0.99761	FALSE
novel_circ_0009552	5.52909	5.00225	0.088895	0.87435	0.99761	FALSE
novel_circ_0009565	2.2035	1.55172	0.11044	0.83803	0.99761	FALSE
novel_circ_0009574	1.74231	2.19254	-0.11633	0.8279	0.99761	FALSE
novel_circ_0009577	3.79915	5.7766	-0.32647	0.5725	0.99761	FALSE
novel_circ_0009579	19.3439	18.6429	0.027022	0.95595	0.99761	FALSE
novel_circ_0009589	6.17994	3.96777	0.41712	0.45948	0.99761	FALSE
novel_circ_0009590	2.42792	0	0.86901	0.086688	0.99761	FALSE
novel_circ_0009596	10.0828	7.99582	0.22815	0.67625	0.99761	FALSE
novel_circ_0009597	1.35886	3.17857	-0.47091	0.40915	0.99761	FALSE
novel_circ_0009598	45.9037	69.4083	-0.55502	0.092272	0.99761	FALSE
novel_circ_0009607	32.8782	34.5388	-0.055299	0.89439	0.99761	FALSE
novel_circ_0009619	2.37489	7.58002	-0.63397	0.26049	0.99761	FALSE
novel_circ_0009624	4.50888	7.62029	-0.49827	0.38201	0.99761	FALSE
novel_circ_0009633	2.43204	0	0.86961	0.086523	0.99761	FALSE
novel_circ_0009642	58.9215	86.0941	-0.50382	0.074681	0.99761	FALSE
novel_circ_0009646	134.316	131.21	0.017909	0.95584	0.99761	FALSE
novel_circ_0009652	4.70093	4.49168	0.090031	0.87501	0.99761	FALSE
novel_circ_0009669	2.05684	1.2931	0.11326	0.80087	0.99761	FALSE
novel_circ_0009670	110.027	111.455	-0.017834	0.95775	0.99761	FALSE
novel_circ_0009671	2.6217	5.11916	-0.53522	0.35316	0.99761	FALSE
novel_circ_0009688	6.13516	8.03911	-0.28256	0.60153	0.99761	FALSE
novel_circ_0009689	3.95405	4.96411	-0.1684	0.77096	0.99761	FALSE
novel_circ_0009695	15.3715	4.2615	1.1485	0.034403	0.99761	TRUE
novel_circ_0009725	14.9816	4.44172	1.2646	0.015895	0.99761	TRUE
novel_circ_0009726	4.21322	2.59954	0.31506	0.58602	0.99761	FALSE
novel_circ_0009727	4.21734	4.60859	-0.027094	0.96264	0.99761	FALSE
novel_circ_0009728	8.66323	8.48122	-0.0090557	0.98634	0.99761	FALSE
novel_circ_0009730	2.85436	3.44901	-0.12836	0.82284	0.99761	FALSE
novel_circ_0009732	17.1998	9.6944	0.58756	0.24088	0.99761	FALSE
novel_circ_0009749	37.8187	54.1778	-0.47708	0.21996	0.99761	FALSE
novel_circ_0009764	1.59977	8.47643	-0.89529	0.11522	0.99761	FALSE
novel_circ_0009766	8.33454	3.68247	0.58496	0.30771	0.99761	FALSE
novel_circ_0009773	2.71361	4.28151	-0.27143	0.639	0.99761	FALSE
novel_circ_0009779	2.88912	2.54958	0.051296	0.92892	0.99761	FALSE
novel_circ_0009784	6.83904	4.93895	0.22556	0.69211	0.99761	FALSE
novel_circ_0009786	1.37123	2.06896	-0.11779	0.79412	0.99761	FALSE
novel_circ_0009809	16.3445	6.99796	0.87452	0.089944	0.99761	FALSE
novel_circ_0009814	4.94947	3.48564	0.16367	0.77249	0.99761	FALSE
novel_circ_0009828	32.1991	25.9973	0.24545	0.62117	0.99761	FALSE
novel_circ_0009834	8.37108	8.2226	-0.017738	0.97357	0.99761	FALSE
novel_circ_0009835	6.66999	3.65919	0.49112	0.39391	0.99761	FALSE
novel_circ_0009838	9.47895	12.7946	-0.32673	0.54954	0.99761	FALSE
novel_circ_0009853	10.2359	6.30718	0.42578	0.43129	0.99761	FALSE
novel_circ_0009855	6.91447	3.06682	0.60171	0.29618	0.99761	FALSE
novel_circ_0009858	99.2785	82.6803	0.26052	0.39909	0.99761	FALSE
novel_circ_0009864	4.407	2.06896	0.37901	0.50546	0.99761	FALSE
novel_circ_0009872	2.65234	2.54958	-0.0057797	0.99197	0.99761	FALSE
novel_circ_0009877	0	1.87213	-0.62334	0.16089	0.99761	FALSE
novel_circ_0009878	2.99099	3.74426	-0.16201	0.77032	0.99761	FALSE
novel_circ_0009893	3.10117	2.34092	0.16645	0.77162	0.99761	FALSE
novel_circ_0009895	0.457076	1.55172	-0.25708	0.53665	0.99761	FALSE
novel_circ_0009904	3.51937	1.25647	0.50453	0.36023	0.99761	FALSE
novel_circ_0009906	9.50381	8.4446	0.11667	0.83789	0.99761	FALSE
novel_circ_0009915	9.28757	14.2978	-0.47741	0.33024	0.99761	FALSE
novel_circ_0009917	5.00483	3.91265	0.1616	0.77983	0.99761	FALSE
novel_circ_0009921	9.9997	12.8394	-0.24461	0.62644	0.99761	FALSE
novel_circ_0009923	7.77559	8.04063	0.007225	0.98929	0.99761	FALSE
novel_circ_0009924	1.14269	2.5862	-0.22994	0.61586	0.99761	FALSE
novel_circ_0009936	1.5874	2.08897	-0.083548	0.87627	0.99761	FALSE
novel_circ_0009937	2.88087	2.8715	0.031999	0.95558	0.99761	FALSE
novel_circ_0009946	16.4118	13.5853	0.25257	0.60571	0.99761	FALSE
novel_circ_0009947	4.48834	1.55172	0.31705	0.51075	0.99761	FALSE
novel_circ_0009948	15.0982	10.0463	0.43043	0.37193	0.99761	FALSE
novel_circ_0009973	5.54557	14.7917	-0.82651	0.14899	0.99761	FALSE
novel_circ_0009981	3.52761	3.64069	-0.041279	0.94311	0.99761	FALSE
novel_circ_0009983	4.80693	7.45341	-0.45156	0.41616	0.99761	FALSE
novel_circ_0009986	23.7019	25.2869	-0.10913	0.78389	0.99761	FALSE
novel_circ_0009993	5.81711	3.12345	0.45453	0.43218	0.99761	FALSE
novel_circ_0010003	8.66913	11.1774	-0.20743	0.7005	0.99761	FALSE
novel_circ_0010006	4.65794	0	1.3858	0.013199	0.99761	TRUE
novel_circ_0010018	2.17287	0.51724	0.46775	0.36833	0.99761	FALSE
novel_circ_0010041	2.66058	4.02289	-0.2895	0.61645	0.99761	FALSE
novel_circ_0010050	42.5274	47.0566	-0.14064	0.66564	0.99761	FALSE
novel_circ_0010056	12.274	10.0714	0.2139	0.69317	0.99761	FALSE
novel_circ_0010063	6.14107	0.51724	1.254	0.029094	0.99761	TRUE
novel_circ_0010064	4.65381	1.82368	0.63664	0.27077	0.99761	FALSE
novel_circ_0010072	22.2436	11.638	0.78492	0.087238	0.99761	FALSE
novel_circ_0010073	2.72597	6.27874	-0.51777	0.37075	0.99761	FALSE
novel_circ_0010076	4.26034	0	1.2152	0.025878	0.99761	TRUE
novel_circ_0010089	10.0345	8.50123	0.18773	0.71778	0.99761	FALSE
novel_circ_0010107	3.53997	2.38937	0.20698	0.7195	0.99761	FALSE
novel_circ_0010117	0	2.82154	-1.0175	0.048753	0.99761	TRUE
novel_circ_0010123	2.03624	2.8082	-0.16857	0.76245	0.99761	FALSE
novel_circ_0010127	3.50109	1.35489	0.52847	0.35599	0.99761	FALSE
novel_circ_0010131	2.42792	0	0.86901	0.086688	0.99761	FALSE
novel_circ_0010136	4.15195	0.83765	0.80805	0.1509	0.99761	FALSE
novel_circ_0010144	11.4416	10.7071	0.087529	0.86311	0.99761	FALSE
novel_circ_0010152	11.0464	7.31322	0.43819	0.41046	0.99761	FALSE
novel_circ_0010153	2.84612	1.03448	0.40728	0.45541	0.99761	FALSE
novel_circ_0010164	3.40334	1.25647	0.41242	0.43115	0.99761	FALSE
novel_circ_0010170	3.31143	5.32933	-0.37371	0.51382	0.99761	FALSE
novel_circ_0010175	3.15008	3.66585	-0.044159	0.93628	0.99761	FALSE
novel_circ_0010189	3.31556	3.16523	-0.019702	0.97267	0.99761	FALSE
novel_circ_0010206	5.0885	4.47167	0.071186	0.90029	0.99761	FALSE
novel_circ_0010221	4.39876	4.12646	0.037515	0.94831	0.99761	FALSE
novel_circ_0010229	10.1258	4.84053	0.6205	0.26699	0.99761	FALSE
novel_circ_0010236	4.34985	3.91932	0.078852	0.89135	0.99761	FALSE
novel_circ_0010245	5.98616	5.77811	0.020715	0.97031	0.99761	FALSE
novel_circ_0010249	5.10265	8.27772	-0.45763	0.41078	0.99761	FALSE
novel_circ_0010257	4.46828	8.69806	-0.61574	0.26212	0.99761	FALSE
novel_circ_0010268	7.31439	10.7237	-0.4201	0.4152	0.99761	FALSE
novel_circ_0010270	9.40771	10.8906	-0.20302	0.688	0.99761	FALSE
novel_circ_0010274	35.5971	21.6647	0.6262	0.1133	0.99761	FALSE
novel_circ_0010278	11.4522	6.99129	0.49972	0.33355	0.99761	FALSE
novel_circ_0010297	3.56237	2.59954	0.19647	0.73348	0.99761	FALSE
novel_circ_0010299	8.85879	6.84443	0.2937	0.58242	0.99761	FALSE
novel_circ_0010306	4.2091	4.11464	0.0032264	0.99548	0.99761	FALSE
novel_circ_0010310	0.914152	0.77586	0.023866	0.95199	0.99761	FALSE
novel_circ_0010311	5.41891	2.3043	0.57366	0.32024	0.99761	FALSE
novel_circ_0010321	1.12208	0	0.27065	0.41256	0.99761	FALSE
novel_circ_0010335	0.914152	0.77586	0.023866	0.95199	0.99761	FALSE
novel_circ_0010341	3.99293	2.70978	0.24786	0.66832	0.99761	FALSE
novel_circ_0010348	2.88912	2.45116	0.092149	0.87242	0.99761	FALSE
novel_circ_0010352	2.87675	4.22639	-0.27635	0.63213	0.99761	FALSE
novel_circ_0010358	3.47046	1.03448	0.51233	0.35433	0.99761	FALSE
novel_circ_0010364	6.02916	7.62696	-0.18057	0.73986	0.99761	FALSE
novel_circ_0010365	11.2867	8.49456	0.29921	0.55171	0.99761	FALSE
novel_circ_0010383	6.46563	7.6218	-0.10619	0.84901	0.99761	FALSE
novel_circ_0010384	8.03243	4.85387	0.46711	0.4068	0.99761	FALSE
novel_circ_0010387	9.6934	7.15301	0.33325	0.52411	0.99761	FALSE
novel_circ_0010405	8.60608	5.0507	0.46524	0.3966	0.99761	FALSE
novel_circ_0010406	12.9212	11.89	0.070853	0.88742	0.99761	FALSE
novel_circ_0010407	5.11501	7.67541	-0.36238	0.50764	0.99761	FALSE
novel_circ_0010410	4.78632	0.51724	0.98378	0.080509	0.99761	FALSE
novel_circ_0010420	5.10498	5.03736	-0.028908	0.96015	0.99761	FALSE
novel_circ_0010426	50.0302	39.6698	0.27089	0.48144	0.99761	FALSE
novel_circ_0010436	7.42863	1.2931	1.0375	0.072791	0.99761	FALSE
novel_circ_0010453	4.08656	1.6753	0.41874	0.44657	0.99761	FALSE
novel_circ_0010454	3.56237	1.03448	0.57673	0.30299	0.99761	FALSE
novel_circ_0010462	0	2.91995	-1.0717	0.040468	0.99761	TRUE
novel_circ_0010491	17.6104	12.2722	0.42752	0.38492	0.99761	FALSE
novel_circ_0010493	3.50522	6.36897	-0.52553	0.35731	0.99761	FALSE
novel_circ_0010496	37.1025	49.83	-0.37392	0.34079	0.99761	FALSE
novel_circ_0010497	9.04255	13.2767	-0.38819	0.44189	0.99761	FALSE
novel_circ_0010498	2.16462	2.70978	-0.14123	0.79745	0.99761	FALSE
novel_circ_0010522	5.96789	6.94284	-0.13668	0.80051	0.99761	FALSE
novel_circ_0010527	1.5874	2.06896	-0.11105	0.8258	0.99761	FALSE
novel_circ_0010532	21.3311	22.3869	-0.065428	0.87169	0.99761	FALSE
novel_circ_0010540	5.03547	2.84482	0.27441	0.62876	0.99761	FALSE
novel_circ_0010542	5.61681	4.61854	0.071646	0.90145	0.99761	FALSE
novel_circ_0010547	17.1768	23.6867	-0.39026	0.35379	0.99761	FALSE
novel_circ_0010549	15.5877	15.6579	-0.022177	0.96256	0.99761	FALSE
novel_circ_0010551	7.9081	8.67478	-0.074856	0.88734	0.99761	FALSE
novel_circ_0010556	4.68266	6.86771	-0.3501	0.53673	0.99761	FALSE
novel_circ_0010560	0.905909	1.25647	-0.074998	0.87042	0.99761	FALSE
novel_circ_0010566	39.8097	30.1426	0.35692	0.36489	0.99761	FALSE
novel_circ_0010570	2.79721	3.85602	-0.25288	0.65966	0.99761	FALSE
novel_circ_0010573	3.75615	0	1.2022	0.027721	0.99761	TRUE
novel_circ_0010575	97.9366	51.9974	0.77326	0.062008	0.99761	FALSE
novel_circ_0010600	6.00265	9.19869	-0.37273	0.49131	0.99761	FALSE
novel_circ_0010607	9.10794	7.77382	0.1761	0.73314	0.99761	FALSE
novel_circ_0010612	2.04036	5.30932	-0.65707	0.25624	0.99761	FALSE
novel_circ_0010613	5.49021	3.44901	0.314	0.58703	0.99761	FALSE
novel_circ_0010629	19.9741	20.3597	-0.026697	0.95049	0.99761	FALSE
novel_circ_0010633	4.21322	3.48564	0.1068	0.85352	0.99761	FALSE
novel_circ_0010635	1.57916	5.74816	-0.82751	0.1527	0.99761	FALSE
novel_circ_0010637	5.03959	0.83765	0.90262	0.10938	0.99761	FALSE
novel_circ_0010641	7.4063	10.6505	-0.32154	0.5488	0.99761	FALSE
novel_circ_0010643	27.1831	14.7382	0.7605	0.10036	0.99761	FALSE
novel_circ_0010644	2.43616	1.87213	0.11399	0.84051	0.99761	FALSE
novel_circ_0010645	178.525	117.646	0.56494	0.050113	0.99761	FALSE
novel_circ_0010648	4.65381	3.16523	0.22712	0.69473	0.99761	FALSE
novel_circ_0010653	6.42676	5.45619	0.098637	0.86375	0.99761	FALSE
novel_circ_0010663	4.1661	2.13075	0.38253	0.50657	0.99761	FALSE
novel_circ_0010664	9.84479	10.0633	-0.022165	0.96897	0.99761	FALSE
novel_circ_0010673	21.9066	21.7528	-0.0086198	0.98422	0.99761	FALSE
novel_circ_0010684	19.1034	18.2956	0.025206	0.95716	0.99761	FALSE
novel_circ_0010685	7.7532	5.0507	0.37806	0.48941	0.99761	FALSE
novel_circ_0010691	1.74231	0.77586	0.20976	0.65953	0.99761	FALSE
novel_circ_0010703	3.76027	4.42171	-0.15649	0.78673	0.99761	FALSE
novel_circ_0010704	3.2808	1.81034	0.24105	0.66325	0.99761	FALSE
novel_circ_0010711	16.4548	6.50401	0.93983	0.067011	0.99761	FALSE
novel_circ_0010716	3.08881	4.60859	-0.18823	0.73462	0.99761	FALSE
novel_circ_0010719	2.18111	3.32544	-0.25872	0.64129	0.99761	FALSE
novel_circ_0010720	3.17068	1.35489	0.42256	0.44426	0.99761	FALSE
novel_circ_0010722	2.26889	1.81034	0.071625	0.88916	0.99761	FALSE
novel_circ_0010726	3.1748	3.68247	-0.094234	0.86748	0.99761	FALSE
novel_circ_0010732	5.11089	1.81034	0.56352	0.32488	0.99761	FALSE
novel_circ_0010733	3.50109	0	1.1198	0.037572	0.99761	TRUE
novel_circ_0010755	17.4931	19.1765	-0.14335	0.74944	0.99761	FALSE
novel_circ_0010757	11.3685	10.4918	0.071811	0.88991	0.99761	FALSE
novel_circ_0010759	12.2273	13.3051	-0.12653	0.79771	0.99761	FALSE
novel_circ_0010762	11.2726	12.4309	-0.095448	0.84708	0.99761	FALSE
novel_circ_0010764	111.868	105.891	0.06608	0.82947	0.99761	FALSE
novel_circ_0010767	6.42909	9.81434	-0.40498	0.44586	0.99761	FALSE
novel_circ_0010772	30.0621	22.9541	0.33567	0.41395	0.99761	FALSE
novel_circ_0010786	2.92978	6.41893	-0.54723	0.34367	0.99761	FALSE
novel_circ_0010792	13.7411	12.3491	0.10137	0.83891	0.99761	FALSE
novel_circ_0010795	4.17434	2.09412	0.38173	0.49788	0.99761	FALSE
novel_circ_0010802	2.4014	2.61136	-0.070715	0.90078	0.99761	FALSE
novel_circ_0010806	0.67325	0	0.20379	0.4877	0.99761	FALSE
novel_circ_0010812	11.0193	8.59813	0.22711	0.66821	0.99761	FALSE
novel_circ_0010813	10.8114	7.44007	0.33684	0.51957	0.99761	FALSE
novel_circ_0010815	0.914152	3.36206	-0.3705	0.43031	0.99761	FALSE
novel_circ_0010821	31.6158	20.5047	0.45934	0.30915	0.99761	FALSE
novel_circ_0010824	0.67325	0.83765	-0.029989	0.93766	0.99761	FALSE
novel_circ_0010836	2.39728	0	0.83347	0.096484	0.99761	FALSE
novel_circ_0010843	2.89324	1.35489	0.39814	0.48029	0.99761	FALSE
novel_circ_0010854	13.1233	14.6915	-0.13084	0.77768	0.99761	FALSE
novel_circ_0010857	126.159	141.814	-0.16723	0.51431	0.99761	FALSE
novel_circ_0010859	22.3496	23.7336	-0.080288	0.84538	0.99761	FALSE
novel_circ_0010885	2.42792	1.55172	0.16201	0.76619	0.99761	FALSE
novel_circ_0010906	3.73787	6.31385	-0.46832	0.41025	0.99761	FALSE
novel_circ_0010916	4.06011	6.14697	-0.2923	0.61311	0.99761	FALSE
novel_circ_0010918	4.59254	0.77586	0.85093	0.13306	0.99761	FALSE
novel_circ_0010920	4.73336	6.31536	-0.16941	0.76972	0.99761	FALSE
novel_circ_0010925	2.02799	0.51724	0.38601	0.42452	0.99761	FALSE
novel_circ_0010927	4.92947	4.90384	0.038759	0.94541	0.99761	FALSE
novel_circ_0010934	12.003	11.2661	0.079573	0.87055	0.99761	FALSE
novel_circ_0010936	7.45926	1.25647	1.1513	0.046508	0.99761	TRUE
novel_circ_0010943	4.91299	1.2931	0.70001	0.21914	0.99761	FALSE
novel_circ_0010945	10.9422	6.98462	0.45432	0.38994	0.99761	FALSE
novel_circ_0010968	39.0251	27.0806	0.47777	0.1948	0.99761	FALSE
novel_circ_0010975	4.6273	5.37778	-0.12871	0.81896	0.99761	FALSE
novel_circ_0010983	6.61875	8.8268	-0.27951	0.60866	0.99761	FALSE
novel_circ_0010984	4.64969	7.03459	-0.3806	0.49402	0.99761	FALSE
novel_circ_0010986	6.40848	6.09701	0.020284	0.97163	0.99761	FALSE
novel_circ_0010993	1.53025	1.57173	0.0063912	0.98939	0.99761	FALSE
novel_circ_0010999	1.30171	0	0.4068	0.29963	0.99761	FALSE
novel_circ_0011008	7.49581	5.9368	0.16937	0.76663	0.99761	FALSE
novel_circ_0011011	4.19495	0.77586	0.76142	0.1735	0.99761	FALSE
novel_circ_0011012	5.26991	3.06682	0.34974	0.54536	0.99761	FALSE
novel_circ_0011013	3.07465	4.98891	-0.42587	0.4603	0.99761	FALSE
novel_circ_0011016	12.3764	14.0474	-0.1134	0.81249	0.99761	FALSE
novel_circ_0011020	3.47458	1.88547	0.36623	0.51876	0.99761	FALSE
novel_circ_0011022	32.973	38.3821	-0.19321	0.67045	0.99761	FALSE
novel_circ_0011027	0.67325	1.6753	-0.1912	0.6508	0.99761	FALSE
novel_circ_0011037	8.20615	10.9391	-0.3249	0.52455	0.99761	FALSE
novel_circ_0011038	12.7051	10.5635	0.18224	0.71523	0.99761	FALSE
novel_circ_0011042	6.0168	3.38207	0.44077	0.44506	0.99761	FALSE
novel_circ_0011043	140.131	107.895	0.34762	0.20213	0.99761	FALSE
novel_circ_0011050	2.85848	1.03448	0.40912	0.45341	0.99761	FALSE
novel_circ_0011062	9.03018	2.08897	1.2084	0.03474	0.99761	TRUE
novel_circ_0011069	3.16656	1.03448	0.41847	0.42427	0.99761	FALSE
novel_circ_0011072	6.20227	4.71368	0.16835	0.76914	0.99761	FALSE
novel_circ_0011090	12.2356	9.4373	0.29999	0.53977	0.99761	FALSE
novel_circ_0011092	0.67325	2.66133	-0.55212	0.30222	0.99761	FALSE
novel_circ_0011093	17.0956	8.00061	0.74827	0.14525	0.99761	FALSE
novel_circ_0011108	22.7513	22.8475	-0.0099466	0.97978	0.99761	FALSE
novel_circ_0011113	2.41556	4.22488	-0.30619	0.58415	0.99761	FALSE
novel_circ_0011114	3.38274	3.64585	-0.036785	0.94829	0.99761	FALSE
novel_circ_0011128	9.42008	6.08518	0.35025	0.52537	0.99761	FALSE
novel_circ_0011130	3.699	5.57461	-0.40413	0.47816	0.99761	FALSE
novel_circ_0011134	1.13445	2.54958	-0.36912	0.49615	0.99761	FALSE
novel_circ_0011136	4.8252	3.64585	0.17281	0.76483	0.99761	FALSE
novel_circ_0011139	2.59519	0	0.84919	0.091628	0.99761	FALSE
novel_circ_0011146	8.61198	8.24928	0.068291	0.89479	0.99761	FALSE
novel_circ_0011147	2.24417	1.57173	0.1141	0.80036	0.99761	FALSE
novel_circ_0011166	2.56043	1.03448	0.26047	0.59905	0.99761	FALSE
novel_circ_0011174	14.7261	1.57173	1.3816	NA	NA	NA
novel_circ_0011181	3.56237	4.8039	-0.20572	0.72217	0.99761	FALSE
novel_circ_0011185	9.71992	3.10344	0.75198	0.1938	0.99761	FALSE
novel_circ_0011194	2.19114	0	0.60802	0.17806	0.99761	FALSE
novel_circ_0011200	8.50187	7.51005	0.15612	0.77378	0.99761	FALSE
novel_circ_0011215	3.34207	0.83765	0.66696	0.22766	0.99761	FALSE
novel_circ_0011225	5.8595	1.82368	0.76184	0.18768	0.99761	FALSE
novel_circ_0011234	3.51937	2.54958	0.17435	0.76206	0.99761	FALSE
novel_circ_0011264	2.58694	4.3866	-0.36846	0.5228	0.99761	FALSE
novel_circ_0011271	6.22885	8.09423	-0.21702	0.69416	0.99761	FALSE
novel_circ_0011279	11.7132	8.28439	0.34749	0.49143	0.99761	FALSE
novel_circ_0011298	13.2616	9.94787	0.24845	0.62756	0.99761	FALSE
novel_circ_0011299	29.7517	27.0657	0.098835	0.80428	0.99761	FALSE
novel_circ_0011305	13.6639	11.3878	0.1417	0.78111	0.99761	FALSE
novel_circ_0011306	16.4442	1.61351	1.8498	0.0010771	0.64249	TRUE
novel_circ_0011310	8.18136	6.25206	0.17819	0.75267	0.99761	FALSE
novel_circ_0011312	28.8339	35.6854	-0.26293	0.555	0.99761	FALSE
novel_circ_0011315	2.19938	5.12583	-0.59842	0.30102	0.99761	FALSE
novel_circ_0011318	44.5112	42.0122	0.058951	0.86667	0.99761	FALSE
novel_circ_0011322	40.5382	50.5852	-0.31395	0.39225	0.99761	FALSE
novel_circ_0011328	2.17287	0.51724	0.46775	0.36833	0.99761	FALSE
novel_circ_0011331	3.17068	3.91265	-0.089114	0.87521	0.99761	FALSE
novel_circ_0011350	4.91532	8.47455	-0.47422	0.4066	0.99761	FALSE
novel_circ_0011351	6.03913	1.81034	0.60423	0.28712	0.99761	FALSE
novel_circ_0011353	3.76027	0.51724	0.87602	0.11832	0.99761	FALSE
novel_circ_0011360	6.45739	6.72752	-0.0091664	0.9868	0.99761	FALSE
novel_circ_0011362	6.71066	5.88835	0.12389	0.82257	0.99761	FALSE
novel_circ_0011363	11.044	7.80378	0.31905	0.53557	0.99761	FALSE
novel_circ_0011368	12.3576	6.7693	0.56673	0.29462	0.99761	FALSE
novel_circ_0011370	7.35506	4.35992	0.3678	0.52414	0.99761	FALSE
novel_circ_0011372	19.5294	9.89123	0.7147	0.14807	0.99761	FALSE
novel_circ_0011373	97.8011	48.8399	0.77062	NA	NA	NA
novel_circ_0011383	6.15755	2.03234	0.79648	0.16763	0.99761	FALSE
novel_circ_0011389	5.5556	2.45116	0.58509	0.31195	0.99761	FALSE
novel_circ_0011390	5.07613	6.29384	-0.20482	0.72167	0.99761	FALSE
novel_circ_0011399	6.21703	5.16094	0.12022	0.83544	0.99761	FALSE
novel_circ_0011409	4.02356	1.61351	0.55903	0.33193	0.99761	FALSE
novel_circ_0011424	2.88499	6.19694	-0.65623	0.24889	0.99761	FALSE
novel_circ_0011427	4.17434	1.03448	0.67909	0.23036	0.99761	FALSE
novel_circ_0011428	27.7762	14.1779	0.73365	0.12372	0.99761	FALSE
novel_circ_0011430	3.10529	2.19254	0.21467	0.7081	0.99761	FALSE
novel_circ_0011432	4.22146	1.2931	0.58467	0.30132	0.99761	FALSE
novel_circ_0011442	6.99395	11.0441	-0.52293	0.315	0.99761	FALSE
novel_circ_0011444	3.56649	3.90447	-0.083215	0.88567	0.99761	FALSE
novel_circ_0011450	19.9376	33.5561	-0.63673	0.095222	0.99761	FALSE
novel_circ_0011454	15.0287	11.5196	0.29989	0.51642	0.99761	FALSE
novel_circ_0011459	1.14269	0.77586	0.071594	0.86057	0.99761	FALSE
novel_circ_0011472	3.31143	1.2931	0.41622	0.45436	0.99761	FALSE
novel_circ_0011475	7.76735	5.2542	0.34255	0.53414	0.99761	FALSE
novel_circ_0011478	7.78383	11.059	-0.33616	0.52114	0.99761	FALSE
novel_circ_0011480	205.577	165.266	0.29635	0.19833	0.99761	FALSE
novel_circ_0011485	0.844638	0	0.20901	0.48077	0.99761	FALSE
novel_circ_0011486	3.99293	5.79812	-0.27656	0.62864	0.99761	FALSE
novel_circ_0011490	12.205	13.2567	-0.073594	0.87528	0.99761	FALSE
novel_circ_0011491	7.30615	5.75483	0.26794	0.63289	0.99761	FALSE
novel_circ_0011492	43.6431	47.3854	-0.11947	0.74494	0.99761	FALSE
novel_circ_0011498	2.19938	0.83765	0.39783	0.45074	0.99761	FALSE
novel_circ_0011499	2.48507	1.61351	0.2098	0.70158	0.99761	FALSE
novel_circ_0011503	4.02768	6.83109	-0.45527	0.41889	0.99761	FALSE
novel_circ_0011508	15.0859	12.6443	0.16327	0.73887	0.99761	FALSE
novel_circ_0011509	1.13033	1.25647	-0.013773	0.97658	0.99761	FALSE
novel_circ_0011516	3.76027	2.8082	0.16335	0.77771	0.99761	FALSE
novel_circ_0011519	4.77808	7.36834	-0.33123	0.56664	0.99761	FALSE
novel_circ_0011520	5.13328	4.28818	0.20288	0.72401	0.99761	FALSE
novel_circ_0011521	5.38243	9.16534	-0.5052	0.35279	0.99761	FALSE
novel_circ_0011522	29.1268	36.8131	-0.30689	0.38974	0.99761	FALSE
novel_circ_0011545	7.21073	11.2377	-0.37064	0.49888	0.99761	FALSE
novel_circ_0011547	11.6908	12.1671	-0.027705	0.95381	0.99761	FALSE
novel_circ_0011548	4.38461	4.90232	-0.11134	0.84741	0.99761	FALSE
novel_circ_0011549	6.66999	4.12131	0.40941	0.47327	0.99761	FALSE
novel_circ_0011554	3.83157	2.40938	0.27867	0.61499	0.99761	FALSE
novel_circ_0011561	2.2035	0	0.8056	0.10505	0.99761	FALSE
novel_circ_0011563	4.6479	3.86936	0.1778	0.7578	0.99761	FALSE
novel_circ_0011568	6.17994	7.30655	-0.15026	0.78006	0.99761	FALSE
novel_circ_0011580	2.42792	5.11916	-0.57542	0.31779	0.99761	FALSE
novel_circ_0011589	9.0343	9.02514	0.0029477	0.99536	0.99761	FALSE
novel_circ_0011603	4.58842	2.29096	0.42111	0.46583	0.99761	FALSE
novel_circ_0011604	8.35281	2.64799	0.86253	0.13117	0.99761	FALSE
novel_circ_0011607	3.53997	4.81876	-0.17079	0.76721	0.99761	FALSE
novel_circ_0011608	45.9266	22.5937	0.86352	0.022741	0.99761	TRUE
novel_circ_0011609	9.30172	20.2129	-0.8704	0.060222	0.99761	FALSE
novel_circ_0011612	6.28182	4.53346	0.22538	0.69246	0.99761	FALSE
novel_circ_0011618	3.79915	2.38937	0.26873	0.64125	0.99761	FALSE
[truncated: 823 more rows]

## Sheet: MM_FT_vs_ww_FT
ID	MM_F_T_readcount	ww_F_T_readcount	log2FoldChange	pval	padj	significant
novel_circ_0000007	2.52881	3.6534	-0.27473	0.62376	NA	FALSE
novel_circ_0000011	6.61595	1.24587	0.97947	0.079134	NA	FALSE
novel_circ_0000012	8.30865	4.93652	0.4653	0.39059	NA	FALSE
novel_circ_0000014	7.4422	9.04607	-0.20989	0.68763	0.99844	FALSE
novel_circ_0000018	46.6599	54.6105	-0.18867	0.60238	0.99844	FALSE
novel_circ_0000020	6.2479	1.02833	1.0292	0.064665	NA	FALSE
novel_circ_0000027	0	0	NA	NA	NA	NA
novel_circ_0000035	130.536	137.704	-0.077587	0.79391	0.99844	FALSE
novel_circ_0000037	11.3815	7.33596	0.44069	0.38838	0.99844	FALSE
novel_circ_0000038	8.61862	9.36563	-0.090088	0.86114	0.99844	FALSE
novel_circ_0000049	1.84458	2.64829	-0.22503	0.67815	NA	FALSE
novel_circ_0000055	13.03	16.2255	-0.26671	0.56228	0.99844	FALSE
novel_circ_0000058	8.46674	5.84555	0.31675	0.56235	0.99844	FALSE
novel_circ_0000060	15.6808	20.6605	-0.32459	0.45996	0.99844	FALSE
novel_circ_0000063	22.8282	12.4566	0.67401	0.1637	0.99844	FALSE
novel_circ_0000064	9.72894	1.55734	1.2272	0.028658	NA	TRUE
novel_circ_0000094	6.25375	9.64363	-0.34258	0.53221	0.99844	FALSE
novel_circ_0000096	1.32648	5.1206	-0.80762	0.14144	NA	FALSE
novel_circ_0000106	0	2.90308	-0.97696	0.049326	NA	TRUE
novel_circ_0000109	0.726226	1.02833	-0.0664	0.86516	NA	FALSE
novel_circ_0000111	6.10808	3.43208	0.3359	0.54736	NA	FALSE
novel_circ_0000114	4.41538	2.58567	0.32434	0.56246	NA	FALSE
novel_circ_0000127	13.9362	10.1705	0.3314	0.50907	0.99844	FALSE
novel_circ_0000136	1.80259	2.33683	-0.1517	0.76908	NA	FALSE
novel_circ_0000144	5.05763	4.57972	0.02958	0.95793	NA	FALSE
novel_circ_0000151	8.58869	6.36432	0.26293	0.62056	0.99844	FALSE
novel_circ_0000154	6.11974	5.40669	0.14355	0.79363	NA	FALSE
novel_circ_0000155	9.65259	9.46549	0.049424	0.92552	0.99844	FALSE
novel_circ_0000165	21.7384	22.5175	-0.039025	0.93282	0.99844	FALSE
novel_circ_0000167	4.47927	4.74436	-0.026835	0.96159	NA	FALSE
novel_circ_0000174	6.60389	4.9619	0.26437	0.62838	NA	FALSE
novel_circ_0000184	5.24525	4.21157	0.16036	0.77394	NA	FALSE
novel_circ_0000204	10.9072	8.36052	0.27519	0.59524	0.99844	FALSE
novel_circ_0000206	1.19832	3.06178	-0.45168	0.40515	NA	FALSE
novel_circ_0000209	6.82408	7.15189	-0.022941	0.96603	0.99844	FALSE
novel_circ_0000210	7.31225	7.91408	-0.034847	0.95033	0.99844	FALSE
novel_circ_0000215	18.3615	19.101	-0.033627	0.93885	0.99844	FALSE
novel_circ_0000216	2.69495	2.65638	-0.017436	0.97363	NA	FALSE
novel_circ_0000237	18.8796	12.6741	0.46751	0.31141	0.99844	FALSE
novel_circ_0000245	5.3676	1.30849	0.87527	0.11797	NA	FALSE
novel_circ_0000247	0.48415	3.21454	-0.75676	0.14812	NA	FALSE
novel_circ_0000250	4.53109	3.89417	0.090106	0.86931	NA	FALSE
novel_circ_0000252	5.20951	2.89714	0.39714	0.4789	NA	FALSE
novel_circ_0000256	3.72311	2.05667	0.30104	0.57855	NA	FALSE
novel_circ_0000257	1.32648	2.5603	-0.32873	0.52255	NA	FALSE
novel_circ_0000261	3.04691	5.33598	-0.4447	0.42534	NA	FALSE
novel_circ_0000266	23.5513	19.0028	0.24025	0.58888	0.99844	FALSE
novel_circ_0000272	4.94153	4.27419	0.11527	0.83654	NA	FALSE
novel_circ_0000273	2.56276	5.2793	-0.54452	0.33067	NA	FALSE
novel_circ_0000274	4.44933	6.98941	-0.39814	0.46784	NA	FALSE
novel_circ_0000284	20.3739	27.0054	-0.32379	0.48418	0.99844	FALSE
novel_circ_0000299	17.1591	16.2115	0.051548	0.9141	0.99844	FALSE
novel_circ_0000302	3.70703	0	0.87612	0.071657	NA	FALSE
novel_circ_0000313	8.73875	17.1248	-0.72675	0.15389	0.99844	FALSE
novel_circ_0000314	5.37162	7.5751	-0.3082	0.57768	NA	FALSE
novel_circ_0000315	3.48907	3.59078	-0.024597	0.96488	NA	FALSE
novel_circ_0000316	5.04959	1.93143	0.57769	0.30177	NA	FALSE
novel_circ_0000327	42.0145	31.2278	0.34287	0.42026	0.99844	FALSE
novel_circ_0000338	16.2806	9.85687	0.53131	0.28791	0.99844	FALSE
novel_circ_0000345	21.1645	23.2619	-0.11729	0.77618	0.99844	FALSE
novel_circ_0000347	11.0795	7.48873	0.36175	0.48455	0.99844	FALSE
novel_circ_0000357	3.4511	6.93435	-0.49457	0.37777	NA	FALSE
novel_circ_0000372	5.11347	2.74222	0.34314	0.53214	NA	FALSE
novel_circ_0000397	5.89375	5.64745	0.045366	0.93366	NA	FALSE
novel_circ_0000399	2.07459	5.05582	-0.58808	0.29255	NA	FALSE
novel_circ_0000403	3.01296	1.02833	0.4578	0.38218	NA	FALSE
novel_circ_0000406	27.7621	27.2813	0.035685	0.92967	0.99844	FALSE
novel_circ_0000427	5.69366	5.93354	-0.0039022	0.99431	NA	FALSE
novel_circ_0000435	6.44397	4.99105	0.18305	0.74246	NA	FALSE
novel_circ_0000449	4.57348	4.75029	-0.03564	0.94931	NA	FALSE
novel_circ_0000452	19.1877	12.4544	0.4867	0.30153	0.99844	FALSE
novel_circ_0000461	12.9058	9.17562	0.35064	0.48937	0.99844	FALSE
novel_circ_0000466	10.411	11.5691	-0.10215	0.84151	0.99844	FALSE
novel_circ_0000480	5.09158	6.33894	-0.20378	0.70929	NA	FALSE
novel_circ_0000498	3.75706	7.35163	-0.4961	0.37651	NA	FALSE
novel_circ_0000501	26.0435	13.4849	0.77522	0.080775	0.99844	FALSE
novel_circ_0000509	12.5374	6.25094	0.69832	0.19006	0.99844	FALSE
novel_circ_0000510	7.43818	3.90225	0.48779	0.38344	NA	FALSE
novel_circ_0000518	18.6495	14.829	0.26203	0.5637	0.99844	FALSE
novel_circ_0000524	25.3253	21.3855	0.21294	0.6147	0.99844	FALSE
novel_circ_0000525	31.6675	31.8615	-0.0069908	0.98562	0.99844	FALSE
novel_circ_0000529	3.00894	0	0.9441	0.05906	NA	FALSE
novel_circ_0000532	7.32208	5.62207	0.27413	0.61192	NA	FALSE
novel_circ_0000540	8.54268	8.21962	0.038573	0.94178	0.99844	FALSE
novel_circ_0000542	8.01435	9.70032	-0.18733	0.71716	0.99844	FALSE
novel_circ_0000543	6.85401	7.0731	-0.027151	0.96132	0.99844	FALSE
novel_circ_0000546	4.93349	6.29361	-0.19977	0.72119	NA	FALSE
novel_circ_0000558	4.90936	0.934405	0.82168	0.13228	NA	FALSE
novel_circ_0000559	22.6593	19.446	0.1411	0.75567	0.99844	FALSE
novel_circ_0000563	7.33816	7.63014	0.010921	0.98391	0.99844	FALSE
novel_circ_0000568	3.44708	3.87472	-0.094487	0.86624	NA	FALSE
novel_circ_0000572	2.64675	4.94245	-0.35273	0.52772	NA	FALSE
novel_circ_0000576	9.65702	13.8379	-0.39801	0.42624	0.99844	FALSE
novel_circ_0000578	1.19832	5.10873	-0.74281	0.17259	NA	FALSE
novel_circ_0000583	5.05763	0	1.3427	0.012561	NA	TRUE
novel_circ_0000584	4.14919	3.18323	0.15365	0.78224	NA	FALSE
novel_circ_0000602	4.65344	3.92548	0.093816	0.86717	NA	FALSE
novel_circ_0000605	2.5708	2.81508	-0.03458	0.94975	NA	FALSE
novel_circ_0000611	4.9174	3.1244	0.33106	0.55472	NA	FALSE
novel_circ_0000613	19.578	18.8052	0.023446	0.95876	0.99844	FALSE
novel_circ_0000616	3.76108	1.37111	0.50411	0.35013	NA	FALSE
novel_circ_0000625	6.76198	5.68469	0.1696	0.75509	NA	FALSE
novel_circ_0000636	9.59675	6.9365	0.34167	0.51672	0.99844	FALSE
novel_circ_0000687	5.12151	3.59456	0.2697	0.63068	NA	FALSE
novel_circ_0000689	2.63871	2.87177	-0.020655	0.97023	NA	FALSE
novel_circ_0000698	66.0941	36.7408	0.75806	0.024031	0.99844	TRUE
novel_circ_0000700	5.40155	7.64743	-0.30598	0.5697	NA	FALSE
novel_circ_0000701	7.52216	5.65123	0.23801	0.67018	NA	FALSE
novel_circ_0000703	18.0032	6.46418	0.95323	0.076242	0.99844	FALSE
novel_circ_0000709	13.9965	13.7688	0.014928	0.9771	0.99844	FALSE
novel_circ_0000727	2.14249	2.78162	-0.083853	0.86742	NA	FALSE
novel_circ_0000731	0.714165	2.24883	-0.40705	0.41557	NA	FALSE
novel_circ_0000734	2.32873	0	0.7726	0.10274	NA	FALSE
novel_circ_0000735	13.2618	9.48493	0.332	0.51543	0.99844	FALSE
novel_circ_0000745	2.97097	2.90308	-0.019427	0.97228	NA	FALSE
novel_circ_0000746	2.08263	0	0.70825	0.12486	NA	FALSE
novel_circ_0000750	1.84458	0	0.63843	0.15293	NA	FALSE
novel_circ_0000780	8.88259	5.48875	0.43672	0.41364	0.99844	FALSE
novel_circ_0000781	6.08579	2.6796	0.57158	0.30824	NA	FALSE
novel_circ_0000808	7.93841	11.6377	-0.41009	0.41336	0.99844	FALSE
novel_circ_0000814	42.1566	1.99405	2.2489	5.1218e-05	0.057365	TRUE
novel_circ_0000817	5.9956	4.55435	0.22791	0.68432	NA	FALSE
novel_circ_0000818	2.40869	2.24883	0.07153	0.89545	NA	FALSE
novel_circ_0000826	4.33944	1.55734	0.48265	0.37173	NA	FALSE
novel_circ_0000843	8.44847	10.7508	-0.21168	0.68401	0.99844	FALSE
novel_circ_0000845	5.60566	5.58483	-0.005727	0.99165	NA	FALSE
novel_circ_0000851	2.15456	1.55734	0.12118	0.80551	NA	FALSE
novel_circ_0000858	2.6186	5.438	-0.38707	0.48142	NA	FALSE
novel_circ_0000859	5.04557	4.0588	0.14989	0.78831	NA	FALSE
novel_circ_0000864	14.6321	16.5391	-0.11922	0.80546	0.99844	FALSE
novel_circ_0000866	19.0274	10.7994	0.63758	0.178	0.99844	FALSE
novel_circ_0000868	3.99109	4.77189	-0.13516	0.8094	NA	FALSE
novel_circ_0000872	0.48415	2.24883	-0.51659	0.29691	NA	FALSE
novel_circ_0000905	3.6972	2.39944	0.2045	0.70415	NA	FALSE
novel_circ_0000933	8.83256	4.99321	0.51211	0.34308	0.99844	FALSE
novel_circ_0000938	4.45336	5.46337	-0.16821	0.76035	NA	FALSE
novel_circ_0000941	12.8138	5.22261	0.89573	0.089634	0.99844	FALSE
novel_circ_0000948	3.82094	2.31145	0.28179	0.60033	NA	FALSE
novel_circ_0000953	4.66148	2.09606	0.52335	0.34747	NA	FALSE
novel_circ_0000954	195.777	134.963	0.50364	0.062672	0.99844	FALSE
novel_circ_0000955	7.82048	8.11382	-0.071593	0.89255	0.99844	FALSE
novel_circ_0000959	4.69543	1.55734	0.58618	0.28574	NA	FALSE
novel_circ_0000962	2.15858	1.24587	0.19806	0.68526	NA	FALSE
novel_circ_0000974	3.28095	2.39944	0.15518	0.77299	NA	FALSE
novel_circ_0000975	0	2.24883	-0.79381	0.090487	NA	FALSE
novel_circ_0000982	28.1087	42.7764	-0.53885	0.14419	0.99844	FALSE
novel_circ_0000983	9.60881	9.52217	0.022578	0.96411	0.99844	FALSE
novel_circ_0000984	6.6981	6.5797	-0.018199	0.9733	NA	FALSE
novel_circ_0000997	2.52479	0	0.81103	0.091222	NA	FALSE
novel_circ_0000999	3.04691	0.685556	0.62387	0.234	NA	FALSE
novel_circ_0001002	11.1515	3.12062	1.0353	0.060941	0.99844	FALSE
novel_circ_0001003	9.01258	7.8002	0.15875	0.76286	0.99844	FALSE
novel_circ_0001004	1.19832	4.12357	-0.66852	0.22629	NA	FALSE
novel_circ_0001005	4.56946	1.88068	0.49215	0.36554	NA	FALSE
novel_circ_0001016	1.69453	0	0.4001	0.28421	NA	FALSE
novel_circ_0001032	7.18627	7.36727	-0.035437	0.94744	0.99844	FALSE
novel_circ_0001037	3.7651	1.87474	0.43612	0.4315	NA	FALSE
novel_circ_0001038	3.45512	1.93143	0.29554	0.59179	NA	FALSE
novel_circ_0001050	4.73742	3.48877	0.1905	0.73351	NA	FALSE
novel_circ_0001054	4.16929	0.934405	0.71966	0.18554	NA	FALSE
novel_circ_0001070	4.25144	2.95976	0.15112	0.78024	NA	FALSE
novel_circ_0001071	7.75843	11.5945	-0.38311	0.47731	0.99844	FALSE
novel_circ_0001081	2.80484	1.41051	0.3517	0.50328	NA	FALSE
novel_circ_0001093	6.31982	11.9259	-0.62442	0.22735	0.99844	FALSE
novel_circ_0001094	2.64675	2.90308	-0.024175	0.96518	NA	FALSE
novel_circ_0001097	0.95222	4.59967	-0.70917	0.18575	NA	FALSE
novel_circ_0001107	1.92052	3.30254	-0.27219	0.61429	NA	FALSE
novel_circ_0001109	4.0112	2.6796	0.24896	0.65525	NA	FALSE
novel_circ_0001122	9.37076	10.6115	-0.12496	0.80746	0.99844	FALSE
novel_circ_0001125	7.5101	7.84553	-0.005009	0.99256	0.99844	FALSE
novel_circ_0001127	2.38859	0.685556	0.40434	0.39831	NA	FALSE
novel_circ_0001129	4.57531	5.70629	-0.14113	0.80136	NA	FALSE
novel_circ_0001130	3.85712	3.11468	0.097999	0.85132	NA	FALSE
novel_circ_0001151	4.00718	5.51413	-0.24498	0.66229	NA	FALSE
novel_circ_0001156	1.19027	0	0.30225	0.36612	NA	FALSE
novel_circ_0001157	4.41538	5.57675	-0.20422	0.71563	NA	FALSE
novel_circ_0001158	5.37966	3.18323	0.40133	0.47272	NA	FALSE
novel_circ_0001160	11.0572	12.6622	-0.1462	0.76834	0.99844	FALSE
novel_circ_0001174	2.40065	3.87472	-0.25682	0.64485	NA	FALSE
novel_circ_0001180	2.52479	0	0.81103	0.091222	NA	FALSE
novel_circ_0001184	10.4212	7.34027	0.29822	0.58747	0.99844	FALSE
novel_circ_0001194	13.7942	10.7486	0.29248	0.54616	0.99844	FALSE
novel_circ_0001196	116.585	156.204	-0.11871	0.8141	0.99844	FALSE
novel_circ_0001200	16.721	9.3381	0.65926	0.17096	0.99844	FALSE
novel_circ_0001207	9.65885	12.3373	-0.23205	0.63791	0.99844	FALSE
novel_circ_0001209	71.5793	77.6073	-0.10266	0.73229	0.99844	FALSE
novel_circ_0001217	4.06704	8.97588	-0.55091	0.32519	NA	FALSE
novel_circ_0001226	14.7125	17.2225	-0.19241	0.66951	0.99844	FALSE
novel_circ_0001228	8.92056	8.5273	0.062968	0.90502	0.99844	FALSE
novel_circ_0001229	38.027	20.7917	0.75852	0.053366	0.99844	FALSE
novel_circ_0001237	1.19027	4.23695	-0.53837	0.301	NA	FALSE
novel_circ_0001253	8.69233	3.12655	0.7749	0.16695	NA	FALSE
novel_circ_0001264	18.8719	12.0906	0.48015	0.31632	0.99844	FALSE
novel_circ_0001266	58.4284	15.7731	1.2737	0.015501	0.99844	TRUE
novel_circ_0001270	0.95222	3.06178	-0.48423	0.35411	NA	FALSE
novel_circ_0001273	5.35554	4.0588	0.22943	0.68018	NA	FALSE
novel_circ_0001275	13.0014	13.8806	-0.053637	0.91678	0.99844	FALSE
novel_circ_0001279	1.44441	2.719	-0.2865	0.59551	NA	FALSE
novel_circ_0001282	5.16752	6.93865	-0.22708	0.67974	NA	FALSE
novel_circ_0001285	0	3.61994	-1.114	0.029814	NA	TRUE
novel_circ_0001288	1.61054	2.96785	-0.29485	0.57429	NA	FALSE
novel_circ_0001301	25.658	28.302	-0.14748	0.71582	0.99844	FALSE
novel_circ_0001303	11.9496	8.95808	0.30557	0.53824	0.99844	FALSE
novel_circ_0001310	3.30507	5.42991	-0.32206	0.56443	NA	FALSE
novel_circ_0001317	18.1639	10.8733	0.4161	0.44722	0.99844	FALSE
novel_circ_0001318	2.14249	4.99914	-0.43914	0.42244	NA	FALSE
novel_circ_0001322	15.7187	11.873	0.33728	0.47743	0.99844	FALSE
novel_circ_0001326	2.97097	0.622937	0.58566	0.25682	NA	FALSE
novel_circ_0001327	11.0331	8.27037	0.30394	0.55179	0.99844	FALSE
novel_circ_0001328	7.90044	3.55732	0.68252	0.21163	NA	FALSE
novel_circ_0001335	8.81469	9.98048	-0.15585	0.76048	0.99844	FALSE
novel_circ_0001341	7.83254	7.04987	0.061889	0.90873	0.99844	FALSE
novel_circ_0001354	18.3797	17.0956	0.094716	0.83718	0.99844	FALSE
novel_circ_0001359	0.968301	7.2361	-1.1815	0.034407	NA	TRUE
novel_circ_0001363	7.02416	9.54162	-0.31154	0.55506	0.99844	FALSE
novel_circ_0001379	3.41313	4.09011	-0.16432	0.76956	NA	FALSE
novel_circ_0001380	13.6084	4.40751	0.98747	0.071304	0.99844	FALSE
novel_circ_0001404	4.00718	2.64829	0.26045	0.64125	NA	FALSE
novel_circ_0001412	6.61193	6.70925	-0.0013658	0.99798	NA	FALSE
novel_circ_0001423	2.17868	1.62589	0.12302	0.79881	NA	FALSE
novel_circ_0001432	3.75304	1.41051	0.51952	0.33202	NA	FALSE
novel_circ_0001433	2.62665	3.34194	-0.10885	0.84383	NA	FALSE
novel_circ_0001438	7.43818	2.96785	0.69785	0.21262	NA	FALSE
novel_circ_0001439	6.59183	5.83368	0.10528	0.84912	NA	FALSE
novel_circ_0001441	36.6349	29.5031	0.28334	0.45195	0.99844	FALSE
novel_circ_0001449	7.53422	6.4604	0.15799	0.76606	0.99844	FALSE
novel_circ_0001452	4.17733	4.61912	-0.098869	0.85943	NA	FALSE
novel_circ_0001462	19.6539	21.2187	-0.11278	0.79802	0.99844	FALSE
novel_circ_0001483	2.1626	2.5603	-0.062178	0.90964	NA	FALSE
novel_circ_0001497	1.84458	1.41051	0.12662	0.80023	NA	FALSE
novel_circ_0001499	20.0818	21.399	-0.082999	0.85388	0.99844	FALSE
novel_circ_0001500	3.46316	4.33896	-0.17068	0.76034	NA	FALSE
novel_circ_0001507	3.48907	0	1.0637	0.038688	NA	TRUE
novel_circ_0001508	8.82675	9.09518	-0.017037	0.97462	0.99844	FALSE
novel_circ_0001510	4.47524	5.24583	-0.1016	0.85558	NA	FALSE
novel_circ_0001516	14.6124	12.2018	0.1835	0.70048	0.99844	FALSE
novel_circ_0001527	10.4932	9.15024	0.14528	0.789	0.99844	FALSE
novel_circ_0001532	0.968301	1.02833	-0.0089221	0.98234	NA	FALSE
novel_circ_0001533	3.48907	7.40289	-0.61846	0.26538	NA	FALSE
novel_circ_0001542	3.25504	0	0.98156	0.051682	NA	FALSE
novel_circ_0001548	1.67443	0.622937	0.27855	0.53997	NA	FALSE
novel_circ_0001577	3.28497	0.934405	0.56019	0.29199	NA	FALSE
novel_circ_0001579	2.32471	1.55734	0.15399	0.7666	NA	FALSE
novel_circ_0001582	7.71241	12.8074	-0.51244	0.31336	0.99844	FALSE
novel_circ_0001584	3.97322	6.40371	-0.39895	0.46892	NA	FALSE
novel_circ_0001589	3.73115	6.74649	-0.50612	0.35733	NA	FALSE
novel_circ_0001595	3.11884	5.51413	-0.34705	0.53289	NA	FALSE
novel_circ_0001598	1.44039	0.940338	0.15968	0.72582	NA	FALSE
novel_circ_0001599	10.6709	17.5323	-0.47147	0.34868	0.99844	FALSE
novel_circ_0001602	8.89063	6.13706	0.29507	0.59121	0.99844	FALSE
novel_circ_0001616	22.0604	12.4058	0.68168	0.14112	0.99844	FALSE
novel_circ_0001619	19.75	31.2699	-0.54089	0.20839	0.99844	FALSE
novel_circ_0001622	2.40869	1.56327	0.2215	0.66968	NA	FALSE
novel_circ_0001623	31.968	16.1532	0.73089	0.12063	0.99844	FALSE
novel_circ_0001627	4.66148	1.87474	0.57009	0.30622	NA	FALSE
novel_circ_0001629	11.8277	8.98939	0.27332	0.58087	0.99844	FALSE
novel_circ_0001633	0.968301	3.86286	-0.55542	0.27972	NA	FALSE
novel_circ_0001635	2.80484	3.53195	-0.13886	0.80439	NA	FALSE
novel_circ_0001636	12.984	6.02369	0.74651	0.14871	0.99844	FALSE
novel_circ_0001637	2.63469	6.37834	-0.57643	0.30419	NA	FALSE
novel_circ_0001638	4.4614	6.72111	-0.31611	0.56846	NA	FALSE
novel_circ_0001642	1.45245	4.56028	-0.56429	0.29786	NA	FALSE
novel_circ_0001643	4.57348	4.99536	-0.086815	0.87696	NA	FALSE
novel_circ_0001645	4.10541	4.55435	-0.10717	0.84819	NA	FALSE
novel_circ_0001646	0.95222	3.18917	-0.49539	0.34275	NA	FALSE
novel_circ_0001655	8.76649	4.40158	0.63552	0.24349	NA	FALSE
novel_circ_0001665	7.16175	5.11844	0.25433	0.65009	NA	FALSE
novel_circ_0001682	0.714165	3.55732	-0.70599	0.18419	NA	FALSE
novel_circ_0001684	26.6759	38.154	-0.41289	0.32596	0.99844	FALSE
novel_circ_0001685	11.7517	12.5802	-0.10188	0.83607	0.99844	FALSE
novel_circ_0001687	1.9165	2.93439	-0.20753	0.70511	NA	FALSE
novel_circ_0001692	4.44933	4.17433	0.022684	0.96775	NA	FALSE
novel_circ_0001710	3.11482	1.65127	0.31817	0.55139	NA	FALSE
novel_circ_0001712	40.848	39.7697	0.044283	0.90164	0.99844	FALSE
novel_circ_0001716	2.76285	5.90817	-0.58498	0.29599	NA	FALSE
novel_circ_0001718	7.00808	3.27932	0.5861	0.29481	NA	FALSE
novel_circ_0001724	12.2033	6.12355	0.6614	0.21904	0.99844	FALSE
novel_circ_0001725	6.03174	4.96783	0.17198	0.75627	NA	FALSE
novel_circ_0001728	5.69585	2.90901	0.45333	0.41829	NA	FALSE
novel_circ_0001729	25.4415	32.242	-0.25885	0.52939	0.99844	FALSE
novel_circ_0001738	4.93349	2.31145	0.51955	0.35329	NA	FALSE
novel_circ_0001739	109.65	100.203	0.11842	0.68466	0.99844	FALSE
novel_circ_0001740	14.7884	12.7562	0.15477	0.74508	0.99844	FALSE
novel_circ_0001749	2.76285	1.24587	0.32387	0.535	NA	FALSE
novel_circ_0001751	15.4167	21.8027	-0.41105	0.36968	0.99844	FALSE
novel_circ_0001761	2.56678	0	0.843	0.082447	NA	FALSE
novel_circ_0001769	4.22334	2.65423	0.29129	0.59965	NA	FALSE
novel_circ_0001770	2.33677	3.18323	-0.1855	0.73536	NA	FALSE
novel_circ_0001771	3.12286	0.685556	0.55539	0.2692	NA	FALSE
novel_circ_0001777	10.3172	17.9178	-0.59628	0.21492	0.99844	FALSE
novel_circ_0001779	6.02191	5.03045	0.15377	0.78089	NA	FALSE
novel_circ_0001782	2.56678	2.59161	-0.003489	0.99501	NA	FALSE
novel_circ_0001799	6.84016	9.36941	-0.27076	0.61676	0.99844	FALSE
novel_circ_0001802	4.61547	2.61698	0.34431	0.53891	NA	FALSE
novel_circ_0001806	1.84458	2.18621	-0.09719	0.85576	NA	FALSE
novel_circ_0001814	3.26308	0.934405	0.44388	0.37465	NA	FALSE
novel_circ_0001818	6.09383	3.86286	0.32429	0.56226	NA	FALSE
novel_circ_0001824	59.7341	58.4686	0.013639	0.9675	0.99844	FALSE
novel_circ_0001827	5.16752	7.7122	-0.35656	0.50574	NA	FALSE
novel_circ_0001829	8.69054	4.31358	0.66798	0.21802	NA	FALSE
novel_circ_0001837	5.48371	3.93734	0.21923	0.69551	NA	FALSE
novel_circ_0001839	2.7968	5.90817	-0.54787	0.32782	NA	FALSE
novel_circ_0001845	2.88882	2.90308	0.027911	0.95986	NA	FALSE
novel_circ_0001846	1.92454	5.33598	-0.66051	0.2388	NA	FALSE
novel_circ_0001867	25.0015	29.0713	-0.19063	0.64704	0.99844	FALSE
novel_circ_0001868	6.51589	3.12062	0.51876	0.35512	NA	FALSE
novel_circ_0001870	10.7893	12.1472	-0.11471	0.81395	0.99844	FALSE
novel_circ_0001871	2.40065	0	0.68501	0.13109	NA	FALSE
novel_circ_0001872	3.51096	3.93734	-0.052499	0.92482	NA	FALSE
novel_circ_0001878	4.69141	1.65127	0.64489	0.24848	NA	FALSE
novel_circ_0001883	3.96518	3.085	0.12974	0.81229	NA	FALSE
novel_circ_0001884	28.9265	30.6572	-0.059175	0.88648	0.99844	FALSE
novel_circ_0001890	4.95761	5.77862	-0.082127	0.88153	NA	FALSE
novel_circ_0001892	22.5289	21.5712	0.043228	0.91763	0.99844	FALSE
novel_circ_0001898	2.82092	2.30552	0.085531	0.872	NA	FALSE
novel_circ_0001909	4.61547	1.24587	0.66221	0.22641	NA	FALSE
novel_circ_0001916	40.2704	45.8349	-0.17352	0.64841	0.99844	FALSE
novel_circ_0001917	0	2.90308	-0.97696	0.049326	NA	TRUE
novel_circ_0001918	3.73517	1.61996	0.46203	0.40353	NA	FALSE
novel_circ_0001927	5.04155	6.72111	-0.24493	0.65881	NA	FALSE
novel_circ_0001936	20.5558	21.2759	-0.0046905	0.99172	0.99844	FALSE
novel_circ_0001940	4.47927	6.27417	-0.25226	0.65055	NA	FALSE
novel_circ_0001948	4.09116	2.09606	0.39106	0.47079	NA	FALSE
novel_circ_0001958	8.30865	4.80913	0.48316	0.37129	NA	FALSE
novel_circ_0001961	2.40467	1.65127	0.18063	0.73075	NA	FALSE
novel_circ_0001963	5.46767	1.86881	0.57786	0.29212	NA	FALSE
novel_circ_0001966	9.09071	5.31061	0.52665	0.32101	0.99844	FALSE
novel_circ_0001968	10.4413	5.31869	0.5757	0.2992	0.99844	FALSE
novel_circ_0001973	11.9554	4.27634	0.96044	0.072136	0.99844	FALSE
novel_circ_0001974	4.88345	2.99107	0.31805	0.57068	NA	FALSE
novel_circ_0001975	22.3748	22.0494	0.023416	0.95494	0.99844	FALSE
novel_circ_0001976	11.2493	7.57673	0.37788	0.4692	0.99844	FALSE
novel_circ_0001977	13.7522	10.496	0.30094	0.53579	0.99844	FALSE
novel_circ_0001980	2.39261	5.74947	-0.5643	0.31443	NA	FALSE
novel_circ_0001986	4.33542	5.69278	-0.22022	0.69405	NA	FALSE
novel_circ_0001987	5.53374	7.6636	-0.24575	0.66074	NA	FALSE
novel_circ_0001991	0.884319	2.719	-0.50343	0.32567	NA	FALSE
novel_circ_0002001	8.02641	10.1764	-0.22072	0.66775	0.99844	FALSE
novel_circ_0002006	7.85443	7.85904	-0.038025	0.94276	0.99844	FALSE
novel_circ_0002009	4.86156	4.37027	0.06829	0.90242	NA	FALSE
novel_circ_0002010	5.22157	2.92845	0.38725	0.48972	NA	FALSE
novel_circ_0002016	6.80397	8.45067	-0.21091	0.69378	0.99844	FALSE
novel_circ_0002018	8.76649	2.24883	1.1163	0.044364	NA	TRUE
novel_circ_0002022	3.51498	2.99107	0.090898	0.87031	NA	FALSE
novel_circ_0002023	10.7951	4.52304	0.81061	0.12846	0.99844	FALSE
novel_circ_0002024	8.4507	6.49171	0.23178	0.6716	0.99844	FALSE
novel_circ_0002031	4.3993	12.7113	-1.0349	0.048633	0.99844	TRUE
novel_circ_0002050	13.7018	15.2009	-0.072048	0.89287	0.99844	FALSE
novel_circ_0002054	9.81694	6.07445	0.38501	0.48374	0.99844	FALSE
novel_circ_0002055	24.4195	16.1996	0.38423	0.46003	0.99844	FALSE
novel_circ_0002057	40.0074	45.9693	-0.16436	0.6586	0.99844	FALSE
novel_circ_0002058	6.72182	4.52304	0.32001	0.56782	NA	FALSE
novel_circ_0002059	4.56946	4.74651	-0.061205	0.91281	NA	FALSE
novel_circ_0002065	1.42833	0	0.35044	0.32343	NA	FALSE
novel_circ_0002081	3.10276	5.67876	-0.38769	0.48924	NA	FALSE
novel_circ_0002087	5.86158	1.86881	0.62283	0.25768	NA	FALSE
novel_circ_0002092	11.3132	8.11975	0.35904	0.486	0.99844	FALSE
novel_circ_0002093	8.87053	8.61908	0.041614	0.93702	0.99844	FALSE
novel_circ_0002098	3.22109	4.31358	-0.19758	0.72327	NA	FALSE
novel_circ_0002099	7.22424	7.84553	-0.060942	0.90896	0.99844	FALSE
novel_circ_0002106	16.5092	18.9326	-0.17628	0.70911	0.99844	FALSE
novel_circ_0002113	4.02326	4.56028	-0.070348	0.9002	NA	FALSE
novel_circ_0002116	30.7135	20.7523	0.44783	0.33256	0.99844	FALSE
novel_circ_0002124	4.40332	8.18237	-0.57226	0.28936	NA	FALSE
novel_circ_0002125	6.08981	6.28819	0.0043033	0.99387	NA	FALSE
novel_circ_0002136	5.76777	2.34491	0.62993	0.26139	NA	FALSE
novel_circ_0002138	2.56678	1.55734	0.20645	0.69341	NA	FALSE
novel_circ_0002161	6.52393	4.74436	0.27727	0.61317	NA	FALSE
novel_circ_0002175	0.95222	2.58567	-0.35224	0.47289	NA	FALSE
novel_circ_0002184	4.13534	1.37111	0.53892	0.31949	NA	FALSE
novel_circ_0002185	3.37918	7.27928	-0.59017	0.29281	NA	FALSE
novel_circ_0002188	4.19922	0.622937	0.87085	0.10772	NA	FALSE
novel_circ_0002194	5.29568	5.30845	-0.01127	0.98397	NA	FALSE
novel_circ_0002197	5.13357	6.11762	-0.16267	0.76496	NA	FALSE
novel_circ_0002201	10.9934	17.8632	-0.537	0.24744	0.99844	FALSE
novel_circ_0002205	4.24523	3.20861	0.17547	0.7541	NA	FALSE
novel_circ_0002210	8.50069	8.04312	0.0034808	0.99481	0.99844	FALSE
novel_circ_0002211	3.64717	3.29118	0.064305	0.90469	NA	FALSE
novel_circ_0002219	2.32471	0.685556	0.45299	0.37022	NA	FALSE
novel_circ_0002226	3.51498	6.3724	-0.46528	0.4023	NA	FALSE
novel_circ_0002229	3.04691	3.92548	-0.18607	0.73941	NA	FALSE
novel_circ_0002231	3.68514	1.87474	0.39365	0.47658	NA	FALSE
novel_circ_0002232	36.9792	48.9232	-0.37244	0.29727	0.99844	FALSE
novel_circ_0002233	26.2319	20.6427	0.28482	0.51017	0.99844	FALSE
novel_circ_0002234	3.13492	2.34491	0.17637	0.74193	NA	FALSE
novel_circ_0002241	4.50339	3.89417	0.088439	0.87454	NA	FALSE
novel_circ_0002246	2.96695	2.65423	0.046287	0.93277	NA	FALSE
novel_circ_0002253	8.08627	5.09307	0.38458	0.49206	NA	FALSE
novel_circ_0002287	15.6888	9.99072	0.40856	0.4509	0.99844	FALSE
novel_circ_0002289	4.45336	4.68174	-0.039069	0.94387	NA	FALSE
novel_circ_0002291	6.36807	6.57643	-0.0023201	0.99664	NA	FALSE
novel_circ_0002305	3.47701	4.95974	-0.27632	0.62218	NA	FALSE
novel_circ_0002308	9.70526	6.30763	0.32327	0.56347	0.99844	FALSE
novel_circ_0002309	11.8576	8.83069	0.294	0.55372	0.99844	FALSE
novel_circ_0002312	5.60164	2.34491	0.62498	0.26516	NA	FALSE
novel_circ_0002313	30.0788	27.2737	0.12531	0.75214	0.99844	FALSE
novel_circ_0002325	11.7638	9.43418	0.21569	0.67065	0.99844	FALSE
novel_circ_0002333	0	5.99616	-1.6164	0.0032095	NA	TRUE
novel_circ_0002344	25.6335	24.6875	0.056066	0.89591	0.99844	FALSE
novel_circ_0002345	3.71507	0.934405	0.6154	0.24847	NA	FALSE
novel_circ_0002354	4.31313	2.64829	0.28684	0.60211	NA	FALSE
novel_circ_0002356	9.45474	8.49384	0.13723	0.78966	0.99844	FALSE
novel_circ_0002357	3.24298	1.96274	0.2664	0.62985	NA	FALSE
novel_circ_0002362	4.40734	4.96783	-0.095193	0.86372	NA	FALSE
novel_circ_0002363	0.48415	3.06178	-0.70534	0.17328	NA	FALSE
novel_circ_0002366	5.83969	4.66229	0.19759	0.72463	NA	FALSE
novel_circ_0002368	6.80397	11.9508	-0.51676	0.33525	0.99844	FALSE
novel_circ_0002369	22.759	16.1807	0.41329	0.35408	0.99844	FALSE
novel_circ_0002371	4.41538	1.02833	0.73308	0.17893	NA	FALSE
novel_circ_0002372	7.54628	4.40158	0.48443	0.37673	NA	FALSE
novel_circ_0002388	10.013	6.49171	0.42537	0.41135	0.99844	FALSE
novel_circ_0002394	1.44039	0	0.45598	0.24823	NA	FALSE
novel_circ_0002396	6.47171	9.43418	-0.28117	0.60891	0.99844	FALSE
novel_circ_0002398	6.21797	12.3626	-0.73312	0.15171	0.99844	FALSE
novel_circ_0002399	2.64675	5.95892	-0.55815	0.31966	NA	FALSE
novel_circ_0002400	17.055	12.7913	0.31266	0.50958	0.99844	FALSE
novel_circ_0002404	4.2153	3.74733	0.099319	0.85927	NA	FALSE
novel_circ_0002405	0.714165	1.55734	-0.17939	0.66687	NA	FALSE
novel_circ_0002417	12.2957	6.64448	0.60158	0.23833	0.99844	FALSE
novel_circ_0002423	2.17064	1.65127	0.12613	0.80718	NA	FALSE
novel_circ_0002426	1.36043	3.74733	-0.58725	0.28344	NA	FALSE
novel_circ_0002433	34.366	22.6897	0.51906	0.19559	0.99844	FALSE
novel_circ_0002435	3.03887	1.24587	0.39392	0.45604	NA	FALSE
novel_circ_0002436	3.99511	3.65934	0.10405	0.85286	NA	FALSE
novel_circ_0002460	58.4889	37.1165	0.5529	0.17953	0.99844	FALSE
novel_circ_0002461	6.1117	5.3986	0.11927	0.82847	NA	FALSE
novel_circ_0002487	7.86649	5.95892	0.22905	0.66884	0.99844	FALSE
novel_circ_0002493	22.8451	24.5023	-0.068963	0.87666	0.99844	FALSE
novel_circ_0002494	1.61054	4.56028	-0.63775	0.2498	NA	FALSE
novel_circ_0002510	3.41313	13.7656	-1.1575	0.036884	0.99844	TRUE
novel_circ_0002512	12.7978	20.0338	-0.43611	0.38164	0.99844	FALSE
novel_circ_0002514	251.771	290.688	-0.19217	0.48103	0.99844	FALSE
novel_circ_0002516	10.6531	9.93566	0.11242	0.82533	0.99844	FALSE
novel_circ_0002539	10.1952	3.50657	0.87531	0.11645	0.99844	FALSE
novel_circ_0002541	4.24925	2.93439	0.28748	0.6083	NA	FALSE
novel_circ_0002547	11.0613	14.069	-0.24632	0.62876	0.99844	FALSE
novel_circ_0002555	2.82092	3.33978	-0.082324	0.87742	NA	FALSE
novel_circ_0002576	25.9899	24.3431	0.079119	0.84398	0.99844	FALSE
novel_circ_0002583	5.29751	6.61317	-0.14899	0.78976	NA	FALSE
novel_circ_0002594	4.25327	3.25179	0.20999	0.70725	NA	FALSE
novel_circ_0002602	2.1626	5.61399	-0.61325	0.27376	NA	FALSE
novel_circ_0002609	6.36182	3.80617	0.42177	0.44771	NA	FALSE
novel_circ_0002611	4.55923	5.02451	-0.040351	0.94261	NA	FALSE
novel_circ_0002612	3.91917	0.934405	0.64683	0.22756	NA	FALSE
novel_circ_0002619	6.16977	6.42316	-0.029142	0.95762	NA	FALSE
novel_circ_0002620	3.36091	7.84553	-0.60986	0.27453	NA	FALSE
novel_circ_0002636	5.81378	8.89331	-0.42903	0.41489	0.99844	FALSE
novel_circ_0002639	10.1532	12.0377	-0.16616	0.7487	0.99844	FALSE
novel_circ_0002649	0.726226	2.5603	-0.48006	0.34637	NA	FALSE
novel_circ_0002656	2.56678	1.24587	0.29685	0.56848	NA	FALSE
novel_circ_0002658	8.12643	3.27123	0.69924	0.20824	NA	FALSE
novel_circ_0002661	26.382	32.946	-0.28049	0.48543	0.99844	FALSE
novel_circ_0002666	12.7039	10.8388	0.16054	0.74374	0.99844	FALSE
novel_circ_0002684	2.40869	3.50064	-0.18244	0.74198	NA	FALSE
novel_circ_0002686	4.37339	3.55139	0.10042	0.85787	NA	FALSE
novel_circ_0002687	4.07106	3.92548	0.029513	0.95754	NA	FALSE
novel_circ_0002691	3.73115	3.02238	0.115	0.8366	NA	FALSE
novel_circ_0002693	21.8104	29.63	-0.34368	0.44325	0.99844	FALSE
novel_circ_0002694	18.1011	22.3253	-0.21525	0.64361	0.99844	FALSE
novel_circ_0002705	7.4623	8.89331	-0.18707	0.71793	0.99844	FALSE
novel_circ_0002710	9.31894	1.24587	1.2934	0.021143	NA	TRUE
novel_circ_0002725	1.19832	2.27421	-0.26648	0.60461	NA	FALSE
novel_circ_0002727	7.17019	5.40076	0.23922	0.65929	NA	FALSE
novel_circ_0002740	8.12464	3.89417	0.52314	0.35017	NA	FALSE
novel_circ_0002753	25.3382	22.9741	0.088594	0.84258	0.99844	FALSE
novel_circ_0002758	6.20189	5.71007	0.042533	0.93845	NA	FALSE
novel_circ_0002774	4.09335	1.24587	0.54119	0.31408	NA	FALSE
novel_circ_0002775	6.05586	6.65849	-0.067825	0.9008	NA	FALSE
novel_circ_0002779	12.3998	5.31869	0.76362	0.16383	0.99844	FALSE
novel_circ_0002788	4.85754	6.62503	-0.26713	0.62784	NA	FALSE
novel_circ_0002794	14.8928	15.1637	-0.063053	0.89631	0.99844	FALSE
novel_circ_0002803	3.48103	1.56327	0.4629	0.39962	NA	FALSE
novel_circ_0002806	11.0894	13.3872	-0.18899	0.70888	0.99844	FALSE
novel_circ_0002807	19.482	28.4451	-0.46837	0.28672	0.99844	FALSE
novel_circ_0002816	5.53155	3.99618	0.26612	0.63523	NA	FALSE
novel_circ_0002820	2.80082	0.934405	0.45452	0.38363	NA	FALSE
novel_circ_0002835	3.73517	0.622937	0.77228	0.14832	NA	FALSE
novel_circ_0002837	3.48505	0	1.0632	0.038761	NA	TRUE
novel_circ_0002848	6.01789	3.61994	0.39294	0.48032	NA	FALSE
novel_circ_0002860	7.45828	5.31061	0.32466	0.54646	NA	FALSE
novel_circ_0002862	4.49535	7.96321	-0.40854	0.46634	NA	FALSE
novel_circ_0002868	3.26308	4.86581	-0.28354	0.61238	NA	FALSE
novel_circ_0002876	10.2971	12.0393	-0.17728	0.72063	0.99844	FALSE
novel_circ_0002877	7.3462	4.9619	0.35643	0.51489	NA	FALSE
novel_circ_0002879	8.63287	3.74355	0.56774	0.3115	NA	FALSE
novel_circ_0002880	19.8979	11.5184	0.61586	0.19793	0.99844	FALSE
novel_circ_0002883	0	3.21454	-1.0556	0.037219	NA	TRUE
novel_circ_0002888	2.80082	0.622937	0.58439	0.25882	NA	FALSE
novel_circ_0002898	3.28095	1.41051	0.44681	0.40161	NA	FALSE
novel_circ_0002899	8.56059	11.8298	-0.29524	0.57312	0.99844	FALSE
novel_circ_0002902	21.7964	9.71596	0.75265	0.16169	0.99844	FALSE
novel_circ_0002903	3.9692	0.685556	0.81446	0.13147	NA	FALSE
novel_circ_0002905	1.43637	4.93652	-0.72785	0.19224	NA	FALSE
novel_circ_0002922	3.68112	1.87474	0.38507	0.48486	NA	FALSE
novel_circ_0002928	37.9244	25.719	0.4633	0.31373	0.99844	FALSE
novel_circ_0002938	5.7495	13.7127	-0.7054	0.19986	0.99844	FALSE
novel_circ_0002939	18.1653	19.928	-0.098068	0.82369	0.99844	FALSE
novel_circ_0002948	2.82092	1.99405	0.15066	0.77454	NA	FALSE
novel_circ_0002953	7.38234	5.90817	0.20482	0.70578	NA	FALSE
novel_circ_0002954	46.0651	47.8657	-0.04281	0.9114	0.99844	FALSE
novel_circ_0002967	3.27693	1.41051	0.43923	0.40807	NA	FALSE
novel_circ_0002969	21.4186	23.806	-0.14728	0.74403	0.99844	FALSE
novel_circ_0002970	10.5231	12.049	-0.13616	0.78275	0.99844	FALSE
novel_circ_0002981	8.45428	0	1.7776	0.0013772	NA	TRUE
novel_circ_0002984	3.04289	8.34701	-0.81511	0.14032	NA	FALSE
novel_circ_0002985	2.86872	4.61697	-0.28247	0.61308	NA	FALSE
novel_circ_0002988	2.77089	2.56623	0.057418	0.91642	NA	FALSE
novel_circ_0002989	5.90983	10.8134	-0.52778	0.32686	0.99844	FALSE
novel_circ_0002992	3.02681	2.59161	0.093801	0.86386	NA	FALSE
novel_circ_0002998	3.7651	0.622937	0.79466	0.13832	NA	FALSE
novel_circ_0002999	4.40332	5.2793	-0.15163	0.78419	NA	FALSE
novel_circ_0003001	2.97097	4.52519	-0.29189	0.59954	NA	FALSE
novel_circ_0003003	1.92454	3.92548	-0.37658	0.48954	NA	FALSE
novel_circ_0003012	12.5539	9.68896	0.28422	0.5712	0.99844	FALSE
novel_circ_0003013	6.89198	4.14302	0.36786	0.51174	NA	FALSE
novel_circ_0003015	0.48415	0	0.17785	0.50669	NA	FALSE
novel_circ_0003016	18.7978	24.1925	-0.31875	0.44498	0.99844	FALSE
novel_circ_0003017	31.5339	28.4483	0.10223	0.80733	0.99844	FALSE
novel_circ_0003022	11.8317	13.066	-0.092011	0.8553	0.99844	FALSE
novel_circ_0003027	6.71016	6.2094	0.045931	0.93474	NA	FALSE
novel_circ_0003031	6.8142	5.69063	0.12315	0.82625	NA	FALSE
novel_circ_0003041	19.6111	10.6639	0.59492	0.25734	0.99844	FALSE
novel_circ_0003042	23.8631	22.9088	0.061808	0.89091	0.99844	FALSE
novel_circ_0003043	23.9791	19.9431	0.2122	0.62717	0.99844	FALSE
novel_circ_0003052	7.60833	8.14298	-0.095759	0.85621	0.99844	FALSE
novel_circ_0003059	34.9243	43.3815	-0.27189	0.44444	0.99844	FALSE
novel_circ_0003071	2.32471	0	0.77926	0.10078	NA	FALSE
novel_circ_0003075	3.6972	0.685556	0.72143	0.17436	NA	FALSE
novel_circ_0003085	19.7277	24.3593	-0.22907	0.59671	0.99844	FALSE
novel_circ_0003092	10.059	9.64363	0.042807	0.9315	0.99844	FALSE
novel_circ_0003094	5.56367	1.93143	0.68039	0.22497	NA	FALSE
novel_circ_0003100	13.9143	15.127	-0.084814	0.85896	0.99844	FALSE
novel_circ_0003103	8.56859	4.82857	0.43876	0.42807	NA	FALSE
novel_circ_0003106	31.115	31.8145	-0.0175	0.96427	0.99844	FALSE
novel_circ_0003107	3.95714	0	1.1449	0.028342	NA	TRUE
novel_circ_0003108	50.0026	48.1577	0.053656	0.88004	0.99844	FALSE
novel_circ_0003109	2.80484	1.87474	0.23292	0.67009	NA	FALSE
novel_circ_0003114	2.64675	2.59161	0.045903	0.93357	NA	FALSE
novel_circ_0003115	6.268	3.24585	0.51055	0.35954	NA	FALSE
novel_circ_0003120	1.92856	3.52601	-0.32874	0.55176	NA	FALSE
novel_circ_0003124	4.33944	3.52601	0.1089	0.84607	NA	FALSE
novel_circ_0003125	2.5507	2.86583	-0.073262	0.89036	NA	FALSE
novel_circ_0003127	4.13936	4.12357	-0.015397	0.97809	NA	FALSE
novel_circ_0003132	3.78118	6.01183	-0.31335	0.57479	NA	FALSE
novel_circ_0003136	0.714165	3.18323	-0.61919	0.23634	NA	FALSE
novel_circ_0003138	3.73517	1.96274	0.36595	0.5099	NA	FALSE
novel_circ_0003139	5.37162	5.52599	-0.020731	0.96978	NA	FALSE
novel_circ_0003140	2.73694	0.685556	0.43721	0.36754	NA	FALSE
novel_circ_0003141	1.61054	0.685556	0.22262	0.62003	NA	FALSE
novel_circ_0003147	12.386	6.28819	0.57265	0.3031	0.99844	FALSE
novel_circ_0003154	3.48505	1.41051	0.48182	0.36895	NA	FALSE
novel_circ_0003164	33.5402	29.922	0.13888	0.7474	0.99844	FALSE
novel_circ_0003167	4.36937	1.87474	0.51637	0.35371	NA	FALSE
novel_circ_0003170	2.4828	6.08631	-0.67525	0.22861	NA	FALSE
novel_circ_0003171	8.91475	8.65254	0.04632	0.92888	0.99844	FALSE
novel_circ_0003172	24.261	31.1916	-0.28538	0.47441	0.99844	FALSE
novel_circ_0003173	5.76156	3.74355	0.27166	0.62396	NA	FALSE
novel_circ_0003179	3.72311	1.61996	0.4664	0.40001	NA	FALSE
novel_circ_0003180	3.48505	1.41051	0.48182	0.36895	NA	FALSE
novel_circ_0003199	3.20501	2.03344	0.25752	0.63816	NA	FALSE
novel_circ_0003218	6.11974	6.6898	-0.03931	0.94246	NA	FALSE
novel_circ_0003219	15.2524	24.145	-0.53487	0.22327	0.99844	FALSE
novel_circ_0003223	3.05094	4.74058	-0.32718	0.55976	NA	FALSE
novel_circ_0003225	6.34211	6.34109	-0.038663	0.94437	NA	FALSE
novel_circ_0003239	9.12868	4.18026	0.70735	0.1886	NA	FALSE
novel_circ_0003244	4.00718	3.12062	0.1645	0.76826	NA	FALSE
novel_circ_0003253	2.0947	4.23695	-0.39831	0.46354	NA	FALSE
novel_circ_0003257	3.25102	4.48579	-0.24792	0.65782	NA	FALSE
novel_circ_0003259	10.6571	37.1846	-1.3088	0.0081673	0.99844	TRUE
novel_circ_0003275	23.265	26.9325	-0.17017	0.68075	0.99844	FALSE
novel_circ_0003276	25.0377	19.0071	0.32741	0.4363	0.99844	FALSE
novel_circ_0003282	7.77228	6.7384	0.13958	0.79462	0.99844	FALSE
novel_circ_0003286	7.92054	7.35756	0.038083	0.94441	0.99844	FALSE
novel_circ_0003291	2.24475	3.8121	-0.34713	0.52881	NA	FALSE
novel_circ_0003299	3.74902	0.685556	0.72799	0.1688	NA	FALSE
novel_circ_0003300	3.05094	2.89714	0.011505	0.98347	NA	FALSE
novel_circ_0003301	9.3587	3.43802	0.83429	0.13286	NA	FALSE
novel_circ_0003321	9.07061	8.01774	0.10623	0.84055	0.99844	FALSE
novel_circ_0003322	3.23896	1.55734	0.32543	0.54037	NA	FALSE
novel_circ_0003329	0	0	NA	NA	NA	NA
novel_circ_0003332	5.57573	8.01774	-0.36424	0.49623	NA	FALSE
novel_circ_0003347	12.7839	11.1654	0.12141	0.80686	0.99844	FALSE
novel_circ_0003356	4.42159	4.99536	-0.021542	0.95131	NA	FALSE
novel_circ_0003359	0.48415	2.78162	-0.53858	0.26638	NA	FALSE
novel_circ_0003360	12.2256	12.8366	-0.028543	0.9536	0.99844	FALSE
novel_circ_0003369	2.08263	0	0.70825	0.12486	NA	FALSE
novel_circ_0003374	4.44129	5.62207	-0.18626	0.73545	NA	FALSE
novel_circ_0003376	169.595	152.376	0.14562	0.57064	0.99844	FALSE
novel_circ_0003400	10.3011	8.79938	0.15729	0.75571	0.99844	FALSE
novel_circ_0003403	10.8813	16.9623	-0.44697	0.35984	0.99844	FALSE
novel_circ_0003407	20.8702	28.1692	-0.34797	0.39061	0.99844	FALSE
novel_circ_0003408	2.52479	0.940338	0.42217	0.40901	NA	FALSE
novel_circ_0003415	5.57573	5.57675	-0.031011	0.95572	NA	FALSE
novel_circ_0003438	7.54003	8.49599	-0.081877	0.88134	0.99844	FALSE
novel_circ_0003440	21.5405	20.2648	0.082318	0.84525	0.99844	FALSE
novel_circ_0003441	4.1952	6.08631	-0.31334	0.57106	NA	FALSE
novel_circ_0003445	0.714165	2.90308	-0.56473	0.27648	NA	FALSE
novel_circ_0003454	4.94733	2.05667	0.47692	0.38287	NA	FALSE
novel_circ_0003462	2.32873	3.99618	-0.38294	0.49466	NA	FALSE
novel_circ_0003469	26.2895	26.9741	-0.01362	0.97974	0.99844	FALSE
novel_circ_0003472	1.45245	4.92843	-0.63188	0.24684	NA	FALSE
novel_circ_0003474	11.1376	13.3775	-0.19049	0.72431	0.99844	FALSE
novel_circ_0003490	4.48731	3.83748	0.12926	0.81714	NA	FALSE
novel_circ_0003495	4.70749	8.18453	-0.43604	0.43351	NA	FALSE
novel_circ_0003500	127.115	113.828	0.13724	0.7206	0.99844	FALSE
novel_circ_0003501	2.39663	2.18621	0.067802	0.89822	NA	FALSE
novel_circ_0003512	3.37297	4.65043	-0.19221	0.73176	NA	FALSE
novel_circ_0003514	1.19832	2.30552	-0.27143	0.59817	NA	FALSE
novel_circ_0003519	8.46634	10.5214	-0.19589	0.70604	0.99844	FALSE
novel_circ_0003524	2.80484	0	0.90585	0.067141	NA	FALSE
novel_circ_0003527	13.1264	12.0123	0.023576	0.95752	0.99844	FALSE
novel_circ_0003530	8.22466	7.8002	0.0031708	0.99525	0.99844	FALSE
novel_circ_0003543	1.19832	2.24883	-0.26563	0.61589	NA	FALSE
novel_circ_0003545	41.8524	37.3751	0.13697	0.7115	0.99844	FALSE
novel_circ_0003550	0.47611	0.622937	-0.039811	0.9078	NA	FALSE
novel_circ_0003551	6.01387	2.81508	0.56037	0.31784	NA	FALSE
novel_circ_0003552	4.58152	6.89117	-0.38021	0.49413	NA	FALSE
novel_circ_0003553	12.1135	8.49384	0.38821	0.45017	0.99844	FALSE
novel_circ_0003554	4.0791	8.43122	-0.55356	0.31819	NA	FALSE
novel_circ_0003564	3.51498	2.78162	0.1671	0.76329	NA	FALSE
novel_circ_0003565	21.2145	21.1755	0.0090627	0.98395	0.99844	FALSE
novel_circ_0003571	5.42568	4.82857	0.06933	0.90163	NA	FALSE
novel_circ_0003572	5.49175	4.14302	0.15357	0.78428	NA	FALSE
novel_circ_0003578	9.90494	16.4214	-0.53468	0.26088	0.99844	FALSE
novel_circ_0003596	2.95891	5.96485	-0.52662	0.34788	NA	FALSE
novel_circ_0003601	4.89149	7.57888	-0.41885	0.43922	NA	FALSE
novel_circ_0003610	17.4892	14.856	0.18328	0.69176	0.99844	FALSE
novel_circ_0003611	11.0653	12.035	-0.088291	0.86354	0.99844	FALSE
novel_circ_0003612	3.82898	2.49175	0.19472	0.70924	NA	FALSE
novel_circ_0003615	4.64942	8.80316	-0.59843	0.26541	NA	FALSE
novel_circ_0003616	24.5378	24.2907	-0.0029148	0.99483	0.99844	FALSE
novel_circ_0003617	2.08665	1.65127	0.089876	0.86635	NA	FALSE
novel_circ_0003618	0.96026	4.65636	-0.86282	0.11973	NA	FALSE
novel_circ_0003623	16.7268	13.3499	0.24096	0.62269	0.99844	FALSE
novel_circ_0003629	2.15858	4.18619	-0.382	0.494	NA	FALSE
novel_circ_0003639	0.968301	3.73762	-0.4186	0.37651	NA	FALSE
novel_circ_0003643	4.44531	3.02238	0.24341	0.66371	NA	FALSE
novel_circ_0003660	19.1698	17.9664	0.04976	0.91803	0.99844	FALSE
novel_circ_0003664	2.17064	6.08631	-0.68315	0.22329	NA	FALSE
novel_circ_0003667	2.15858	1.96274	0.052124	0.92126	NA	FALSE
novel_circ_0003675	4.88345	0	1.3487	0.012269	NA	TRUE
novel_circ_0003677	3.97322	5.38889	-0.2344	0.67586	NA	FALSE
novel_circ_0003686	3.04289	5.00129	-0.31758	0.57045	NA	FALSE
novel_circ_0003696	1.19027	3.03047	-0.3938	0.45237	NA	FALSE
novel_circ_0003713	3.49309	1.24587	0.47467	0.37543	NA	FALSE
novel_circ_0003715	11.9259	18.7108	-0.51137	0.30867	0.99844	FALSE
novel_circ_0003717	13.7102	15.9372	-0.19309	0.6812	0.99844	FALSE
novel_circ_0003718	10.8232	11.8633	-0.083611	0.86873	0.99844	FALSE
novel_circ_0003719	12.6499	8.04905	0.42167	0.41253	0.99844	FALSE
novel_circ_0003741	1.69453	0	0.4001	0.28421	NA	FALSE
novel_circ_0003745	3.00492	1.24587	0.37903	0.47324	NA	FALSE
novel_circ_0003746	38.3875	33.8906	0.15729	0.66408	0.99844	FALSE
novel_circ_0003749	1.36043	3.99618	-0.65424	0.23546	NA	FALSE
novel_circ_0003751	10.4592	6.37834	0.50413	0.3383	0.99844	FALSE
novel_circ_0003772	7.43818	6.46633	0.14018	0.79449	0.99844	FALSE
novel_circ_0003785	2.95891	4.96783	-0.36922	0.50961	NA	FALSE
novel_circ_0003789	4.37741	7.12058	-0.44417	0.4186	NA	FALSE
novel_circ_0003790	1.68247	5.39482	-0.71914	0.19803	NA	FALSE
novel_circ_0003810	11.8536	16.823	-0.40781	0.37824	0.99844	FALSE
novel_circ_0003823	19.4856	30.696	-0.53064	0.1938	0.99844	FALSE
novel_circ_0003826	5.34169	2.92845	0.39195	0.48477	NA	FALSE
novel_circ_0003828	1.92052	4.81506	-0.53098	0.34129	NA	FALSE
novel_circ_0003832	6.5418	1.24587	0.90789	0.10102	NA	FALSE
novel_circ_0003849	2.28674	0.940338	0.3612	0.47301	NA	FALSE
novel_circ_0003856	3.11482	5.43206	-0.3664	0.51362	NA	FALSE
novel_circ_0003859	13.3359	27.9846	-0.87785	0.042184	0.99844	TRUE
novel_circ_0003860	3.04691	2.81508	0.072641	0.89568	NA	FALSE
novel_circ_0003861	56.0325	44.2182	0.29807	0.40072	0.99844	FALSE
novel_circ_0003862	7.81244	7.29872	0.02285	0.96585	0.99844	FALSE
novel_circ_0003867	6.11393	9.7964	-0.43745	0.41688	0.99844	FALSE
novel_circ_0003868	3.95714	3.71602	0.053622	0.92377	NA	FALSE
novel_circ_0003869	0	2.24883	-0.79381	0.090487	NA	FALSE
novel_circ_0003886	15.2707	21.9922	-0.3444	0.5271	0.99844	FALSE
novel_circ_0003890	7.72224	10.6995	-0.33256	0.52013	0.99844	FALSE
novel_circ_0003891	4.69141	2.65423	0.39111	0.48464	NA	FALSE
novel_circ_0003898	3.72713	2.34491	0.3052	0.58349	NA	FALSE
novel_circ_0003899	7.31001	8.42907	-0.11008	0.83568	0.99844	FALSE
novel_circ_0003900	10.407	13.7278	-0.27761	0.57239	0.99844	FALSE
novel_circ_0003901	5.1836	2.65638	0.46504	0.4063	NA	FALSE
novel_circ_0003924	16.3521	3.30254	1.1886	NA	NA	NA
novel_circ_0003943	4.92947	7.21073	-0.33886	0.53042	NA	FALSE
novel_circ_0003946	5.34571	5.14597	0.0043781	0.99371	NA	FALSE
novel_circ_0003947	2.56276	1.93143	0.13046	0.81101	NA	FALSE
novel_circ_0003950	6.97194	8.56024	-0.11619	0.83565	0.99844	FALSE
novel_circ_0003956	6.82224	2.34491	0.71976	0.19931	NA	FALSE
novel_circ_0003962	103.115	119.821	-0.19109	0.60942	0.99844	FALSE
novel_circ_0003971	77.3118	65.6955	0.20904	0.57102	0.99844	FALSE
novel_circ_0003988	2.56276	0	0.84234	0.082623	NA	FALSE
novel_circ_0003994	8.00631	5.57675	0.2892	0.60112	NA	FALSE
novel_circ_0003995	6.96609	6.71518	0.036055	0.9461	NA	FALSE
novel_circ_0003996	4.62351	1.56327	0.63819	0.24921	NA	FALSE
novel_circ_0004043	0	2.64829	-0.76626	0.097596	NA	FALSE
novel_circ_0004049	6.89417	7.80235	-0.15207	0.7762	0.99844	FALSE
novel_circ_0004050	2.28674	2.49768	-0.071756	0.89473	NA	FALSE
novel_circ_0004067	10.4351	7.61612	0.30368	0.55972	0.99844	FALSE
novel_circ_0004069	192.817	179.1	0.097774	0.76871	0.99844	FALSE
novel_circ_0004071	1.66638	2.49175	-0.12315	0.78961	NA	FALSE
novel_circ_0004072	16.3887	8.49006	0.65196	0.20949	0.99844	FALSE
novel_circ_0004075	2.65479	0	0.7076	0.12206	NA	FALSE
novel_circ_0004079	7.32208	10.8226	-0.36889	0.48208	0.99844	FALSE
novel_circ_0004080	5.04557	3.74355	0.1736	0.75648	NA	FALSE
novel_circ_0004090	28.8506	45.8911	-0.57502	0.14252	0.99844	FALSE
novel_circ_0004094	7.33414	0.622937	1.3735	0.014035	NA	TRUE
novel_circ_0004111	6.44397	0.685556	1.1878	0.032542	NA	TRUE
novel_circ_0004114	6.49583	8.39183	-0.18857	0.73317	0.99844	FALSE
novel_circ_0004119	2.56678	4.18619	-0.34284	0.54112	NA	FALSE
novel_circ_0004130	3.63913	2.61698	0.1431	0.79178	NA	FALSE
novel_circ_0004142	5.03351	4.28012	0.091075	0.86867	NA	FALSE
novel_circ_0004147	2.31265	4.18026	-0.37872	0.49566	NA	FALSE
novel_circ_0004151	0.48415	3.84341	-0.8752	0.10079	NA	FALSE
novel_circ_0004152	4.67533	7.9103	-0.42194	0.44376	NA	FALSE
novel_circ_0004165	3.97322	6.33894	-0.3895	0.48067	NA	FALSE
novel_circ_0004166	10.7432	7.39102	0.32709	0.54307	0.99844	FALSE
novel_circ_0004171	2.80484	0	0.90585	0.067141	NA	FALSE
novel_circ_0004172	5.15948	2.96785	0.39982	0.47592	NA	FALSE
novel_circ_0004173	4.20324	4.27634	-0.015312	0.97814	NA	FALSE
novel_circ_0004178	1.44039	1.61996	-0.041793	0.93408	NA	FALSE
novel_circ_0004186	3.28497	3.8121	-0.087128	0.87656	NA	FALSE
novel_circ_0004194	7.2162	5.33598	0.26564	0.62139	NA	FALSE
novel_circ_0004200	5.01162	6.01776	-0.19587	0.72586	NA	FALSE
novel_circ_0004212	6.02776	6.58236	-0.012132	0.97223	NA	FALSE
novel_circ_0004218	2.08665	0	0.70899	0.12458	NA	FALSE
novel_circ_0004219	5.18762	7.8396	-0.34598	0.52699	NA	FALSE
novel_circ_0004224	0.95222	1.61996	-0.15849	0.7311	NA	FALSE
novel_circ_0004241	9.01879	10.4625	-0.16551	0.74228	0.99844	FALSE
novel_circ_0004244	4.86558	0	1.2663	0.017268	NA	TRUE
novel_circ_0004246	2.15456	4.44097	-0.39834	0.47404	NA	FALSE
novel_circ_0004252	3.00492	2.2429	0.13541	0.80604	NA	FALSE
novel_circ_0004257	7.48821	3.67663	0.53878	0.33449	NA	FALSE
novel_circ_0004261	2.80886	0	0.90123	0.068116	NA	FALSE
novel_circ_0004278	16.0831	17.7693	-0.13887	0.76336	0.99844	FALSE
novel_circ_0004283	4.64942	3.1244	0.28293	0.6137	NA	FALSE
novel_circ_0004284	3.46316	5.15191	-0.29512	0.59867	NA	FALSE
novel_circ_0004291	0.48415	4.28227	-0.94227	0.0794	NA	FALSE
novel_circ_0004299	6.39215	3.9001	0.34407	0.53832	NA	FALSE
novel_circ_0004300	8.67848	10.0139	-0.1429	0.78392	0.99844	FALSE
novel_circ_0004302	4.30509	6.24501	-0.24535	0.66123	NA	FALSE
novel_circ_0004304	10.1992	7.83366	0.24095	0.64181	0.99844	FALSE
novel_circ_0004305	78.4707	112.941	-0.46914	0.17851	0.99844	FALSE
novel_circ_0004310	5.93391	7.54757	-0.26832	0.62297	NA	FALSE
novel_circ_0004318	0.95222	0	0.25051	0.418	NA	FALSE
novel_circ_0004330	3.36493	3.87472	-0.048828	0.93044	NA	FALSE
novel_circ_0004344	3.72311	1.62589	0.50238	0.36305	NA	FALSE
novel_circ_0004360	6.05184	11.2636	-0.64296	0.21103	0.99844	FALSE
novel_circ_0004362	13.4342	11.1815	0.19334	0.68852	0.99844	FALSE
novel_circ_0004364	16.779	11.8023	0.40128	0.3856	0.99844	FALSE
novel_circ_0004374	2.80082	0	0.90001	0.068398	NA	FALSE
novel_circ_0004387	12.0072	10.0118	0.18309	0.72615	0.99844	FALSE
novel_circ_0004389	3.44306	1.71389	0.32056	0.54809	NA	FALSE
novel_circ_0004393	1.68247	2.24883	-0.11366	0.83264	NA	FALSE
novel_circ_0004397	5.13759	6.23908	-0.18598	0.7342	NA	FALSE
novel_circ_0004405	2.76687	2.96785	-0.051378	0.92594	NA	FALSE
novel_circ_0004408	19.9059	32.418	-0.58259	0.14306	0.99844	FALSE
novel_circ_0004409	3.7651	2.09606	0.39129	0.48035	NA	FALSE
novel_circ_0004410	9.18091	8.89331	-0.0080904	0.98752	0.99844	FALSE
novel_circ_0004431	2.32471	2.86583	-0.1474	0.78819	NA	FALSE
novel_circ_0004437	5.0474	5.2793	0.0079829	0.98863	NA	FALSE
novel_circ_0004442	27.5321	27.264	0.022794	0.95479	0.99844	FALSE
novel_circ_0004446	4.71732	2.65423	0.39516	0.47953	NA	FALSE
novel_circ_0004447	6.56592	5.15191	0.23392	0.66626	NA	FALSE
novel_circ_0004456	8.15015	11.3224	-0.26422	0.63014	0.99844	FALSE
novel_circ_0004473	2.15858	4.52304	-0.45932	0.41169	NA	FALSE
novel_circ_0004476	5.08354	3.59078	0.23358	0.67707	NA	FALSE
novel_circ_0004478	14.3565	13.5653	0.026974	0.95614	0.99844	FALSE
novel_circ_0004483	5.29349	7.21073	-0.21627	0.6974	NA	FALSE
novel_circ_0004494	4.40734	1.88068	0.50095	0.35964	NA	FALSE
novel_circ_0004514	3.70524	4.49173	-0.15164	0.78635	NA	FALSE
novel_circ_0004522	12.1139	6.18833	0.62415	0.24119	0.99844	FALSE
novel_circ_0004524	8.59852	6.0944	0.29117	0.60022	0.99844	FALSE
novel_circ_0004527	1.20234	0	0.39061	0.2943	NA	FALSE
novel_circ_0004528	12.6057	56.3655	-1.7102	0.0001728	0.096768	TRUE
novel_circ_0004532	2.86872	3.46717	-0.073171	0.89252	NA	FALSE
novel_circ_0004540	3.48103	3.9001	-0.099087	0.8597	NA	FALSE
novel_circ_0004543	150.925	148.933	0.021839	0.93419	0.99844	FALSE
novel_circ_0004550	5.49979	8.52515	-0.44237	0.41056	0.99844	FALSE
novel_circ_0004551	9.21669	11.7003	-0.23215	0.64467	0.99844	FALSE
novel_circ_0004558	8.81469	12.4765	-0.33337	0.51837	0.99844	FALSE
novel_circ_0004560	5.92989	7.05796	-0.18865	0.7298	NA	FALSE
novel_circ_0004563	10.327	12.6525	-0.18468	0.71313	0.99844	FALSE
novel_circ_0004567	3.71507	2.50361	0.25833	0.64016	NA	FALSE
novel_circ_0004568	21.5946	19.894	0.068968	0.87843	0.99844	FALSE
novel_circ_0004572	9.7209	5.67876	0.48992	0.35713	0.99844	FALSE
novel_circ_0004573	5.21755	8.74269	-0.44276	0.41324	0.99844	FALSE
novel_circ_0004582	23.545	18.9089	0.25184	0.55751	0.99844	FALSE
novel_circ_0004583	2.8848	2.92845	-0.0013848	0.99797	NA	FALSE
novel_circ_0004585	0	0	NA	NA	NA	NA
novel_circ_0004595	3.71507	2.27421	0.27371	0.62181	NA	FALSE
novel_circ_0004598	1.92454	1.02833	0.21529	0.65135	NA	FALSE
novel_circ_0004599	0.726226	2.90308	-0.56047	0.28016	NA	FALSE
novel_circ_0004600	2.16662	3.23992	-0.20429	0.70559	NA	FALSE
novel_circ_0004605	3.75304	0	1.0916	0.034586	NA	TRUE
novel_circ_0004607	16.4471	8.92461	0.64089	0.18459	0.99844	FALSE
novel_circ_0004609	4.67935	4.14895	0.089277	0.87287	NA	FALSE
novel_circ_0004612	3.00492	6.08038	-0.58571	0.29445	NA	FALSE
novel_circ_0004615	3.52705	2.93439	0.14215	0.79993	NA	FALSE
novel_circ_0004617	4.92544	5.61614	-0.11411	0.83534	NA	FALSE
novel_circ_0004625	4.21128	1.55734	0.51018	0.35008	NA	FALSE
novel_circ_0004627	5.37162	8.99154	-0.47035	0.38452	0.99844	FALSE
novel_circ_0004635	13.6722	10.1435	0.25253	0.64391	0.99844	FALSE
novel_circ_0004640	10.1631	8.58992	0.18819	0.71963	0.99844	FALSE
novel_circ_0004643	3.20903	3.20861	-0.046049	0.93402	NA	FALSE
novel_circ_0004650	6.59987	5.26528	0.17012	0.76038	NA	FALSE
novel_circ_0004660	8.17244	2.95976	0.78895	0.15554	NA	FALSE
novel_circ_0004671	10.8112	6.3724	0.54995	0.28935	0.99844	FALSE
novel_circ_0004681	1.81063	1.30849	0.087409	0.86052	NA	FALSE
novel_circ_0004682	3.9692	2.80321	0.17193	0.75308	NA	FALSE
novel_circ_0004683	1.9165	2.58567	-0.13946	0.79312	NA	FALSE
novel_circ_0004692	13.6879	19.4989	-0.38353	0.41325	0.99844	FALSE
novel_circ_0004700	3.69318	2.81508	0.17746	0.7498	NA	FALSE
novel_circ_0004702	5.77983	10.9813	-0.64794	0.22021	0.99844	FALSE
novel_circ_0004703	4.20726	5.90223	-0.28236	0.60821	NA	FALSE
novel_circ_0004704	2.6186	0	0.54926	0.18976	NA	FALSE
novel_circ_0004705	4.89953	6.0728	-0.12812	0.81933	NA	FALSE
novel_circ_0004707	0	4.8032	-1.3832	0.0098074	NA	TRUE
novel_circ_0004708	88.2799	113.515	-0.32205	0.38323	0.99844	FALSE
novel_circ_0004712	3.73115	1.55734	0.42482	0.43228	NA	FALSE
novel_circ_0004714	5.4096	3.59456	0.32291	0.56489	NA	FALSE
novel_circ_0004715	7.28813	7.65337	-0.018371	0.97268	0.99844	FALSE
novel_circ_0004716	47.0838	40.4336	0.18658	0.62202	0.99844	FALSE
novel_circ_0004732	8.75041	6.59372	0.30367	0.57267	0.99844	FALSE
novel_circ_0004733	11.6834	6.27632	0.63839	0.21346	0.99844	FALSE
novel_circ_0004743	1.42833	3.9001	-0.48502	0.36764	NA	FALSE
novel_circ_0004754	3.7651	4.14302	-0.08034	0.88592	NA	FALSE
novel_circ_0004762	11.8371	5.11466	0.72748	0.18507	0.99844	FALSE
novel_circ_0004764	10.105	7.0952	0.37621	0.47573	0.99844	FALSE
novel_circ_0004772	4.08714	3.18323	0.18898	0.73526	NA	FALSE
novel_circ_0004775	4.93349	3.43208	0.24481	0.66227	NA	FALSE
novel_circ_0004784	2.88882	1.99405	0.19112	0.72039	NA	FALSE
novel_circ_0004786	24.8675	13.0466	0.68073	0.16454	0.99844	FALSE
novel_circ_0004787	3.52705	1.87474	0.38859	0.48217	NA	FALSE
novel_circ_0004800	7.56857	13.4903	-0.18162	0.69481	0.99844	FALSE
novel_circ_0004802	7.1961	8.33892	-0.12925	0.81124	0.99844	FALSE
novel_circ_0004803	20.4901	15.2344	0.34326	0.43736	0.99844	FALSE
novel_circ_0004810	6.12778	3.23992	0.46179	0.40975	NA	FALSE
novel_circ_0004811	6.17196	2.58567	0.56147	0.31691	NA	FALSE
novel_circ_0004818	47.7743	53.1509	-0.13706	0.68968	0.99844	FALSE
novel_circ_0004826	3.21305	1.55734	0.30947	0.55944	NA	FALSE
novel_circ_0004841	0.47611	0	0.17717	0.50766	NA	FALSE
novel_circ_0004842	11.3976	15.8967	-0.36807	0.44382	0.99844	FALSE
novel_circ_0004843	9.26891	6.42316	0.31034	0.55983	0.99844	FALSE
novel_circ_0004852	20.4181	9.28141	0.88378	0.063719	0.99844	FALSE
novel_circ_0004857	1.19027	4.15488	-0.60306	0.26479	NA	FALSE
novel_circ_0004860	20.9202	16.5078	0.25308	0.58883	0.99844	FALSE
novel_circ_0004862	5.37381	3.30254	0.23353	0.66946	NA	FALSE
novel_circ_0004864	3.77716	1.96274	0.37792	0.49522	NA	FALSE
novel_circ_0004866	1.45245	3.55732	-0.4203	0.43176	NA	FALSE
novel_circ_0004867	5.18981	8.01559	-0.36936	0.51009	NA	FALSE
novel_circ_0004883	19.0073	13.4498	0.38262	0.42679	0.99844	FALSE
novel_circ_0004888	6.59987	6.12355	0.10334	0.84893	NA	FALSE
novel_circ_0004890	3.44708	2.56623	0.18942	0.73185	NA	FALSE
novel_circ_0004901	17.9412	19.7164	-0.099078	0.83275	0.99844	FALSE
novel_circ_0004902	4.22334	1.55734	0.48467	0.36924	NA	FALSE
novel_circ_0004911	7.74011	0.685556	1.3446	0.016009	NA	TRUE
novel_circ_0004913	2.33677	1.86881	0.069279	0.88832	NA	FALSE
novel_circ_0004917	2.63469	4.77782	-0.36736	0.51221	NA	FALSE
novel_circ_0004920	5.28143	5.52221	-0.01187	0.98312	NA	FALSE
novel_circ_0004924	1.43637	0.622937	0.22412	0.61369	NA	FALSE
novel_circ_0004926	17.0372	13.3537	0.26407	0.56281	0.99844	FALSE
novel_circ_0004934	4.07508	6.25094	-0.27408	0.62459	NA	FALSE
novel_circ_0004935	7.18627	7.61612	-0.073994	0.88886	0.99844	FALSE
novel_circ_0004938	11.4735	5.43584	0.65956	0.22999	0.99844	FALSE
novel_circ_0004940	6.8142	3.95679	0.34701	0.53617	NA	FALSE
novel_circ_0004943	4.88345	3.93734	0.16602	0.76726	NA	FALSE
novel_circ_0004944	0.714165	3.37918	-0.53267	0.28541	NA	FALSE
novel_circ_0004952	11.6754	13.5103	-0.15918	0.7443	0.99844	FALSE
novel_circ_0004954	8.27068	5.99023	0.25809	0.63152	0.99844	FALSE
novel_circ_0004971	4.7816	1.55734	0.5395	0.32014	NA	FALSE
novel_circ_0004972	1.20234	3.21454	-0.50139	0.35837	NA	FALSE
novel_circ_0004976	7.57621	8.06091	-0.019576	0.97063	0.99844	FALSE
novel_circ_0005006	3.09471	4.00211	-0.10522	0.8452	NA	FALSE
novel_circ_0005016	3.47701	0.934405	0.57318	0.27992	NA	FALSE
novel_circ_0005020	4.3314	2.61698	0.27567	0.62157	NA	FALSE
novel_circ_0005021	18.3257	21.6419	-0.20297	0.63758	0.99844	FALSE
novel_circ_0005023	11.2493	9.1794	0.22926	0.64393	0.99844	FALSE
novel_circ_0005040	2.65077	5.70629	-0.49124	0.38018	NA	FALSE
novel_circ_0005064	16.2149	20.2298	-0.26822	0.55257	0.99844	FALSE
novel_circ_0005069	3.7651	4.33896	-0.098518	0.85996	NA	FALSE
novel_circ_0005079	7.92635	10.7702	-0.30904	0.55028	0.99844	FALSE
novel_circ_0005084	34.1525	28.7074	0.19933	0.59999	0.99844	FALSE
novel_circ_0005087	4.67935	5.36729	-0.11336	0.83736	NA	FALSE
novel_circ_0005091	34.7421	36.7824	-0.055216	0.88175	0.99844	FALSE
novel_circ_0005094	8.30061	2.64829	0.84836	0.12821	NA	FALSE
novel_circ_0005098	14.0921	14.4215	-0.013463	0.97683	0.99844	FALSE
novel_circ_0005099	3.48505	12.1985	-1.0878	0.045937	0.99844	TRUE
novel_circ_0005109	4.18939	3.93141	0.029577	0.95775	NA	FALSE
novel_circ_0005112	3.93123	2.55437	0.23622	0.67191	NA	FALSE
novel_circ_0005117	7.21218	8.55053	-0.18282	0.72465	0.99844	FALSE
novel_circ_0005129	13.6803	15.1777	-0.12613	0.78675	0.99844	FALSE
novel_circ_0005132	4.69141	5.11466	-0.081959	0.88256	NA	FALSE
novel_circ_0005137	9.01035	3.59456	0.70051	0.21167	NA	FALSE
novel_circ_0005143	3.89326	2.2429	0.28957	0.60209	NA	FALSE
novel_circ_0005145	4.18135	0.940338	0.74055	0.16838	NA	FALSE
novel_circ_0005149	4.38143	3.25179	0.19669	0.72447	NA	FALSE
novel_circ_0005151	0.884319	4.52897	-0.88282	0.10422	NA	FALSE
novel_circ_0005152	10.6267	0.934405	1.3748	NA	NA	NA
novel_circ_0005161	14.9889	9.37156	0.46449	0.36538	0.99844	FALSE
novel_circ_0005162	1.68649	6.02369	-0.81217	0.14722	NA	FALSE
novel_circ_0005170	3.64717	0.940338	0.63004	0.23433	NA	FALSE
novel_circ_0005181	2.32471	4.93652	-0.54793	0.32859	NA	FALSE
novel_circ_0005189	4.89953	2.89714	0.33238	0.55334	NA	FALSE
novel_circ_0005190	1.20234	3.06178	-0.45052	0.40636	NA	FALSE
novel_circ_0005193	2.39663	5.77484	-0.59422	0.28944	NA	FALSE
novel_circ_0005195	15.4347	14.5175	0.072913	0.87385	0.99844	FALSE
novel_circ_0005197	3.01296	3.50657	-0.070242	0.89868	NA	FALSE
novel_circ_0005199	3.72713	1.62589	0.50527	0.36061	NA	FALSE
novel_circ_0005215	4.24925	5.68469	-0.21169	0.70279	NA	FALSE
novel_circ_0005225	0.726226	2.09606	-0.30314	0.51621	NA	FALSE
novel_circ_0005229	5.51547	7.58103	-0.22458	0.68798	NA	FALSE
novel_circ_0005230	25.7438	23.738	0.11344	0.7837	0.99844	FALSE
novel_circ_0005238	6.82006	3.23992	0.54992	0.32537	NA	FALSE
novel_circ_0005252	18.8835	19.4616	-0.048985	0.91612	0.99844	FALSE
novel_circ_0005258	3.44708	2.81508	0.12822	0.81735	NA	FALSE
novel_circ_0005260	3.91917	2.34491	0.31756	0.56699	NA	FALSE
novel_circ_0005265	12.716	7.52004	0.51216	0.31479	0.99844	FALSE
novel_circ_0005266	2.65077	4.47228	-0.28145	0.61339	NA	FALSE
novel_circ_0005274	5.12955	2.64829	0.44076	0.43205	NA	FALSE
novel_circ_0005283	6.50204	0.934405	1.0954	0.049594	NA	TRUE
novel_circ_0005284	4.89953	1.86881	0.51647	0.34785	NA	FALSE
novel_circ_0005287	4.93751	8.18831	-0.42644	0.43249	NA	FALSE
novel_circ_0005291	21.8626	18.3685	0.18719	0.68593	0.99844	FALSE
novel_circ_0005292	8.15055	6.394	0.17315	0.75681	0.99844	FALSE
novel_circ_0005294	15.5928	15.2009	0.020572	0.96356	0.99844	FALSE
novel_circ_0005296	13.0778	10.0944	0.29846	0.55005	0.99844	FALSE
novel_circ_0005297	7.31404	6.58779	0.12317	0.81837	0.99844	FALSE
novel_circ_0005302	6.62176	1.99405	0.79315	0.15701	NA	FALSE
novel_circ_0005305	4.23719	1.24587	0.61446	0.25832	NA	FALSE
novel_circ_0005311	4.19922	0	1.2082	0.022117	NA	TRUE
novel_circ_0005323	12.1796	6.88524	0.50266	0.3499	0.99844	FALSE
novel_circ_0005331	90.2153	79.1846	0.17848	0.54765	0.99844	FALSE
novel_circ_0005351	58.1914	49.0052	0.19985	0.59634	0.99844	FALSE
novel_circ_0005364	3.04289	0	0.96319	0.055249	NA	FALSE
novel_circ_0005373	3.53911	8.52515	-0.73435	0.18204	NA	FALSE
novel_circ_0005379	8.04026	9.36563	-0.1244	0.81302	0.99844	FALSE
novel_circ_0005380	1.69453	3.18323	-0.28146	0.59446	NA	FALSE
novel_circ_0005383	11.2533	6.17431	0.57926	0.26542	0.99844	FALSE
novel_circ_0005407	6.40381	7.1346	-0.038294	0.94489	NA	FALSE
novel_circ_0005408	17.6112	43.5029	-0.49315	0.3668	0.99844	FALSE
novel_circ_0005409	9.7209	5.52006	0.50007	0.35037	0.99844	FALSE
novel_circ_0005410	6.62399	5.11844	0.22947	0.67892	NA	FALSE
novel_circ_0005417	2.04064	1.24587	0.14114	0.76777	NA	FALSE
novel_circ_0005418	9.78701	5.1206	0.6208	0.23963	0.99844	FALSE
novel_circ_0005420	160.727	168.837	-0.061217	0.82604	0.99844	FALSE
novel_circ_0005421	3.36493	1.55734	0.32386	0.52887	NA	FALSE
novel_circ_0005431	0.95222	3.28525	-0.43669	0.38193	NA	FALSE
novel_circ_0005433	22.4624	22.274	0.021102	0.96297	0.99844	FALSE
novel_circ_0005434	2.64273	5.52006	-0.49431	0.37825	NA	FALSE
novel_circ_0005435	7.35022	12.5564	-0.48001	0.3663	0.99844	FALSE
novel_circ_0005449	0.714165	1.96867	-0.28759	0.53513	NA	FALSE
novel_circ_0005453	2.96695	0	0.90037	0.068228	NA	FALSE
novel_circ_0005455	5.15546	2.35084	0.48854	0.37457	NA	FALSE
novel_circ_0005456	3.68514	3.25179	0.086865	0.87621	NA	FALSE
novel_circ_0005460	17.8291	18.694	-0.047468	0.92056	0.99844	FALSE
novel_circ_0005470	0	0	NA	NA	NA	NA
novel_circ_0005477	4.2153	0	1.2099	0.021965	NA	TRUE
novel_circ_0005480	0	3.68471	-1.1664	0.024474	NA	TRUE
novel_circ_0005481	21.4106	28.2297	-0.33911	0.39973	0.99844	FALSE
novel_circ_0005484	6.766	5.59077	0.1854	0.73122	NA	FALSE
novel_circ_0005499	0.726226	3.52601	-0.69297	0.19154	NA	FALSE
novel_circ_0005501	5.19343	7.75702	-0.31404	0.57462	NA	FALSE
novel_circ_0005506	5.54178	4.71305	0.11299	0.83817	NA	FALSE
novel_circ_0005507	5.77581	3.99618	0.28968	0.60073	NA	FALSE
novel_circ_0005531	0.47611	4.00211	-0.88131	0.097717	NA	FALSE
novel_circ_0005534	6.52795	4.36649	0.28304	0.61372	NA	FALSE
novel_circ_0005539	4.45336	4.52519	-0.014749	0.97902	NA	FALSE
novel_circ_0005542	9.43062	8.43122	0.13467	0.79693	0.99844	FALSE
novel_circ_0005544	3.68514	6.2137	-0.45718	0.40941	NA	FALSE
novel_circ_0005545	10.8049	10.151	0.089902	0.86907	0.99844	FALSE
novel_circ_0005552	2.52479	0.934405	0.37552	0.464	NA	FALSE
novel_circ_0005565	2.8848	4.61912	-0.29139	0.60318	NA	FALSE
novel_circ_0005569	6.18402	8.96779	-0.33742	0.53965	0.99844	FALSE
novel_circ_0005577	0.726226	1.96274	-0.30494	0.51502	NA	FALSE
novel_circ_0005582	13.0318	14.0511	-0.05131	0.91554	0.99844	FALSE
novel_circ_0005583	2.08665	0.622937	0.40678	0.41155	NA	FALSE
novel_circ_0005596	3.59093	5.37323	-0.2404	0.66819	NA	FALSE
novel_circ_0005604	16.7191	20.9153	-0.27705	0.52588	0.99844	FALSE
novel_circ_0005617	4.92544	5.30252	-0.060429	0.91345	NA	FALSE
novel_circ_0005619	2.39663	2.33683	0.021883	0.96722	NA	FALSE
novel_circ_0005629	12.3337	14.3	-0.16739	0.71985	0.99844	FALSE
novel_circ_0005635	6.19206	3.03047	0.51497	0.35829	NA	FALSE
novel_circ_0005636	5.15948	8.27845	-0.41234	0.44365	NA	FALSE
novel_circ_0005643	2.63871	0	0.73516	0.11275	NA	FALSE
novel_circ_0005647	6.25594	18.2238	-1.1228	0.026647	0.99844	TRUE
novel_circ_0005661	9.89507	4.34489	0.7427	0.17169	0.99844	FALSE
novel_circ_0005667	10.051	3.55139	0.85412	0.11994	NA	FALSE
novel_circ_0005677	6.00583	14.6546	-0.90652	0.07735	0.99844	FALSE
novel_circ_0005686	2.80886	1.30849	0.37729	0.48607	NA	FALSE
novel_circ_0005689	3.13894	3.87472	-0.092296	0.86795	NA	FALSE
novel_circ_0005697	4.74144	4.24288	0.096012	0.86371	NA	FALSE
novel_circ_0005702	0.48415	2.59161	-0.60313	0.23377	NA	FALSE
novel_circ_0005707	3.02681	5.65338	-0.41478	0.45914	NA	FALSE
novel_circ_0005720	1.45245	3.50064	-0.39152	0.46109	NA	FALSE
novel_circ_0005730	8.80084	0	1.8687	0.00081255	NA	TRUE
novel_circ_0005738	7.26038	1.87474	0.87992	0.11647	NA	FALSE
novel_circ_0005745	22.3281	21.8848	0.038308	0.94226	0.99844	FALSE
novel_circ_0005752	3.24298	1.96274	0.2664	0.62985	NA	FALSE
novel_circ_0005755	68.4228	54.2208	0.3026	0.36609	0.99844	FALSE
novel_circ_0005773	30.8671	29.7908	0.034517	0.93213	0.99844	FALSE
novel_circ_0005785	5.88168	2.05667	0.62511	0.26027	NA	FALSE
novel_circ_0005790	107.017	119.976	-0.15619	0.60582	0.99844	FALSE
novel_circ_0005791	4.41136	1.30849	0.69823	0.20951	NA	FALSE
novel_circ_0005794	3.59495	3.03047	0.14887	0.78945	NA	FALSE
novel_circ_0005802	2.40065	3.59456	-0.18197	0.73749	NA	FALSE
novel_circ_0005805	0	2.58567	-0.75607	0.10075	NA	FALSE
novel_circ_0005807	84.5243	93.3319	-0.1361	0.65969	0.99844	FALSE
novel_circ_0005816	1.81063	1.24587	0.092043	0.84468	NA	FALSE
novel_circ_0005817	48.7225	44.5437	0.11163	0.7551	0.99844	FALSE
novel_circ_0005830	7.49625	5.27336	0.31815	0.55502	NA	FALSE
novel_circ_0005843	4.33944	2.65638	0.291	0.60091	NA	FALSE
novel_circ_0005850	1.42833	4.27419	-0.53609	0.32074	NA	FALSE
novel_circ_0005856	5.87186	8.76642	-0.26263	0.63967	0.99844	FALSE
novel_circ_0005861	4.87362	6.08631	-0.17908	0.74949	NA	FALSE
novel_circ_0005864	5.62576	11.3775	-0.64301	0.22797	0.99844	FALSE
novel_circ_0005867	12.3578	7.6415	0.47214	0.35212	0.99844	FALSE
novel_circ_0005868	12.5659	10.9872	0.13217	0.79337	0.99844	FALSE
novel_circ_0005870	10.0853	11.3343	-0.14953	0.77284	0.99844	FALSE
novel_circ_0005880	5.50743	4.93652	0.12184	0.82797	NA	FALSE
novel_circ_0005886	4.92947	1.61996	0.69542	0.21391	NA	FALSE
novel_circ_0005889	12.3458	9.4396	0.22256	0.67827	0.99844	FALSE
novel_circ_0005890	3.48103	4.56028	-0.20031	0.72073	NA	FALSE
novel_circ_0005891	2.63067	6.84257	-0.65137	0.24537	NA	FALSE
novel_circ_0005893	2.32471	5.78078	-0.68566	0.22066	NA	FALSE
novel_circ_0005921	4.05538	3.92548	-0.034102	0.95116	NA	FALSE
novel_circ_0005925	40.6885	50.0492	-0.26855	0.46048	0.99844	FALSE
novel_circ_0005946	9.21084	7.85904	0.11334	0.83009	0.99844	FALSE
novel_circ_0005948	0.968301	3.71602	-0.61715	0.24874	NA	FALSE
novel_circ_0005951	2.38055	4.01941	-0.22288	0.66664	NA	FALSE
novel_circ_0005956	2.52881	1.24587	0.27245	0.59811	NA	FALSE
novel_circ_0005963	4.38143	1.71389	0.466	0.38978	NA	FALSE
novel_circ_0005964	16.6303	8.94999	0.59718	0.26073	0.99844	FALSE
novel_circ_0005965	4.18314	3.46717	0.10899	0.84113	NA	FALSE
novel_circ_0005966	4.07106	4.02749	0.042885	0.93905	NA	FALSE
novel_circ_0005967	2.14249	2.03344	0.041658	0.93223	NA	FALSE
novel_circ_0005976	4.95135	1.88068	0.57317	0.29475	NA	FALSE
novel_circ_0005980	1.42833	3.96272	-0.47664	0.37253	NA	FALSE
novel_circ_0006002	2.42075	2.65638	-0.020731	0.96717	NA	FALSE
novel_circ_0006004	6.04782	2.33683	0.64972	0.2468	NA	FALSE
novel_circ_0006005	10.1912	13.7456	-0.32134	0.51636	0.99844	FALSE
novel_circ_0006012	13.4499	10.0258	0.33891	0.49456	0.99844	FALSE
novel_circ_0006016	7.80042	8.28654	-0.026712	0.96191	0.99844	FALSE
novel_circ_0006027	63.1764	52.0286	0.26795	0.44446	0.99844	FALSE
novel_circ_0006042	8.23632	8.46253	-0.0026264	0.99599	0.99844	FALSE
novel_circ_0006055	2.08263	2.30552	-0.082828	0.87877	NA	FALSE
novel_circ_0006058	31.6197	23.4848	0.34303	0.41574	0.99844	FALSE
novel_circ_0006060	6.93214	4.65043	0.33279	0.54149	NA	FALSE
novel_circ_0006061	1.92052	0	0.57592	0.17934	NA	FALSE
novel_circ_0006062	4.85754	6.02154	-0.21416	0.6969	NA	FALSE
novel_circ_0006064	9.42481	7.80613	0.2075	0.69058	0.99844	FALSE
novel_circ_0006070	5.9759	8.76969	-0.36396	0.50576	0.99844	FALSE
novel_circ_0006074	3.40911	7.31274	-0.65156	0.24187	NA	FALSE
novel_circ_0006075	6.61595	11.011	-0.48769	0.35337	0.99844	FALSE
novel_circ_0006078	4.5574	6.71733	-0.25019	0.65224	NA	FALSE
novel_circ_0006079	2.77089	0	0.87347	0.074636	NA	FALSE
novel_circ_0006080	9.46278	12.3254	-0.25988	0.60522	0.99844	FALSE
novel_circ_0006090	10.6812	5.49468	0.64087	0.22294	0.99844	FALSE
novel_circ_0006091	6.15588	2.59161	0.53398	0.33848	NA	FALSE
novel_circ_0006092	6.42748	6.23099	0.0052729	0.98812	NA	FALSE
novel_circ_0006100	1.67443	3.28525	-0.28644	0.58909	NA	FALSE
novel_circ_0006105	8.93883	12.1062	-0.31597	0.55598	0.99844	FALSE
novel_circ_0006107	2.8848	2.92845	-0.0013848	0.99797	NA	FALSE
novel_circ_0006108	2.39261	2.92845	-0.097929	0.85602	NA	FALSE
novel_circ_0006116	3.68916	9.7921	-0.86064	0.11838	NA	FALSE
novel_circ_0006124	6.92008	2.997	0.58919	0.29361	NA	FALSE
novel_circ_0006126	23.5128	13.2852	0.61214	0.19544	0.99844	FALSE
novel_circ_0006129	7.56817	10.0944	-0.23872	0.64799	0.99844	FALSE
novel_circ_0006130	86.7875	54.874	0.58857	0.079798	0.99844	FALSE
novel_circ_0006133	4.68739	6.8658	-0.33234	0.54275	NA	FALSE
novel_circ_0006144	3.28899	2.64829	0.12065	0.82825	NA	FALSE
novel_circ_0006146	2.56678	2.49175	-0.0054851	0.99175	NA	FALSE
novel_circ_0006147	3.65119	0	1.0485	0.040727	NA	TRUE
novel_circ_0006149	0.714165	2.719	-0.50667	0.32217	NA	FALSE
novel_circ_0006161	3.11884	1.24587	0.36698	0.47053	NA	FALSE
novel_circ_0006165	1.91248	4.53706	-0.41396	0.44435	NA	FALSE
novel_circ_0006166	11.0452	15.8498	-0.34633	0.48367	0.99844	FALSE
novel_circ_0006169	1.20234	3.06178	-0.45052	0.40636	NA	FALSE
novel_circ_0006171	3.00492	2.05667	0.17008	0.74965	NA	FALSE
novel_circ_0006180	6.01789	0	1.5389	0.0050405	NA	TRUE
novel_circ_0006181	15.4981	7.80829	0.65551	0.22127	0.99844	FALSE
novel_circ_0006197	5.81378	4.9619	0.12353	0.82155	NA	FALSE
novel_circ_0006198	4.45336	6.00425	-0.21457	0.69969	NA	FALSE
novel_circ_0006205	2.76687	3.06178	-0.074975	0.89342	NA	FALSE
novel_circ_0006221	34.4237	27.5997	0.28298	0.52769	0.99844	FALSE
novel_circ_0006223	10.365	10.5899	0.011216	0.98213	0.99844	FALSE
novel_circ_0006227	6.8281	12.1197	-0.54656	0.2927	0.99844	FALSE
novel_circ_0006228	7.08804	3.65934	0.58841	0.28957	NA	FALSE
novel_circ_0006234	0.96026	4.30765	-0.81972	0.13845	NA	FALSE
novel_circ_0006235	8.72048	14.8171	-0.53929	0.28569	0.99844	FALSE
novel_circ_0006239	6.494	7.61019	-0.17929	0.73649	0.99844	FALSE
novel_circ_0006242	1.21038	3.06178	-0.3926	0.45394	NA	FALSE
novel_circ_0006247	8.16038	8.94999	-0.10597	0.83964	0.99844	FALSE
novel_circ_0006248	3.66325	3.53195	0.011157	0.98398	NA	FALSE
novel_circ_0006257	5.15948	0.934405	0.8981	0.10348	NA	FALSE
novel_circ_0006261	24.1832	22.2665	0.074913	0.86325	0.99844	FALSE
novel_circ_0006263	1.42833	2.997	-0.2662	0.59262	NA	FALSE
novel_circ_0006264	3.44708	1.02833	0.54201	0.30854	NA	FALSE
novel_circ_0006271	2.56276	2.65638	-0.012498	0.98187	NA	FALSE
novel_circ_0006273	2.28674	1.24587	0.2162	0.67153	NA	FALSE
novel_circ_0006278	21.8826	11.4795	0.72628	0.13703	0.99844	FALSE
novel_circ_0006280	1.68247	3.65934	-0.39286	0.47507	NA	FALSE
novel_circ_0006283	5.98394	5.2399	0.074273	0.89307	NA	FALSE
novel_circ_0006285	7.20414	6.58779	0.081945	0.87756	0.99844	FALSE
novel_circ_0006286	9.41454	9.51839	0.0012127	0.99819	0.99844	FALSE
novel_circ_0006298	5.84773	2.86583	0.48383	0.38843	NA	FALSE
novel_circ_0006313	1.32648	4.66229	-0.54481	0.29049	NA	FALSE
novel_circ_0006322	3.68514	4.82857	-0.22745	0.68501	NA	FALSE
novel_circ_0006330	11.9058	9.22044	0.1783	0.74712	0.99844	FALSE
novel_circ_0006331	6.02191	6.70331	-0.13014	0.81241	NA	FALSE
novel_circ_0006332	2.76285	5.15406	-0.41537	0.45696	NA	FALSE
novel_circ_0006337	3.96518	1.88068	0.43366	0.42468	NA	FALSE
novel_circ_0006346	10.9952	14.8506	-0.30974	0.54426	0.99844	FALSE
novel_circ_0006353	1.90444	2.56623	-0.087563	0.85939	NA	FALSE
novel_circ_0006361	4.6655	4.36218	0.0257	0.96337	NA	FALSE
novel_circ_0006363	9.95274	11.1967	-0.099947	0.84903	0.99844	FALSE
novel_circ_0006369	7.62039	5.68469	0.26052	0.62997	NA	FALSE
novel_circ_0006377	5.14161	5.56539	-0.043756	0.93712	NA	FALSE
novel_circ_0006382	3.92319	4.59374	-0.1242	0.82435	NA	FALSE
novel_circ_0006391	7.54628	1.86881	0.86801	0.12081	NA	FALSE
novel_circ_0006406	6.00583	6.74649	-0.11529	0.83087	NA	FALSE
novel_circ_0006422	3.53107	0	1.0666	0.038122	NA	TRUE
novel_circ_0006423	5.03936	7.45364	-0.28294	0.61292	NA	FALSE
novel_circ_0006430	7.82231	14.7426	-0.61259	0.2281	0.99844	FALSE
novel_circ_0006433	1.92052	3.27932	-0.24729	0.64516	NA	FALSE
novel_circ_0006437	1.9165	7.18535	-0.9179	0.10138	NA	FALSE
novel_circ_0006438	3.73517	5.07742	-0.23239	0.67812	NA	FALSE
novel_circ_0006449	8.39844	6.96403	0.18335	0.73115	0.99844	FALSE
novel_circ_0006450	2.40065	3.6534	-0.22804	0.68211	NA	FALSE
novel_circ_0006460	7.05226	3.74355	0.40685	0.46811	NA	FALSE
novel_circ_0006463	3.75304	1.61996	0.46882	0.39552	NA	FALSE
novel_circ_0006466	17.6629	9.7964	0.63435	0.19595	0.99844	FALSE
novel_circ_0006471	3.11884	6.25094	-0.46261	0.40925	NA	FALSE
novel_circ_0006474	8.25821	4.06473	0.56418	0.31409	NA	FALSE
novel_circ_0006479	5.93976	5.36729	0.1059	0.84769	NA	FALSE
novel_circ_0006484	3.247	1.99405	0.25994	0.63797	NA	FALSE
novel_circ_0006493	22.2029	22.1844	-0.0097725	0.98202	0.99844	FALSE
novel_circ_0006494	3.49309	2.30552	0.22964	0.67946	NA	FALSE
novel_circ_0006503	3.36493	1.99405	0.27797	0.60654	NA	FALSE
novel_circ_0006520	3.20903	0.934405	0.51498	0.32859	NA	FALSE
novel_circ_0006534	27.5584	22.1515	0.26568	0.5282	0.99844	FALSE
novel_circ_0006535	18.6334	21.3736	-0.13681	0.77297	0.99844	FALSE
novel_circ_0006554	1.32648	1.02833	0.037733	0.92729	NA	FALSE
novel_circ_0006556	9.32877	9.56915	-0.04844	0.92718	0.99844	FALSE
novel_circ_0006559	4.21128	0.685556	0.86043	0.11285	NA	FALSE
novel_circ_0006561	1.69453	2.24883	-0.09884	0.84726	NA	FALSE
novel_circ_0006570	46.8052	53.4975	-0.15671	0.67685	0.99844	FALSE
novel_circ_0006573	9.64053	1.56327	1.2329	0.027957	NA	TRUE
novel_circ_0006589	4.68337	1.96274	0.5519	0.32422	NA	FALSE
novel_circ_0006594	17.8813	21.6754	-0.20244	0.64047	0.99844	FALSE
novel_circ_0006602	3.68514	4.33896	-0.15102	0.78714	NA	FALSE
novel_circ_0006603	6.63784	12.5861	-0.59612	0.25021	0.99844	FALSE
novel_circ_0006605	0	0	NA	NA	NA	NA
novel_circ_0006607	7.21218	9.26361	-0.26719	0.61052	0.99844	FALSE
novel_circ_0006626	2.64675	0.685556	0.46571	0.34241	NA	FALSE
novel_circ_0006629	1.45245	2.97378	-0.24506	0.62095	NA	FALSE
novel_circ_0006631	4.72134	2.49768	0.42871	0.44334	NA	FALSE
novel_circ_0006633	20.6299	27.4103	-0.31251	0.49736	0.99844	FALSE
novel_circ_0006638	5.64363	4.21157	0.24887	0.65269	NA	FALSE
novel_circ_0006648	8.53464	8.1176	0.031545	0.95178	0.99844	FALSE
novel_circ_0006659	1.92454	7.42233	-0.90216	0.10777	NA	FALSE
novel_circ_0006662	474.673	674.586	-0.4413	0.24704	0.99844	FALSE
novel_circ_0006664	4.70749	7.5751	-0.37648	0.50124	NA	FALSE
novel_circ_0006666	8.55474	8.43122	-0.0034813	0.99472	0.99844	FALSE
novel_circ_0006670	2.28674	0	0.74263	0.11259	NA	FALSE
novel_circ_0006671	19.9479	29.5695	-0.46181	0.25484	0.99844	FALSE
novel_circ_0006672	2.87274	6.12355	-0.50323	0.36958	NA	FALSE
novel_circ_0006675	46.0422	40.8881	0.13373	0.71139	0.99844	FALSE
novel_circ_0006676	5.77179	2.61698	0.53073	0.34405	NA	FALSE
novel_circ_0006677	18.1698	17.7159	0.0087716	0.98554	0.99844	FALSE
novel_circ_0006678	1.69453	1.41051	0.07041	0.87232	NA	FALSE
novel_circ_0006684	6.56994	9.1184	-0.24948	0.65483	0.99844	FALSE
novel_circ_0006695	6.65794	6.2137	0.090744	0.86789	NA	FALSE
novel_circ_0006710	54.4804	44.1885	0.27338	0.45962	0.99844	FALSE
novel_circ_0006721	10.6213	4.02749	0.89003	0.095469	0.99844	FALSE
novel_circ_0006726	12.4695	12.8269	-0.016682	0.97276	0.99844	FALSE
novel_circ_0006729	2.39663	3.84341	-0.25461	0.64792	NA	FALSE
novel_circ_0006730	10.8911	8.80531	0.24629	0.62928	0.99844	FALSE
novel_circ_0006737	4.30107	5.58483	-0.16299	0.77141	NA	FALSE
novel_circ_0006741	2.76285	1.37111	0.29585	0.57133	NA	FALSE
novel_circ_0006748	54.1379	50.433	0.095063	0.78667	0.99844	FALSE
novel_circ_0006749	1.9366	3.03047	-0.18805	0.72186	NA	FALSE
novel_circ_0006756	4.21128	1.02833	0.70824	0.19314	NA	FALSE
novel_circ_0006759	5.80976	8.77993	-0.38846	0.46372	0.99844	FALSE
novel_circ_0006779	2.55874	1.30849	0.31382	0.5585	NA	FALSE
novel_circ_0006783	1.90444	1.30849	0.12866	0.7861	NA	FALSE
novel_circ_0006793	5.65748	0.940338	0.9435	0.083943	NA	FALSE
novel_circ_0006804	5.74767	6.2094	-0.052444	0.92438	NA	FALSE
novel_circ_0006808	17.2292	10.6385	0.51653	0.27798	0.99844	FALSE
novel_circ_0006809	4.16527	2.90901	0.25294	0.65076	NA	FALSE
novel_circ_0006811	7.70656	4.14302	0.39751	0.47857	NA	FALSE
novel_circ_0006824	1.83654	5.76891	-0.77098	0.16806	NA	FALSE
novel_circ_0006826	3.41313	6.48577	-0.56413	0.31265	NA	FALSE
novel_circ_0006828	3.37699	2.81508	0.12781	0.81277	NA	FALSE
novel_circ_0006848	1.85262	5.17135	-0.58879	0.28193	NA	FALSE
novel_circ_0006849	3.28497	8.55053	-0.84425	0.12068	NA	FALSE
novel_circ_0006850	8.37213	6.2137	0.26492	0.63499	0.99844	FALSE
novel_circ_0006852	13.2578	12.2239	0.12721	0.8016	0.99844	FALSE
novel_circ_0006854	53.568	47.4349	0.17134	0.62121	0.99844	FALSE
novel_circ_0006855	74.4024	76.7555	-0.03062	0.92503	0.99844	FALSE
novel_circ_0006869	5.18762	5.3279	-0.02934	0.95829	NA	FALSE
novel_circ_0006870	3.86516	5.39482	-0.20234	0.7171	NA	FALSE
novel_circ_0006882	4.90936	3.37918	0.27849	0.6184	NA	FALSE
novel_circ_0006885	6.14605	0.685556	1.084	0.049109	NA	TRUE
novel_circ_0006887	3.72311	1.55734	0.42382	0.43335	NA	FALSE
novel_circ_0006893	7.04605	5.48282	0.18541	0.73876	NA	FALSE
novel_circ_0006895	0.968301	0	0.25386	0.41443	NA	FALSE
novel_circ_0006896	1.19027	2.997	-0.32703	0.50923	NA	FALSE
novel_circ_0006903	0	0.685556	-0.20144	0.46561	NA	FALSE
novel_circ_0006905	1.42833	1.88068	-0.054889	0.90133	NA	FALSE
novel_circ_0006909	0.95222	1.41051	-0.071781	0.86306	NA	FALSE
novel_circ_0006911	0	98.8052	-0.31698	0.34416	0.99844	FALSE
novel_circ_0006917	15.9969	11.5416	0.33275	0.48319	0.99844	FALSE
novel_circ_0006920	6.08177	2.27421	0.68267	0.22354	NA	FALSE
novel_circ_0006924	15.4266	18.9504	-0.23687	0.58706	0.99844	FALSE
novel_circ_0006929	5.15948	4.18619	0.19658	0.72346	NA	FALSE
novel_circ_0006941	2.32471	0.934405	0.34614	0.49769	NA	FALSE
novel_circ_0006944	3.35287	6.95594	-0.5303	0.34307	NA	FALSE
novel_circ_0006950	1.66638	0	0.39542	0.28772	NA	FALSE
novel_circ_0006951	5.77764	2.80915	0.43689	0.42896	NA	FALSE
novel_circ_0006953	22.8608	32.4396	-0.42876	0.27881	0.99844	FALSE
novel_circ_0006954	8.55653	16.8624	-0.71917	0.15119	0.99844	FALSE
novel_circ_0006968	7.6664	8.17429	-0.08189	0.87664	0.99844	FALSE
novel_circ_0006994	5.57171	1.02833	0.9351	0.091817	NA	FALSE
novel_circ_0007000	16.3069	9.38292	0.55328	0.26424	0.99844	FALSE
novel_circ_0007002	7.34615	6.5311	0.086905	0.87675	0.99844	FALSE
novel_circ_0007003	2.56276	0.940338	0.45131	0.38127	NA	FALSE
novel_circ_0007012	3.72311	2.27421	0.28468	0.60962	NA	FALSE
novel_circ_0007019	11.6713	5.56539	0.73177	0.16952	0.99844	FALSE
novel_circ_0007029	15.3042	10.9343	0.095709	0.83125	0.99844	FALSE
novel_circ_0007047	4.60743	1.86881	0.46604	0.39538	NA	FALSE
novel_circ_0007049	6.14565	3.80995	0.35636	0.52515	NA	FALSE
novel_circ_0007058	9.21486	8.47389	0.036175	0.94745	0.99844	FALSE
novel_circ_0007059	21.5986	14.3254	0.46643	0.28531	0.99844	FALSE
novel_circ_0007061	8.10454	6.45662	0.17202	0.75287	0.99844	FALSE
novel_circ_0007062	4.70347	0.934405	0.79066	0.14653	NA	FALSE
novel_circ_0007070	7.9322	10.1197	-0.17542	0.74806	0.99844	FALSE
novel_circ_0007075	4.66148	1.37111	0.63353	0.24601	NA	FALSE
novel_circ_0007103	10.6231	13.6263	-0.22302	0.65407	0.99844	FALSE
novel_circ_0007108	4.45738	2.34491	0.43405	0.43701	NA	FALSE
novel_circ_0007116	20.7884	15.4223	0.34626	0.44009	0.99844	FALSE
novel_circ_0007120	1.36847	3.9001	-0.63418	0.24917	NA	FALSE
novel_circ_0007124	1.44039	4.43504	-0.64224	0.248	NA	FALSE
novel_circ_0007135	0.47611	4.59374	-1.0079	0.0625	NA	FALSE
novel_circ_0007139	2.52881	1.96274	0.098455	0.85643	NA	FALSE
novel_circ_0007152	4.88747	6.49171	-0.26248	0.62952	NA	FALSE
novel_circ_0007154	27.512	33.7481	-0.23755	0.54245	0.99844	FALSE
novel_circ_0007156	7.16175	4.44097	0.36215	0.51803	NA	FALSE
novel_circ_0007157	12.7638	10.1354	0.20565	0.69153	0.99844	FALSE
novel_circ_0007159	4.2153	1.86881	0.41729	0.44437	NA	FALSE
novel_circ_0007172	5.66775	5.02451	0.10915	0.84382	NA	FALSE
novel_circ_0007186	6.11393	8.51329	-0.30198	0.58068	0.99844	FALSE
novel_circ_0007197	7.96432	2.89714	0.76838	0.16797	NA	FALSE
novel_circ_0007200	4.39528	2.03344	0.48049	0.38621	NA	FALSE
novel_circ_0007203	11.6079	6.79724	0.43751	0.41792	0.99844	FALSE
novel_circ_0007225	4.44531	6.18239	-0.27582	0.61661	NA	FALSE
novel_circ_0007238	47.9934	43.2806	0.047645	0.92761	0.99844	FALSE
novel_circ_0007240	10.4212	13.7067	-0.29228	0.5679	0.99844	FALSE
novel_circ_0007242	17.5334	26.4057	-0.49163	0.24302	0.99844	FALSE
novel_circ_0007245	114.331	165.392	-0.49152	0.1162	0.99844	FALSE
novel_circ_0007246	18.1537	26.7884	-0.46626	0.31116	0.99844	FALSE
novel_circ_0007249	72.3252	63.1653	0.19322	0.56786	0.99844	FALSE
novel_circ_0007257	0	2.90308	-0.97696	0.049326	NA	TRUE
novel_circ_0007260	15.1167	15.8277	-0.034965	0.94436	0.99844	FALSE
novel_circ_0007262	7.76826	11.3554	-0.36731	0.47984	0.99844	FALSE
novel_circ_0007264	26.7219	23.8222	0.15383	0.69802	0.99844	FALSE
novel_circ_0007267	30.345	28.655	0.088089	0.8321	0.99844	FALSE
novel_circ_0007275	4.6655	4.77782	-0.021972	0.96863	NA	FALSE
novel_circ_0007280	37.3852	41.0371	-0.10855	0.76055	0.99844	FALSE
novel_circ_0007285	6.41587	6.52302	0.01069	0.98435	NA	FALSE
novel_circ_0007289	2.75481	5.46337	-0.49193	0.38032	NA	FALSE
novel_circ_0007291	21.5186	10.8874	0.73946	0.10983	0.99844	FALSE
novel_circ_0007302	26.5737	23.7358	0.13124	0.76169	0.99844	FALSE
novel_circ_0007309	1.92052	4.12357	-0.43504	0.43463	NA	FALSE
novel_circ_0007325	37.344	42.8708	-0.18663	0.64329	0.99844	FALSE
novel_circ_0007328	159.095	176.846	-0.14295	0.64346	0.99844	FALSE
novel_circ_0007334	2.40467	2.61698	-0.036102	0.94654	NA	FALSE
novel_circ_0007337	10.7991	9.56484	0.096472	0.85946	0.99844	FALSE
novel_circ_0007338	2.57885	2.33683	0.034081	0.94843	NA	FALSE
novel_circ_0007341	137.96	167.806	-0.25931	0.37448	0.99844	FALSE
novel_circ_0007344	13.0479	15.0482	-0.15804	0.73431	0.99844	FALSE
novel_circ_0007357	8.67044	6.51708	0.25775	0.63128	0.99844	FALSE
novel_circ_0007362	31.3253	20.1747	0.55292	0.1689	0.99844	FALSE
novel_circ_0007376	3.16302	5.68469	-0.43386	0.43879	NA	FALSE
novel_circ_0007381	4.74765	1.02833	0.59764	0.24767	NA	FALSE
novel_circ_0007394	4.1474	4.71305	-0.10922	0.84549	NA	FALSE
novel_circ_0007400	4.69945	6.45662	-0.26206	0.63835	NA	FALSE
novel_circ_0007401	5.85577	7.64959	-0.24431	0.64779	NA	FALSE
novel_circ_0007402	42.8394	54.0357	-0.31727	0.38387	0.99844	FALSE
novel_circ_0007404	6.26398	4.9225	0.15513	0.78127	NA	FALSE
novel_circ_0007409	10.017	12.7367	-0.26567	0.58139	0.99844	FALSE
novel_circ_0007411	7.98259	0.934405	1.2254	0.028446	NA	TRUE
novel_circ_0007434	5.62174	2.31145	0.61562	0.27207	NA	FALSE
novel_circ_0007439	56.5283	68.7011	-0.23882	0.48423	0.99844	FALSE
novel_circ_0007445	12.1559	8.70708	0.30062	0.56358	0.99844	FALSE
novel_circ_0007458	7.22424	7.11464	0.0010367	0.99844	0.99844	FALSE
novel_circ_0007463	3.93525	2.43884	0.30919	0.57834	NA	FALSE
novel_circ_0007464	3.53107	6.56241	-0.48637	0.38002	NA	FALSE
novel_circ_0007468	3.519	4.21372	-0.11555	0.83621	NA	FALSE
novel_circ_0007469	6.97413	1.24587	1.0375	0.06378	NA	FALSE
novel_circ_0007477	3.28095	1.24587	0.44466	0.40433	NA	FALSE
novel_circ_0007484	3.82496	4.21372	-0.038345	0.94433	NA	FALSE
novel_circ_0007499	4.43727	3.37918	0.21332	0.70297	NA	FALSE
novel_circ_0007505	1.32648	3.68471	-0.55427	0.29983	NA	FALSE
novel_circ_0007509	1.69453	0.685556	0.21291	0.61224	NA	FALSE
novel_circ_0007520	4.24121	3.23992	0.17193	0.75903	NA	FALSE
novel_circ_0007522	1.84458	0	0.63843	0.15293	NA	FALSE
novel_circ_0007526	6.18	5.7376	0.012001	0.98268	NA	FALSE
novel_circ_0007529	11.8696	6.74056	0.56369	0.26726	0.99844	FALSE
novel_circ_0007544	7.45247	6.61317	0.076807	0.89095	0.99844	FALSE
novel_circ_0007547	11.1733	8.46253	0.2914	0.56147	0.99844	FALSE
novel_circ_0007548	14.5544	9.19884	0.46992	0.34336	0.99844	FALSE
novel_circ_0007552	3.86114	0.934405	0.55094	0.28081	NA	FALSE
novel_circ_0007556	16.7312	19.209	-0.16009	0.72056	0.99844	FALSE
novel_circ_0007557	138.26	155.183	-0.14872	0.64917	0.99844	FALSE
novel_circ_0007560	13.1381	11.3068	0.1719	0.73097	0.99844	FALSE
novel_circ_0007573	54.9277	11.8277	1.4823	NA	NA	NA
novel_circ_0007581	11.5878	10.2725	0.080514	0.87728	0.99844	FALSE
novel_circ_0007586	1.21038	0	0.30614	0.36249	NA	FALSE
novel_circ_0007588	3.20903	6.34703	-0.54665	0.32792	NA	FALSE
novel_circ_0007597	6.25192	5.99023	0.013334	0.98032	NA	FALSE
novel_circ_0007598	7.77228	11.4676	-0.36108	0.48052	0.99844	FALSE
novel_circ_0007599	4.00316	5.48875	-0.25787	0.64252	NA	FALSE
novel_circ_0007606	4.95538	0	1.3362	0.012842	NA	TRUE
novel_circ_0007607	66.4899	40.8715	0.25712	0.63499	0.99844	FALSE
novel_circ_0007609	439.659	346.417	0.3226	0.23908	0.99844	FALSE
novel_circ_0007615	2.7289	0	0.83329	0.084802	NA	FALSE
novel_circ_0007623	5.04557	1.96274	0.56848	0.30938	NA	FALSE
novel_circ_0007624	12.9076	14.9267	-0.13526	0.78062	0.99844	FALSE
novel_circ_0007631	9.60881	0	2.0675	0.00022652	NA	TRUE
novel_circ_0007635	37.3272	32.0591	0.20047	0.59422	0.99844	FALSE
novel_circ_0007643	9.10277	7.73758	0.15023	0.77061	0.99844	FALSE
novel_circ_0007649	5.17556	8.00587	-0.35366	0.52705	NA	FALSE
novel_circ_0007659	0.968301	5.02451	-0.85781	0.11839	NA	FALSE
novel_circ_0007660	8.40831	13.669	-0.41615	0.43894	0.99844	FALSE
novel_circ_0007661	3.73115	1.37111	0.49359	0.36052	NA	FALSE
novel_circ_0007673	335.097	244.916	0.41746	0.18729	0.99844	FALSE
novel_circ_0007676	4.48329	5.10873	-0.10514	0.85133	NA	FALSE
novel_circ_0007682	16.4628	9.39478	0.62659	0.18991	0.99844	FALSE
novel_circ_0007687	6.59585	5.88822	0.081175	0.88422	NA	FALSE
novel_circ_0007691	4.43325	1.61996	0.58656	0.29136	NA	FALSE
novel_circ_0007699	11.7674	10.517	0.1288	0.7998	0.99844	FALSE
novel_circ_0007700	3.95714	6.64232	-0.42122	0.45029	NA	FALSE
novel_circ_0007703	18.7853	22.0748	-0.16842	0.70225	0.99844	FALSE
novel_circ_0007704	7.88034	10.0512	-0.25557	0.62197	0.99844	FALSE
novel_circ_0007705	5.83567	5.14597	0.095341	0.86269	NA	FALSE
novel_circ_0007716	11.8035	18.7642	-0.52931	0.25885	0.99844	FALSE
novel_circ_0007717	5.91162	8.7033	-0.34007	0.52743	0.99844	FALSE
novel_circ_0007718	21.8867	29.624	-0.37179	0.36473	0.99844	FALSE
novel_circ_0007721	4.41136	4.82857	-0.099601	0.85906	NA	FALSE
novel_circ_0007734	2.80484	2.39944	0.068922	0.89709	NA	FALSE
novel_circ_0007736	0.47611	1.71389	-0.27357	0.509	NA	FALSE
novel_circ_0007742	2.0527	4.06095	-0.37137	0.49066	NA	FALSE
novel_circ_0007743	2.77893	3.9001	-0.2333	0.67502	NA	FALSE
novel_circ_0007748	2.77089	7.19128	-0.75319	0.17713	NA	FALSE
novel_circ_0007752	10.9134	13.7807	-0.19739	0.71969	0.99844	FALSE
novel_circ_0007759	8.7727	14.9234	-0.50639	0.3356	0.99844	FALSE
novel_circ_0007765	4.36937	2.6796	0.28248	0.61311	NA	FALSE
novel_circ_0007768	9.69901	11.4908	-0.19538	0.6948	0.99844	FALSE
novel_circ_0007774	2.2787	4.49173	-0.46601	0.40304	NA	FALSE
novel_circ_0007776	3.11482	10.8954	-1.0293	0.060018	0.99844	FALSE
novel_circ_0007779	4.7133	3.84935	0.17638	0.75262	NA	FALSE
novel_circ_0007790	15.9608	14.1866	0.092858	0.86647	0.99844	FALSE
novel_circ_0007794	4.37741	2.80321	0.21616	0.69248	NA	FALSE
novel_circ_0007796	24.7992	18.3415	0.37573	0.39423	0.99844	FALSE
novel_circ_0007802	4.08129	4.34489	-0.055262	0.92117	NA	FALSE
novel_circ_0007811	11.6257	22.7566	-0.78382	0.10229	0.99844	FALSE
novel_circ_0007819	1.68649	5.50062	-0.70262	0.20836	NA	FALSE
novel_circ_0007821	5.25771	7.90006	-0.36641	0.5085	NA	FALSE
novel_circ_0007834	9.50294	12.0787	-0.27174	0.5881	0.99844	FALSE
novel_circ_0007839	2.55874	1.61996	0.21625	0.68923	NA	FALSE
novel_circ_0007856	5.98354	3.52601	0.39354	0.48294	NA	FALSE
novel_circ_0007857	4.32117	7.21666	-0.36352	0.51386	NA	FALSE
novel_circ_0007864	2.52881	2.39944	0.0040936	0.99379	NA	FALSE
novel_circ_0007866	12.8018	5.40669	0.86464	0.097973	0.99844	FALSE
novel_circ_0007872	6.19787	4.18619	0.30368	0.58635	NA	FALSE
novel_circ_0007875	10.7214	5.5573	0.62196	0.24224	0.99844	FALSE
novel_circ_0007876	0.95222	4.00211	-0.64353	0.22847	NA	FALSE
novel_circ_0007878	5.60968	3.42615	0.28199	0.61155	NA	FALSE
novel_circ_0007881	8.19612	5.68469	0.27142	0.62847	0.99844	FALSE
novel_circ_0007899	4.36937	1.71389	0.48038	0.3786	NA	FALSE
novel_circ_0007903	10.4212	13.2949	-0.28725	0.55221	0.99844	FALSE
novel_circ_0007905	4.12328	3.58863	0.072016	0.89784	NA	FALSE
novel_circ_0007906	3.44306	2.92845	0.061275	0.91235	NA	FALSE
novel_circ_0007910	4.24523	1.96867	0.50357	0.36563	NA	FALSE
novel_circ_0007912	2.80082	2.82101	0.026642	0.96006	NA	FALSE
novel_circ_0007914	3.49711	2.80321	0.093026	0.86289	NA	FALSE
novel_circ_0007916	3.46316	4.33896	-0.17068	0.76034	NA	FALSE
novel_circ_0007925	9.6789	4.83828	0.5307	0.34255	0.99844	FALSE
novel_circ_0007926	8.45249	10.7092	-0.22682	0.65366	0.99844	FALSE
novel_circ_0007932	10.0849	8.60937	0.15253	0.76782	0.99844	FALSE
novel_circ_0007933	2.39663	2.34491	0.043847	0.93432	NA	FALSE
novel_circ_0007934	6.8281	9.80449	-0.32852	0.53891	0.99844	FALSE
novel_circ_0007946	6.52795	10.6801	-0.49105	0.34067	0.99844	FALSE
novel_circ_0007961	5.11347	6.30978	-0.16852	0.76146	NA	FALSE
novel_circ_0007962	6.22199	2.90901	0.55388	0.3235	NA	FALSE
novel_circ_0007963	0.968301	0	0.25386	0.41443	NA	FALSE
novel_circ_0007964	6.29793	8.61315	-0.31179	0.55382	0.99844	FALSE
novel_circ_0007972	2.39663	4.74651	-0.4151	0.45819	NA	FALSE
novel_circ_0007975	1.32648	6.06093	-0.93904	0.089983	NA	FALSE
novel_circ_0007979	18.1872	25.807	-0.38849	0.3889	0.99844	FALSE
novel_circ_0007994	17.8415	15.181	0.14288	0.76821	0.99844	FALSE
novel_circ_0008009	9.29884	6.44853	0.28508	0.60311	0.99844	FALSE
novel_circ_0008010	2.80082	2.18621	0.14424	0.79255	NA	FALSE
novel_circ_0008014	6.18585	10.2569	-0.423	0.44393	0.99844	FALSE
novel_circ_0008017	5.9277	4.93059	0.17148	0.75637	NA	FALSE
novel_circ_0008020	13.2957	13.9669	-0.03193	0.95078	0.99844	FALSE
novel_circ_0008025	18.8321	16.2395	0.14076	0.76767	0.99844	FALSE
novel_circ_0008027	8.15859	13.385	-0.52413	0.30316	0.99844	FALSE
novel_circ_0008050	4.45738	9.33001	-0.6694	0.21601	0.99844	FALSE
novel_circ_0008052	4.44531	7.9103	-0.47299	0.38891	NA	FALSE
novel_circ_0008064	13.114	13.3478	-0.033638	0.94458	0.99844	FALSE
novel_circ_0008068	3.12688	7.74567	-0.64966	0.24564	NA	FALSE
novel_circ_0008071	0.96026	1.96867	-0.24347	0.62387	NA	FALSE
novel_circ_0008079	7.21401	4.95974	0.29679	0.59662	NA	FALSE
novel_circ_0008085	2.78876	4.37027	-0.28548	0.60872	NA	FALSE
novel_circ_0008088	7.11395	5.74353	0.2141	0.69504	NA	FALSE
novel_circ_0008094	3.247	2.49175	0.11206	0.83533	NA	FALSE
novel_circ_0008098	13.1399	14.7265	-0.11529	0.81802	0.99844	FALSE
novel_circ_0008107	8.16842	6.05285	0.27663	0.60373	0.99844	FALSE
novel_circ_0008109	4.7816	3.95679	0.080448	0.88578	NA	FALSE
novel_circ_0008114	11.0153	6.52302	0.53052	0.30401	0.99844	FALSE
novel_circ_0008117	6.16392	8.13705	-0.28243	0.60849	0.99844	FALSE
novel_circ_0008125	7.20052	4.58781	0.26806	0.63197	NA	FALSE
novel_circ_0008127	25.4071	19.4654	0.30706	0.49972	0.99844	FALSE
novel_circ_0008131	3.0009	1.02833	0.45609	0.38388	NA	FALSE
novel_circ_0008165	1.67845	2.87177	-0.26656	0.62574	NA	FALSE
novel_circ_0008166	8.55032	5.92761	0.34481	0.52598	0.99844	FALSE
novel_circ_0008170	4.37741	2.24883	0.44541	0.42694	NA	FALSE
novel_circ_0008175	3.04691	0.934405	0.50975	0.33366	NA	FALSE
novel_circ_0008176	3.17106	0	0.91324	0.065104	NA	FALSE
novel_circ_0008180	11.4436	11.3656	0.0076997	0.98754	0.99844	FALSE
novel_circ_0008195	5.04959	7.7516	-0.38576	0.48217	NA	FALSE
novel_circ_0008200	3.04289	2.27421	0.15517	0.77928	NA	FALSE
novel_circ_0008206	1.42833	1.93143	-0.10101	0.83364	NA	FALSE
novel_circ_0008216	16.1988	13.3537	0.18996	0.69274	0.99844	FALSE
novel_circ_0008222	25.0373	19.7288	0.27387	0.58983	0.99844	FALSE
novel_circ_0008227	3.76108	0.622937	0.79176	0.13948	NA	FALSE
novel_circ_0008229	3.8732	8.34916	-0.43348	0.43342	NA	FALSE
novel_circ_0008230	13.4034	11.052	0.19412	0.72289	0.99844	FALSE
novel_circ_0008237	4.41538	0	1.2489	0.01877	NA	TRUE
novel_circ_0008238	4.7816	4.09011	0.082782	0.88265	NA	FALSE
novel_circ_0008239	41.2128	53.3706	-0.31889	0.41849	0.99844	FALSE
novel_circ_0008242	3.11482	3.21454	0.0096082	0.98625	NA	FALSE
novel_circ_0008243	4.59939	4.75244	-0.022185	0.9684	NA	FALSE
novel_circ_0008248	5.17154	5.12653	0.041912	0.93961	NA	FALSE
novel_circ_0008250	7.58425	8.34107	-0.054814	0.91769	0.99844	FALSE
novel_circ_0008253	1.92052	4.86581	-0.58498	0.29602	NA	FALSE
novel_circ_0008254	3.53509	1.24587	0.48315	0.36572	NA	FALSE
novel_circ_0008262	2.64675	1.61996	0.23516	0.65594	NA	FALSE
novel_circ_0008268	1.92052	6.45662	-0.77662	0.16557	NA	FALSE
novel_circ_0008278	5.7977	5.68469	0.021593	0.96872	NA	FALSE
novel_circ_0008290	2.76687	0	0.88151	0.072814	NA	FALSE
novel_circ_0008316	9.92281	3.84935	0.80068	0.1508	0.99844	FALSE
novel_circ_0008320	4.77758	0	1.2402	0.019289	NA	TRUE
novel_circ_0008330	66.4684	89.4669	-0.40373	0.18017	0.99844	FALSE
novel_circ_0008331	3.63913	9.39694	-0.79016	0.15635	NA	FALSE
novel_circ_0008333	8.43641	11.5772	-0.31335	0.54478	0.99844	FALSE
novel_circ_0008349	7.54445	5.96485	0.18298	0.73583	NA	FALSE
novel_circ_0008350	39.9863	31.2483	0.30388	0.40647	0.99844	FALSE
novel_circ_0008352	3.73517	2.61698	0.20212	0.71714	NA	FALSE
novel_circ_0008354	4.69543	8.73838	-0.54026	0.32307	NA	FALSE
novel_circ_0008358	3.4511	2.81508	0.12883	0.81649	NA	FALSE
novel_circ_0008363	2.24475	4.29956	-0.38571	0.47601	NA	FALSE
novel_circ_0008375	2.38055	3.6534	-0.19634	0.71462	NA	FALSE
novel_circ_0008379	4.29343	3.06178	0.19914	0.72226	NA	FALSE
novel_circ_0008386	1.66638	1.02833	0.12688	0.76775	NA	FALSE
novel_circ_0008389	28.629	24.1083	0.20556	0.62147	0.99844	FALSE
novel_circ_0008397	8.79463	12.0199	-0.28624	0.57856	0.99844	FALSE
novel_circ_0008410	4.97146	2.18028	0.45431	0.40895	NA	FALSE
novel_circ_0008416	3.76912	1.87474	0.43515	0.43234	NA	FALSE
novel_circ_0008424	3.23896	1.87474	0.3085	0.57372	NA	FALSE
novel_circ_0008426	4.16527	0.940338	0.77361	0.15373	NA	FALSE
novel_circ_0008434	7.80623	10.4528	-0.26765	0.61227	0.99844	FALSE
novel_circ_0008437	7.88034	6.12355	0.24101	0.65424	0.99844	FALSE
novel_circ_0008450	6.34573	4.33087	0.2731	0.6263	NA	FALSE
novel_circ_0008453	2.88882	3.18917	-0.013366	0.98075	NA	FALSE
novel_circ_0008456	18.3132	13.7866	0.31057	0.51194	0.99844	FALSE
novel_circ_0008457	7.78032	7.77482	0.023245	0.96476	0.99844	FALSE
novel_circ_0008460	11.1474	11.9157	-0.094858	0.84753	0.99844	FALSE
novel_circ_0008471	10.5914	9.95295	0.028621	0.95515	0.99844	FALSE
novel_circ_0008494	15.5906	13.2933	0.17611	0.72233	0.99844	FALSE
novel_circ_0008495	8.55836	13.771	-0.44231	0.38677	0.99844	FALSE
novel_circ_0008497	1.9366	4.65636	-0.4426	0.41654	NA	FALSE
novel_circ_0008504	5.99158	4.11333	0.068722	0.85389	NA	FALSE
novel_circ_0008505	7.72626	8.15106	-0.037426	0.94266	0.99844	FALSE
novel_circ_0008511	2.16662	1.41051	0.18996	0.69677	NA	FALSE
novel_circ_0008514	7.49223	9.69274	-0.20849	0.69914	0.99844	FALSE
novel_circ_0008519	3.20501	2.24883	0.20642	0.711	NA	FALSE
novel_circ_0008525	55.774	48.555	0.16589	0.6945	0.99844	FALSE
novel_circ_0008526	3.83702	5.15191	-0.17847	0.75025	NA	FALSE
novel_circ_0008527	8.98444	7.07147	0.18792	0.73538	0.99844	FALSE
novel_circ_0008530	3.62126	1.30849	0.42654	0.41813	NA	FALSE
novel_circ_0008548	4.24925	5.52599	-0.19693	0.72221	NA	FALSE
novel_circ_0008552	0.48415	2.56623	-0.48425	0.30858	NA	FALSE
novel_circ_0008565	3.95714	2.93439	0.21471	0.70192	NA	FALSE
novel_circ_0008573	3.00492	4.86581	-0.39764	0.47759	NA	FALSE
novel_circ_0008586	5.79368	5.92761	-0.036699	0.94689	NA	FALSE
novel_circ_0008599	5.75973	2.90308	0.5062	0.36583	NA	FALSE
novel_circ_0008603	14.4784	22.4133	-0.49469	0.28177	0.99844	FALSE
novel_circ_0008612	13.1019	13.9982	-0.048996	0.92244	0.99844	FALSE
novel_circ_0008638	2.81288	2.35084	0.11536	0.82684	NA	FALSE
novel_circ_0008649	12.4637	10.0144	0.21586	0.69497	0.99844	FALSE
novel_circ_0008657	11.4355	6.55648	0.56077	0.27442	0.99844	FALSE
novel_circ_0008660	10.8375	9.51624	0.097773	0.84708	0.99844	FALSE
novel_circ_0008662	3.51096	1.24587	0.46768	0.37808	NA	FALSE
novel_circ_0008663	1.92052	1.96274	-0.0027081	0.99587	NA	FALSE
novel_circ_0008670	2.1626	2.89714	-0.14414	0.78879	NA	FALSE
novel_circ_0008672	3.96518	5.62207	-0.2854	0.6057	NA	FALSE
novel_circ_0008676	3.1309	5.14597	-0.32307	0.56457	NA	FALSE
novel_circ_0008684	7.04605	10.5192	-0.39231	0.44316	0.99844	FALSE
novel_circ_0008702	1.92856	4.36812	-0.39282	0.46447	NA	FALSE
novel_circ_0008714	6.46407	12.3745	-0.65357	0.20914	0.99844	FALSE
novel_circ_0008717	19.5718	17.4066	0.13617	0.76402	0.99844	FALSE
novel_circ_0008718	39.396	32.0278	0.26563	0.48158	0.99844	FALSE
novel_circ_0008720	17.0251	18.931	-0.11059	0.80129	0.99844	FALSE
novel_circ_0008721	56.2429	54.2343	0.058502	0.86784	0.99844	FALSE
novel_circ_0008729	8.38459	7.89035	0.034519	0.94747	0.99844	FALSE
novel_circ_0008732	3.93123	2.49768	0.27311	0.624	NA	FALSE
novel_circ_0008733	2.64675	1.93143	0.15743	0.76711	NA	FALSE
novel_circ_0008735	25.8339	21.1323	0.21889	0.61378	0.99844	FALSE
novel_circ_0008736	2.80886	3.55732	-0.17083	0.76071	NA	FALSE
novel_circ_0008737	6.65209	13.6182	-0.74261	0.15114	0.99844	FALSE
novel_circ_0008738	36.961	36.1746	0.038271	0.92	0.99844	FALSE
novel_circ_0008740	4.92544	5.09522	0.0035027	0.99495	NA	FALSE
novel_circ_0008741	4.37741	4.89928	-0.11967	0.83054	NA	FALSE
novel_circ_0008742	3.94508	6.15486	-0.30281	0.58924	NA	FALSE
novel_circ_0008751	9.3872	8.14298	0.070993	0.89925	0.99844	FALSE
novel_circ_0008752	4.23317	2.78162	0.29631	0.5952	NA	FALSE
novel_circ_0008760	2.63067	2.27421	0.079091	0.88241	NA	FALSE
novel_circ_0008762	45.0936	22.1061	0.90473	0.015327	0.99844	TRUE
novel_circ_0008763	13.1099	9.7084	0.32241	0.51198	0.99844	FALSE
novel_circ_0008764	6.33993	2.09606	0.80621	0.15067	NA	FALSE
novel_circ_0008767	10.8875	3.37324	1.0332	0.057316	0.99844	FALSE
novel_circ_0008778	4.18135	4.43504	-0.051883	0.92622	NA	FALSE
novel_circ_0008780	7.30823	6.055	0.17788	0.7426	NA	FALSE
novel_circ_0008784	4.25729	2.997	0.23736	0.67015	NA	FALSE
novel_circ_0008786	5.41764	4.24288	0.20389	0.71348	NA	FALSE
novel_circ_0008792	1.44441	3.44395	-0.36251	0.49109	NA	FALSE
novel_circ_0008793	6.33993	4.84044	0.25294	0.64385	NA	FALSE
novel_circ_0008801	2.40869	1.87474	0.14156	0.78725	NA	FALSE
novel_circ_0008804	19.938	21.9982	-0.1361	0.75119	0.99844	FALSE
novel_circ_0008808	1.44039	4.55435	-0.68355	0.22007	NA	FALSE
novel_circ_0008809	3.28497	4.17433	-0.17906	0.74908	NA	FALSE
novel_circ_0008810	5.57573	7.2361	-0.26578	0.62268	NA	FALSE
novel_circ_0008816	3.76108	2.35084	0.28656	0.59624	NA	FALSE
novel_circ_0008835	9.72894	11.2441	-0.1558	0.75449	0.99844	FALSE
novel_circ_0008838	2.53685	13.989	-1.2683	0.023479	0.99844	TRUE
novel_circ_0008843	1.19832	0	0.38967	0.29501	NA	FALSE
novel_circ_0008850	13.5762	3.96487	1.1261	0.034679	0.99844	TRUE
novel_circ_0008852	4.41538	2.50361	0.38755	0.48744	NA	FALSE
novel_circ_0008865	7.43237	6.60508	0.067216	0.90384	0.99844	FALSE
novel_circ_0008870	2.56276	5.78078	-0.61625	0.27042	NA	FALSE
novel_circ_0008872	2.8647	2.2429	0.12243	0.81756	NA	FALSE
novel_circ_0008879	14.8125	22.1849	-0.46111	0.31235	0.99844	FALSE
novel_circ_0008887	17.6294	19.0109	-0.09895	0.8226	0.99844	FALSE
novel_circ_0008903	3.92721	9.01476	-0.78688	0.14624	NA	FALSE
novel_circ_0008907	3.21305	2.82101	0.080336	0.88026	NA	FALSE
novel_circ_0008911	1.32648	1.41051	-0.021275	0.95998	NA	FALSE
novel_circ_0008918	3.68916	4.86581	-0.25502	0.64782	NA	FALSE
novel_circ_0008922	45.9849	67.0331	-0.48367	0.22824	0.99844	FALSE
novel_circ_0008928	3.73115	6.09224	-0.40259	0.4668	NA	FALSE
novel_circ_0008934	16.0393	35.0409	-0.90099	0.055134	0.99844	FALSE
novel_circ_0008940	2.65296	1.56327	0.16703	0.72981	NA	FALSE
novel_circ_0008941	3.71507	8.21368	-0.68305	0.21341	NA	FALSE
novel_circ_0008945	7.17823	10.4447	-0.40122	0.44557	0.99844	FALSE
novel_circ_0008955	31.1388	15.2802	0.58374	NA	NA	NA
novel_circ_0008957	3.04289	6.98725	-0.69576	0.20869	NA	FALSE
novel_circ_0008959	2.08263	5.42991	-0.69891	0.21284	NA	FALSE
novel_circ_0008966	3.53509	6.4604	-0.49127	0.37538	NA	FALSE
novel_circ_0008967	5.62174	12.2239	-0.7169	0.17682	0.99844	FALSE
novel_circ_0008970	0	4.27634	-1.2632	0.016469	NA	TRUE
novel_circ_0008971	12.7861	3.86286	0.94994	0.084929	0.99844	FALSE
novel_circ_0008979	16.4574	36.5454	-0.95666	0.032798	0.99844	TRUE
novel_circ_0008980	20.8625	34.8827	-0.60356	0.16425	0.99844	FALSE
novel_circ_0009002	0.968301	3.5827	-0.51665	0.31185	NA	FALSE
novel_circ_0009004	6.22199	14.5014	-0.88938	0.08532	0.99844	FALSE
novel_circ_0009005	3.74723	9.85524	-0.74615	0.18261	NA	FALSE
novel_circ_0009006	5.63961	17.6128	-1.1457	0.023476	0.99844	TRUE
novel_circ_0009007	7.70656	18.1704	-0.84688	0.11531	0.99844	FALSE
novel_circ_0009013	10.4314	19.4514	-0.65864	0.20992	0.99844	FALSE
novel_circ_0009018	3.03887	0	0.95323	0.057083	NA	FALSE
novel_circ_0009020	7.8924	2.64829	0.81892	0.14197	NA	FALSE
novel_circ_0009021	5.99779	6.58186	-0.10937	0.84182	NA	FALSE
novel_circ_0009022	18.4552	29.0184	-0.49179	0.31732	0.99844	FALSE
novel_circ_0009046	6.33993	2.05667	0.68222	0.22063	NA	FALSE
novel_circ_0009061	9.72094	9.67279	0.018874	0.97146	0.99844	FALSE
novel_circ_0009062	33.2145	23.4983	0.38447	0.38648	0.99844	FALSE
novel_circ_0009065	2.6186	6.2137	-0.49181	0.3747	NA	FALSE
novel_circ_0009070	3.35287	2.43884	0.20322	0.70696	NA	FALSE
novel_circ_0009082	3.76108	4.70496	-0.15766	0.77828	NA	FALSE
novel_circ_0009088	1.45245	5.46337	-0.72915	0.1868	NA	FALSE
novel_circ_0009092	7.86649	9.34618	-0.16406	0.7566	0.99844	FALSE
novel_circ_0009093	6.03978	3.68256	0.34936	0.53344	NA	FALSE
novel_circ_0009102	10.4431	7.67066	0.27685	0.61232	0.99844	FALSE
novel_circ_0009106	12.9635	40.9247	-1.1268	0.028548	0.99844	TRUE
novel_circ_0009117	13.0018	13.6182	-0.044484	0.92744	0.99844	FALSE
novel_circ_0009118	5.5257	6.31572	-0.11079	0.84132	NA	FALSE
novel_circ_0009138	13.9983	17.7413	-0.28159	0.55443	0.99844	FALSE
novel_circ_0009145	2.0947	3.25179	-0.2089	0.69425	NA	FALSE
novel_circ_0009156	44.9694	38.418	0.20855	0.56974	0.99844	FALSE
novel_circ_0009157	2.49486	3.18917	-0.15889	0.77171	NA	FALSE
novel_circ_0009161	4.32519	5.63016	-0.13113	0.81362	NA	FALSE
novel_circ_0009164	5.09158	10.143	-0.67492	0.20436	0.99844	FALSE
novel_circ_0009168	5.61991	6.5311	-0.15815	0.77714	NA	FALSE
novel_circ_0009171	6.6302	10.049	-0.43807	0.41233	0.99844	FALSE
novel_circ_0009193	2.56276	0	0.84234	0.082623	NA	FALSE
novel_circ_0009209	5.37564	1.56327	0.81644	0.14466	NA	FALSE
novel_circ_0009210	8.13849	7.12651	0.13931	0.79598	0.99844	FALSE
novel_circ_0009223	9.4467	8.55053	0.11739	0.81934	0.99844	FALSE
novel_circ_0009236	12.4699	9.9729	0.23552	0.64637	0.99844	FALSE
novel_circ_0009242	26.0037	30.1611	-0.1724	0.65511	0.99844	FALSE
novel_circ_0009246	11.6995	12.496	-0.051568	0.9146	0.99844	FALSE
novel_circ_0009253	3.99109	3.25179	0.15984	0.77421	NA	FALSE
novel_circ_0009273	7.74453	10.3999	-0.32785	0.53365	0.99844	FALSE
novel_circ_0009281	2.25279	3.21454	-0.24977	0.64864	NA	FALSE
novel_circ_0009282	9.31711	14.9715	-0.52573	0.31267	0.99844	FALSE
novel_circ_0009289	11.7535	6.20777	0.56037	0.29816	0.99844	FALSE
novel_circ_0009296	10.5852	9.03471	0.19342	0.70914	0.99844	FALSE
novel_circ_0009298	6.15771	5.78293	0.075992	0.89213	NA	FALSE
novel_circ_0009304	8.16623	10.699	-0.19276	0.73018	0.99844	FALSE
novel_circ_0009305	3.01296	1.02833	0.4578	0.38218	NA	FALSE
novel_circ_0009307	11.2953	13.7359	-0.19716	0.68143	0.99844	FALSE
novel_circ_0009319	9.89109	14.0452	-0.35469	0.48389	0.99844	FALSE
novel_circ_0009325	7.06213	6.39993	0.082145	0.88308	NA	FALSE
novel_circ_0009330	2.87676	4.11764	-0.20909	0.70795	NA	FALSE
novel_circ_0009335	60.3595	47.0883	0.32784	0.35217	0.99844	FALSE
novel_circ_0009337	4.85352	3.83155	0.12802	0.81948	NA	FALSE
novel_circ_0009347	3.03485	6.84257	-0.63223	0.25644	NA	FALSE
novel_circ_0009351	2.95891	3.86879	-0.20307	0.71541	NA	FALSE
novel_circ_0009352	3.24298	4.98512	-0.31972	0.56827	NA	FALSE
novel_circ_0009354	2.8647	5.87686	-0.43985	0.43233	NA	FALSE
novel_circ_0009357	70.3703	35.4199	0.85031	0.032093	0.99844	TRUE
novel_circ_0009359	78.3734	76.4149	0.04378	0.90021	0.99844	FALSE
novel_circ_0009361	3.96116	0.622937	0.8275	0.12464	NA	FALSE
novel_circ_0009363	1.42833	2.87177	-0.29595	0.57158	NA	FALSE
novel_circ_0009364	9.27874	8.30976	0.11492	0.82533	0.99844	FALSE
novel_circ_0009375	3.23092	5.64745	-0.40525	0.46996	NA	FALSE
novel_circ_0009380	6.38192	6.4604	0.0036531	0.99461	NA	FALSE
novel_circ_0009382	3.65521	1.71389	0.3454	0.51802	NA	FALSE
novel_circ_0009390	1.32648	4.49766	-0.69779	0.19942	NA	FALSE
novel_circ_0009392	3.6972	1.87474	0.38721	0.48243	NA	FALSE
novel_circ_0009403	3.05094	3.12062	-0.017155	0.97528	NA	FALSE
novel_circ_0009408	10.3592	6.02747	0.53082	0.31932	0.99844	FALSE
novel_circ_0009413	3.35287	3.6534	-0.021945	0.96867	NA	FALSE
novel_circ_0009429	16.557	19.0211	-0.15567	0.7229	0.99844	FALSE
novel_circ_0009431	3.86333	4.05071	-0.054728	0.91971	NA	FALSE
novel_circ_0009440	5.52972	3.58863	0.32233	0.56288	NA	FALSE
novel_circ_0009441	13.7343	11.4007	0.19765	0.69502	0.99844	FALSE
novel_circ_0009442	15.2265	8.42907	0.64917	0.18076	0.99844	FALSE
novel_circ_0009444	5.38771	7.2539	-0.22364	0.68718	NA	FALSE
novel_circ_0009451	2.15858	3.52601	-0.27355	0.62251	NA	FALSE
novel_circ_0009454	5.44757	7.62421	-0.26234	0.62935	NA	FALSE
novel_circ_0009459	2.32873	0	0.7726	0.10274	NA	FALSE
novel_circ_0009464	6.15771	2.64829	0.59242	0.29098	NA	FALSE
novel_circ_0009466	1.67845	0.622937	0.28309	0.53554	NA	FALSE
novel_circ_0009471	5.72578	5.77484	-0.039813	0.94232	NA	FALSE
novel_circ_0009474	76.581	85.2337	-0.14088	0.62791	0.99844	FALSE
novel_circ_0009491	4.87943	3.23992	0.2602	0.64276	NA	FALSE
novel_circ_0009509	27.7604	21.4637	0.32752	0.45213	0.99844	FALSE
novel_circ_0009510	25.8	17.6689	0.43164	0.33611	0.99844	FALSE
novel_circ_0009511	1.59848	3.74355	-0.42469	0.42282	NA	FALSE
novel_circ_0009515	121.956	88.629	0.39925	0.30398	0.99844	FALSE
novel_circ_0009517	13.3181	10.0512	0.2989	0.54041	0.99844	FALSE
novel_circ_0009521	1.21038	7.58697	-1.0747	0.054043	NA	FALSE
novel_circ_0009524	18.1814	28.3765	-0.54448	0.17863	0.99844	FALSE
novel_circ_0009531	7.11216	4.37027	0.42815	0.43834	NA	FALSE
novel_circ_0009539	14.8567	12.7659	0.15024	0.75938	0.99844	FALSE
novel_circ_0009540	42.9756	34.0121	0.27683	0.52081	0.99844	FALSE
novel_circ_0009542	5.77764	5.83746	0.024679	0.9648	NA	FALSE
novel_circ_0009551	2.55874	2.2429	0.048687	0.92896	NA	FALSE
novel_circ_0009552	5.83969	2.99107	0.46648	0.4056	NA	FALSE
novel_circ_0009565	2.32471	2.39944	-0.026743	0.95942	NA	FALSE
novel_circ_0009574	1.83654	3.99618	-0.48379	0.38266	NA	FALSE
novel_circ_0009577	4.01522	5.24799	-0.19036	0.7327	NA	FALSE
novel_circ_0009579	20.4459	13.3516	0.48267	0.29534	0.99844	FALSE
novel_circ_0009589	6.52393	5.71007	0.11337	0.83435	NA	FALSE
novel_circ_0009590	2.56276	5.28523	-0.50131	0.37152	NA	FALSE
novel_circ_0009596	10.6351	6.86202	0.38672	0.46855	0.99844	FALSE
novel_circ_0009597	1.44039	2.89714	-0.32443	0.53993	NA	FALSE
novel_circ_0009598	48.4603	55.4073	-0.16948	0.69273	0.99844	FALSE
novel_circ_0009607	34.7564	43.9748	-0.27749	0.51377	0.99844	FALSE
novel_circ_0009619	2.49486	2.18028	0.024323	0.96108	NA	FALSE
novel_circ_0009624	4.73559	6.47984	-0.26964	0.63055	NA	FALSE
novel_circ_0009633	2.56678	1.02833	0.37902	0.46389	NA	FALSE
novel_circ_0009642	62.2206	119.864	-0.82663	0.026742	0.99844	TRUE
novel_circ_0009646	141.736	106.52	0.37768	0.21379	0.99844	FALSE
novel_circ_0009652	4.97146	6.77995	-0.23088	0.67623	NA	FALSE
novel_circ_0009669	2.17868	0	0.48221	0.22832	NA	FALSE
novel_circ_0009670	116.246	123.314	-0.071329	0.80969	0.99844	FALSE
novel_circ_0009671	2.76285	5.67661	-0.53294	0.34209	NA	FALSE
novel_circ_0009688	6.46407	11.3969	-0.59447	0.24951	0.99844	FALSE
novel_circ_0009689	4.16929	0.622937	0.86442	0.11062	NA	FALSE
novel_circ_0009695	16.2051	16.1515	-0.0011931	0.998	0.99844	FALSE
novel_circ_0009725	15.8107	7.30681	0.80923	0.10412	0.99844	FALSE
novel_circ_0009726	4.44933	6.71518	-0.35104	0.52005	NA	FALSE
novel_circ_0009727	4.45336	2.997	0.26943	0.62996	NA	FALSE
novel_circ_0009728	9.14879	6.40371	0.36553	0.48721	0.99844	FALSE
novel_circ_0009730	3.00894	2.65638	0.073966	0.89365	NA	FALSE
novel_circ_0009732	18.1417	14.8209	0.21066	0.64396	0.99844	FALSE
novel_circ_0009749	39.8308	43.2487	-0.11826	0.76737	0.99844	FALSE
novel_circ_0009764	1.69453	4.93652	-0.55564	0.30999	NA	FALSE
novel_circ_0009766	8.78476	3.86879	0.70578	0.19337	NA	FALSE
novel_circ_0009773	2.87676	7.46335	-0.69211	0.21531	NA	FALSE
novel_circ_0009779	3.05094	3.18323	-0.030255	0.95695	NA	FALSE
novel_circ_0009784	7.2162	4.89119	0.28855	0.60298	NA	FALSE
novel_circ_0009786	1.45245	4.58781	-0.57462	0.28905	NA	FALSE
novel_circ_0009809	17.2095	6.8658	0.91022	0.073223	0.99844	FALSE
novel_circ_0009814	5.20366	1.37111	0.55938	0.28523	NA	FALSE
novel_circ_0009828	34.074	23.7337	0.40692	0.38851	0.99844	FALSE
novel_circ_0009834	8.83658	11.3635	-0.25867	0.61074	0.99844	FALSE
novel_circ_0009835	7.04024	5.45744	0.19872	0.71968	NA	FALSE
novel_circ_0009838	9.95935	7.42396	0.21138	0.69994	0.99844	FALSE
novel_circ_0009853	10.7794	12.8722	-0.20246	0.68913	0.99844	FALSE
novel_circ_0009855	7.31404	9.35161	-0.22758	0.67223	0.99844	FALSE
novel_circ_0009858	104.845	92.92	0.16394	0.56224	0.99844	FALSE
novel_circ_0009864	4.64942	2.95976	0.28737	0.60844	NA	FALSE
novel_circ_0009872	2.80082	3.27716	-0.1048	0.85159	NA	FALSE
novel_circ_0009877	0	1.71389	-0.42432	0.25954	NA	FALSE
novel_circ_0009878	3.13711	4.53706	-0.20971	0.69746	NA	FALSE
novel_circ_0009893	3.27693	1.55734	0.34402	0.51889	NA	FALSE
novel_circ_0009895	0.48415	5.12653	-1.0998	0.044194	NA	TRUE
novel_circ_0009904	3.71507	0	1.0717	0.037255	NA	TRUE
novel_circ_0009906	10.0747	10.923	-0.047531	0.93114	0.99844	FALSE
novel_circ_0009915	9.79907	12.6034	-0.28131	0.57305	0.99844	FALSE
novel_circ_0009917	5.26575	7.7122	-0.37195	0.49715	NA	FALSE
novel_circ_0009921	10.5592	13.6906	-0.2833	0.57071	0.99844	FALSE
novel_circ_0009923	8.21443	11.8865	-0.38557	0.44226	0.99844	FALSE
novel_circ_0009924	1.21038	3.87472	-0.53565	0.31691	NA	FALSE
novel_circ_0009936	1.68247	2.719	-0.21572	0.69148	NA	FALSE
novel_circ_0009937	3.04289	0	0.96319	0.055249	NA	FALSE
novel_circ_0009946	17.3449	9.38885	0.6499	0.18556	0.99844	FALSE
novel_circ_0009947	4.7611	4.02749	0.10963	0.8407	NA	FALSE
novel_circ_0009948	15.9487	11.581	0.36817	0.42785	0.99844	FALSE
novel_circ_0009973	5.85577	12.7448	-0.76935	0.13396	0.99844	FALSE
novel_circ_0009981	3.72311	0	1.1152	0.031894	NA	TRUE
novel_circ_0009983	5.06165	4.21372	0.10466	0.85189	NA	FALSE
novel_circ_0009986	24.9858	21.7482	0.1617	0.71445	0.99844	FALSE
novel_circ_0009993	6.14788	2.58567	0.59024	0.29274	NA	FALSE
novel_circ_0010003	9.16263	10.4231	-0.12111	0.81114	0.99844	FALSE
novel_circ_0010006	4.92142	1.37111	0.69994	0.20365	NA	FALSE
novel_circ_0010018	2.28674	4.18026	-0.46024	0.41158	NA	FALSE
novel_circ_0010041	2.80886	1.02833	0.43133	0.40891	NA	FALSE
novel_circ_0010050	44.8716	51.2157	-0.17169	0.61308	0.99844	FALSE
novel_circ_0010056	12.9934	7.97292	0.48535	0.36878	0.99844	FALSE
novel_circ_0010063	6.47792	4.28012	0.31158	0.5785	NA	FALSE
novel_circ_0010064	4.9174	2.43884	0.49535	0.37616	NA	FALSE
novel_circ_0010072	23.499	18.1548	0.29868	0.49398	0.99844	FALSE
novel_circ_0010073	2.88882	3.21454	-0.038025	0.9455	NA	FALSE
novel_circ_0010076	4.50339	4.44097	0.048259	0.93143	NA	FALSE
novel_circ_0010089	10.6012	14.4171	-0.31173	0.53467	0.99844	FALSE
novel_circ_0010107	3.73517	5.64745	-0.35152	0.52689	NA	FALSE
novel_circ_0010117	0	2.35084	-0.52267	0.19857	NA	FALSE
novel_circ_0010123	2.15858	0.622937	0.3885	0.41427	NA	FALSE
novel_circ_0010127	3.68916	3.55732	-0.00042362	0.9994	NA	FALSE
novel_circ_0010131	2.56276	0	0.84234	0.082623	NA	FALSE
novel_circ_0010136	4.37339	1.24587	0.61909	0.25607	NA	FALSE
novel_circ_0010144	12.0755	9.51624	0.23216	0.64512	0.99844	FALSE
novel_circ_0010152	11.6517	7.77482	0.4034	0.43509	0.99844	FALSE
novel_circ_0010153	3.0009	0.940338	0.52954	0.31053	NA	FALSE
novel_circ_0010164	3.60701	4.71305	-0.15638	0.78043	NA	FALSE
novel_circ_0010170	3.49309	3.9001	-0.096973	0.86266	NA	FALSE
novel_circ_0010175	3.34081	5.53408	-0.28897	0.60509	NA	FALSE
novel_circ_0010189	3.49711	1.37111	0.4347	0.41446	NA	FALSE
novel_circ_0010206	5.37162	6.68387	-0.19035	0.72546	NA	FALSE
novel_circ_0010221	4.64138	3.64532	0.14467	0.79648	NA	FALSE
novel_circ_0010229	10.6852	8.63474	0.17689	0.73683	0.99844	FALSE
novel_circ_0010236	4.5775	1.96274	0.48493	0.38452	NA	FALSE
novel_circ_0010245	6.32384	10.1116	-0.45486	0.38342	0.99844	FALSE
novel_circ_0010249	5.39351	8.93055	-0.44641	0.40612	0.99844	FALSE
novel_circ_0010257	4.72536	3.52601	0.23898	0.66903	NA	FALSE
novel_circ_0010268	7.72626	9.45362	-0.20578	0.68999	0.99844	FALSE
novel_circ_0010270	9.91115	17.4832	-0.65888	0.16576	0.99844	FALSE
novel_circ_0010274	37.5714	26.6643	0.42754	0.27812	0.99844	FALSE
novel_circ_0010278	12.0778	10.4231	0.14	0.77686	0.99844	FALSE
novel_circ_0010297	3.7651	1.02833	0.62803	0.24354	NA	FALSE
novel_circ_0010299	9.3587	8.02367	0.16535	0.74798	0.99844	FALSE
novel_circ_0010306	4.44531	5.62207	-0.18649	0.73482	NA	FALSE
novel_circ_0010310	0.968301	4.02749	-0.68077	0.20727	NA	FALSE
novel_circ_0010311	5.69987	4.8345	0.081921	0.88281	NA	FALSE
novel_circ_0010321	1.19027	4.18619	-0.60651	0.26215	NA	FALSE
novel_circ_0010335	0.968301	5.24583	-0.84699	0.12105	NA	FALSE
novel_circ_0010341	4.2153	0	1.2099	0.021965	NA	TRUE
novel_circ_0010348	3.05094	2.61698	0.075444	0.89182	NA	FALSE
novel_circ_0010352	3.03887	3.87472	-0.15222	0.78612	NA	FALSE
novel_circ_0010358	3.65119	1.02833	0.5622	0.29101	NA	FALSE
novel_circ_0010364	6.37388	6.27039	0.020904	0.96919	NA	FALSE
novel_circ_0010365	11.9215	8.66012	0.26388	0.62774	0.99844	FALSE
novel_circ_0010383	6.83793	8.93648	-0.21065	0.69623	0.99844	FALSE
novel_circ_0010384	8.50029	6.8658	0.21416	0.69234	0.99844	FALSE
novel_circ_0010387	10.2251	4.58566	0.73199	0.16988	0.99844	FALSE
novel_circ_0010405	9.07686	12.3804	-0.29229	0.5756	0.99844	FALSE
novel_circ_0010406	13.6124	24.3236	-0.69389	0.12417	0.99844	FALSE
novel_circ_0010407	5.40558	9.02285	-0.46138	0.39036	0.99844	FALSE
novel_circ_0010410	5.04155	6.53704	-0.20665	0.71095	NA	FALSE
novel_circ_0010420	5.38771	8.67792	-0.43787	0.41737	0.99844	FALSE
novel_circ_0010426	52.7228	41.3032	0.29223	0.4461	0.99844	FALSE
novel_circ_0010436	7.8245	4.40751	0.45235	0.41823	NA	FALSE
novel_circ_0010453	4.29343	1.02833	0.63473	0.2347	NA	FALSE
novel_circ_0010454	3.7651	1.24587	0.53737	0.31959	NA	FALSE
novel_circ_0010462	0	0.934405	-0.25914	0.40028	NA	FALSE
novel_circ_0010491	18.6017	6.46633	1.0962	0.031449	0.99844	TRUE
novel_circ_0010493	3.69318	4.9619	-0.26495	0.63491	NA	FALSE
novel_circ_0010496	39.1123	38.9837	-0.014395	0.9691	0.99844	FALSE
novel_circ_0010497	9.54091	8.86793	0.074766	0.88229	0.99844	FALSE
novel_circ_0010498	2.2787	0.685556	0.35889	0.44858	NA	FALSE
novel_circ_0010522	6.29793	7.62206	-0.16762	0.75467	0.99844	FALSE
novel_circ_0010527	1.68247	1.37111	0.077098	0.8716	NA	FALSE
novel_circ_0010532	22.495	17.9199	0.25923	0.54207	0.99844	FALSE
novel_circ_0010540	5.30372	7.12058	-0.27929	0.60953	NA	FALSE
novel_circ_0010542	5.90398	4.95381	0.078011	0.88941	NA	FALSE
novel_circ_0010547	18.1274	25.1565	-0.36909	0.40633	0.99844	FALSE
novel_circ_0010549	16.4351	13.8865	0.16663	0.71594	0.99844	FALSE
novel_circ_0010551	8.33858	6.33679	0.21527	0.69938	0.99844	FALSE
novel_circ_0010556	4.94555	5.43206	-0.069612	0.90023	NA	FALSE
novel_circ_0010560	0.96026	1.37111	-0.095703	0.83169	NA	FALSE
novel_circ_0010566	41.9908	33.9727	0.24517	0.51453	0.99844	FALSE
novel_circ_0010570	2.93702	2.05667	0.11799	0.81395	NA	FALSE
novel_circ_0010573	3.96518	1.02833	0.66384	0.22048	NA	FALSE
novel_circ_0010575	103.245	79.7957	0.31489	0.42683	0.99844	FALSE
novel_circ_0010600	6.33993	5.77862	0.085683	0.87836	NA	FALSE
novel_circ_0010607	9.62088	4.68982	0.62898	0.25498	0.99844	FALSE
novel_circ_0010612	2.1626	4.46635	-0.43578	0.43604	NA	FALSE
novel_circ_0010613	5.79368	3.43208	0.34478	0.53842	NA	FALSE
novel_circ_0010629	21.0644	17.7283	0.1769	0.70446	0.99844	FALSE
novel_circ_0010633	4.44933	4.20564	0.018473	0.97373	NA	FALSE
novel_circ_0010635	1.67443	2.58567	-0.19683	0.70863	NA	FALSE
novel_circ_0010637	5.30774	0.622937	0.99558	0.068203	NA	FALSE
novel_circ_0010641	7.84018	7.81637	0.031806	0.9546	0.99844	FALSE
novel_circ_0010643	28.7304	26.1968	0.12471	0.76879	0.99844	FALSE
novel_circ_0010644	2.5708	3.50657	-0.15092	0.78336	NA	FALSE
novel_circ_0010645	188.707	166.064	0.17476	0.58979	0.99844	FALSE
novel_circ_0010648	4.9174	7.23395	-0.33809	0.53868	NA	FALSE
novel_circ_0010653	6.79191	4.61697	0.3253	0.55648	NA	FALSE
novel_circ_0010663	4.39528	3.53195	0.17031	0.76143	NA	FALSE
novel_circ_0010664	10.4052	17.738	-0.54715	0.26462	0.99844	FALSE
novel_circ_0010673	23.0814	20.5822	0.12122	0.78241	0.99844	FALSE
novel_circ_0010684	20.1305	19.961	-0.019843	0.96651	0.99844	FALSE
novel_circ_0010685	8.1845	6.09818	0.29682	0.58505	0.99844	FALSE
novel_circ_0010691	1.83654	0	0.52897	0.20416	NA	FALSE
novel_circ_0010703	3.9692	1.41051	0.57523	0.28892	NA	FALSE
novel_circ_0010704	3.45512	2.18028	0.20116	0.70758	NA	FALSE
novel_circ_0010711	17.3949	17.7186	0.012138	0.97916	0.99844	FALSE
novel_circ_0010716	3.26487	7.25605	-0.51596	0.35685	NA	FALSE
novel_circ_0010719	2.29478	5.74138	-0.64752	0.24763	NA	FALSE
novel_circ_0010720	3.36091	2.58567	0.14944	0.78422	NA	FALSE
novel_circ_0010722	2.40467	6.08631	-0.63882	0.25463	NA	FALSE
novel_circ_0010726	3.36493	3.48877	-0.016731	0.97557	NA	FALSE
novel_circ_0010732	5.40155	1.02833	0.91111	0.099552	NA	FALSE
novel_circ_0010733	3.68916	0	1.0936	0.034619	NA	TRUE
novel_circ_0010755	18.4337	17.6144	0.03801	0.93337	0.99844	FALSE
novel_circ_0010757	11.9719	8.80316	0.28241	0.58669	0.99844	FALSE
novel_circ_0010759	12.8781	14.1764	-0.12392	0.80157	0.99844	FALSE
novel_circ_0010762	11.8996	12.327	-0.039562	0.93655	0.99844	FALSE
novel_circ_0010764	117.967	115.541	0.026661	0.9356	0.99844	FALSE
novel_circ_0010767	6.78611	8.68978	-0.20773	0.69883	0.99844	FALSE
novel_circ_0010772	31.7179	27.8632	0.14436	0.72313	0.99844	FALSE
novel_circ_0010786	3.10678	4.84259	-0.22928	0.67658	NA	FALSE
novel_circ_0010792	14.5182	18.0435	-0.23779	0.60414	0.99844	FALSE
novel_circ_0010795	4.40332	4.21965	0.035379	0.9497	NA	FALSE
novel_circ_0010802	2.52881	3.9001	-0.33595	0.54906	NA	FALSE
novel_circ_0010806	0.714165	4.30765	-0.84879	0.11707	NA	FALSE
novel_circ_0010812	11.6334	10.8366	0.081693	0.87057	0.99844	FALSE
novel_circ_0010813	11.4114	16.3	-0.39757	0.39286	0.99844	FALSE
novel_circ_0010815	0.968301	5.31276	-0.72207	0.17075	NA	FALSE
novel_circ_0010821	33.2926	23.4578	0.39934	0.36076	0.99844	FALSE
novel_circ_0010824	0.714165	2.59161	-0.48893	0.33786	NA	FALSE
novel_circ_0010836	2.52479	3.43208	-0.20374	0.71117	NA	FALSE
novel_circ_0010843	3.05496	2.64829	0.069555	0.89979	NA	FALSE
novel_circ_0010854	13.8661	14.5467	-0.039855	0.93131	0.99844	FALSE
novel_circ_0010857	133.109	142.272	-0.088327	0.76854	0.99844	FALSE
novel_circ_0010859	23.5892	25.4993	-0.075978	0.85875	0.99844	FALSE
novel_circ_0010885	2.56276	5.09522	-0.49302	0.37922	NA	FALSE
novel_circ_0010906	3.93927	6.89926	-0.49459	0.37041	NA	FALSE
novel_circ_0010916	4.30509	2.39944	0.27393	0.60124	NA	FALSE
novel_circ_0010918	4.84146	0	1.3002	0.015062	NA	TRUE
novel_circ_0010920	5.01926	3.27123	0.25989	0.63836	NA	FALSE
novel_circ_0010925	2.15054	1.24587	0.19115	0.69279	NA	FALSE
novel_circ_0010927	5.21353	2.18028	0.48583	0.37801	NA	FALSE
novel_circ_0010934	12.6857	16.4387	-0.28372	0.54914	0.99844	FALSE
novel_circ_0010936	7.86247	7.51411	0.0055469	0.99171	0.99844	FALSE
novel_circ_0010943	5.19745	2.34491	0.56111	0.31627	NA	FALSE
novel_circ_0010945	11.5713	11.6436	0.017417	0.97165	0.99844	FALSE
novel_circ_0010968	41.2026	30.0159	0.38933	0.3063	0.99844	FALSE
novel_circ_0010975	4.88345	5.90817	-0.1442	0.79367	NA	FALSE
novel_circ_0010983	6.98217	6.98725	-0.022051	0.96705	0.99844	FALSE
novel_circ_0010984	4.91338	10.049	-0.66507	0.21247	0.99844	FALSE
novel_circ_0010986	6.766	3.06178	0.66932	0.22742	NA	FALSE
novel_circ_0010993	1.61054	3.68471	-0.49975	0.36434	NA	FALSE
novel_circ_0010999	1.36847	4.49766	-0.74271	0.18067	NA	FALSE
novel_circ_0011008	7.91429	9.79425	-0.2195	0.6757	0.99844	FALSE
novel_circ_0011011	4.42342	2.31145	0.40157	0.46973	NA	FALSE
novel_circ_0011012	5.55965	5.72409	-0.002697	0.99612	NA	FALSE
novel_circ_0011013	3.24298	0.685556	0.65527	0.21397	NA	FALSE
novel_circ_0011016	13.0639	8.67577	0.42541	0.39406	0.99844	FALSE
novel_circ_0011020	3.65521	1.55734	0.3781	0.47912	NA	FALSE
novel_circ_0011022	34.8144	34.7176	0.01762	0.9679	0.99844	FALSE
novel_circ_0011027	0.714165	5.65338	-1.0799	0.050816	NA	FALSE
novel_circ_0011037	8.66463	15.1248	-0.5654	0.25524	0.99844	FALSE
novel_circ_0011038	13.428	8.58777	0.49401	0.32188	0.99844	FALSE
novel_circ_0011042	6.36182	4.18026	0.36114	0.51251	NA	FALSE
novel_circ_0011043	148.016	107.849	0.43082	0.1165	0.99844	FALSE
novel_circ_0011050	3.01296	3.6534	-0.14845	0.79124	NA	FALSE
novel_circ_0011062	9.52885	9.53026	0.0099837	0.98446	0.99844	FALSE
novel_circ_0011069	3.35689	5.81208	-0.35192	0.53038	NA	FALSE
novel_circ_0011072	6.50825	4.21157	0.2668	0.63431	NA	FALSE
novel_circ_0011090	12.9318	9.77102	0.31558	0.51858	0.99844	FALSE
novel_circ_0011092	0.714165	0	0.19667	0.48036	NA	FALSE
novel_circ_0011093	18.0613	17.4579	0.059655	0.89192	0.99844	FALSE
novel_circ_0011108	24.0113	15.3186	0.43743	0.41177	0.99844	FALSE
novel_circ_0011113	2.5507	5.90817	-0.55091	0.32524	NA	FALSE
novel_circ_0011114	3.58691	3.4947	0.039752	0.94314	NA	FALSE
novel_circ_0011128	9.92321	2.55437	0.99857	0.073513	NA	FALSE
novel_circ_0011130	3.89326	3.23992	0.072861	0.89631	NA	FALSE
novel_circ_0011134	1.20234	2.09606	-0.18741	0.71049	NA	FALSE
novel_circ_0011136	5.08756	5.43206	-0.073923	0.89299	NA	FALSE
novel_circ_0011139	2.7289	0.685556	0.50634	0.3202	NA	FALSE
novel_circ_0011146	9.09071	10.7524	-0.17711	0.74251	0.99844	FALSE
novel_circ_0011147	2.38055	2.87177	-0.071104	0.89301	NA	FALSE
novel_circ_0011166	2.68691	2.87177	-0.081669	0.88102	NA	FALSE
novel_circ_0011174	15.5959	4.21157	1.0758	NA	NA	NA
novel_circ_0011181	3.7651	4.18026	-0.078744	0.88804	NA	FALSE
novel_circ_0011185	10.2591	5.74353	0.5638	0.2801	0.99844	FALSE
novel_circ_0011194	2.31265	3.18917	-0.16929	0.75701	NA	FALSE
novel_circ_0011200	8.9965	6.23908	0.35002	0.51443	0.99844	FALSE
novel_circ_0011215	3.53107	4.94245	-0.21192	0.70547	NA	FALSE
novel_circ_0011225	6.16794	4.65636	0.21666	0.69675	NA	FALSE
novel_circ_0011234	3.71507	3.12655	0.12093	0.8279	NA	FALSE
novel_circ_0011264	2.72086	0	0.70378	0.12392	NA	FALSE
novel_circ_0011271	6.58781	8.9327	-0.25857	0.62828	0.99844	FALSE
novel_circ_0011279	12.3676	16.4096	-0.32687	0.4847	0.99844	FALSE
novel_circ_0011298	13.9585	12.0004	0.14317	0.7755	0.99844	FALSE
novel_circ_0011299	31.3798	24.8705	0.28854	0.48506	0.99844	FALSE
novel_circ_0011305	14.4105	9.27333	0.46236	0.3513	0.99844	FALSE
novel_circ_0011306	17.3927	4.15488	1.3605	0.010546	0.99844	TRUE
novel_circ_0011310	8.5949	5.17728	0.36836	0.50602	0.99844	FALSE
novel_circ_0011312	30.3918	26.9606	0.13568	0.76551	0.99844	FALSE
novel_circ_0011315	2.32069	1.96274	0.0647	0.90507	NA	FALSE
novel_circ_0011318	46.9466	44.2182	0.073515	0.83875	0.99844	FALSE
novel_circ_0011322	42.7214	40.8136	0.044952	0.90465	0.99844	FALSE
novel_circ_0011328	2.28674	0.934405	0.31678	0.53049	NA	FALSE
novel_circ_0011331	3.36091	4.30765	-0.13895	0.80428	NA	FALSE
novel_circ_0011350	5.19164	8.59586	-0.40245	0.46621	0.99844	FALSE
novel_circ_0011351	6.34614	6.77187	-0.11003	0.84165	NA	FALSE
novel_circ_0011353	3.9692	0.934405	0.69125	0.20197	NA	FALSE
novel_circ_0011360	6.82988	4.9225	0.24661	0.65899	NA	FALSE
novel_circ_0011362	7.09608	2.30552	0.81336	0.14664	NA	FALSE
novel_circ_0011363	11.6575	20.2233	-0.62931	0.17083	0.99844	FALSE
novel_circ_0011368	13.0537	10.0431	0.25213	0.62644	0.99844	FALSE
novel_circ_0011370	7.7821	6.18833	0.23855	0.6629	0.99844	FALSE
novel_circ_0011372	20.6379	16.3529	0.27425	0.53872	0.99844	FALSE
novel_circ_0011373	103.523	52.7412	0.73991	NA	NA	NA
novel_circ_0011383	6.494	9.54213	-0.32952	0.54325	0.99844	FALSE
novel_circ_0011389	5.87364	2.27421	0.64534	0.24999	NA	FALSE
novel_circ_0011390	5.35956	6.85986	-0.23318	0.66996	NA	FALSE
novel_circ_0011399	6.56011	0.940338	1.0596	0.054597	NA	FALSE
novel_circ_0011409	4.25327	0	1.2108	0.021803	NA	TRUE
novel_circ_0011424	3.04691	2.49768	0.11994	0.82814	NA	FALSE
novel_circ_0011427	4.40332	6.055	-0.28845	0.6008	NA	FALSE
novel_circ_0011428	29.3128	23.2754	0.2667	0.50722	0.99844	FALSE
novel_circ_0011430	3.28095	0	1.016	0.045853	NA	TRUE
novel_circ_0011432	4.45738	2.81508	0.32766	0.55785	NA	FALSE
novel_circ_0011442	7.37028	8.35458	-0.15861	0.76831	0.99844	FALSE
novel_circ_0011444	3.76912	1.37111	0.50507	0.34924	NA	FALSE
novel_circ_0011450	21.0582	22.1941	-0.05594	0.89354	0.99844	FALSE
novel_circ_0011454	15.8648	13.0816	0.21862	0.63598	0.99844	FALSE
novel_circ_0011459	1.21038	0	0.30614	0.36249	NA	FALSE
novel_circ_0011472	3.49309	2.39944	0.18249	0.73518	NA	FALSE
novel_circ_0011475	8.20639	9.98641	-0.1963	0.69878	0.99844	FALSE
novel_circ_0011478	8.22248	5.90008	0.31804	0.55485	0.99844	FALSE
novel_circ_0011480	217.049	168.598	0.34638	0.16112	0.99844	FALSE
novel_circ_0011485	0.884319	2.24883	-0.40464	0.41938	NA	FALSE
novel_circ_0011486	4.2153	1.02833	0.70158	0.19649	NA	FALSE
novel_circ_0011490	12.8938	6.63639	0.58712	0.27673	0.99844	FALSE
novel_circ_0011491	7.71822	5.55137	0.29123	0.59034	NA	FALSE
novel_circ_0011492	46.0636	51.5088	-0.15321	0.67439	0.99844	FALSE
novel_circ_0011498	2.32069	0.622937	0.46571	0.35458	NA	FALSE
novel_circ_0011499	2.63469	4.99914	-0.39172	0.48469	NA	FALSE
novel_circ_0011503	4.25729	4.74058	-0.081861	0.88388	NA	FALSE
novel_circ_0011508	15.9367	19.4227	-0.21504	0.631	0.99844	FALSE
novel_circ_0011509	1.19832	2.6796	-0.34003	0.51183	NA	FALSE
novel_circ_0011516	3.9692	3.52008	0.054588	0.92238	NA	FALSE
novel_circ_0011519	5.03351	7.79427	-0.35686	0.52435	NA	FALSE
novel_circ_0011520	5.43149	3.93141	0.27003	0.62873	NA	FALSE
novel_circ_0011521	5.69366	10.8679	-0.58186	0.27152	0.99844	FALSE
novel_circ_0011522	30.7451	41.8145	-0.39691	0.28567	0.99844	FALSE
novel_circ_0011545	7.63026	8.68385	-0.08209	0.87857	0.99844	FALSE
novel_circ_0011547	12.3377	12.2666	-0.0012273	0.99794	0.99844	FALSE
novel_circ_0011548	4.61949	10.5484	-0.76089	0.16214	0.99844	FALSE
novel_circ_0011549	7.04024	7.15997	0.0078827	0.98858	0.99844	FALSE
novel_circ_0011554	4.06302	3.4947	0.11861	0.83161	NA	FALSE
novel_circ_0011561	2.32471	1.41051	0.24463	0.63476	NA	FALSE
novel_circ_0011563	4.90355	0.940338	0.88026	0.10718	NA	FALSE
novel_circ_0011568	6.52393	6.95972	-0.056379	0.91824	NA	FALSE
novel_circ_0011580	2.56276	5.14004	-0.4824	0.38846	NA	FALSE
novel_circ_0011589	9.53287	8.77993	0.094992	0.85255	0.99844	FALSE
novel_circ_0011603	4.83744	2.87177	0.35812	0.52324	NA	FALSE
novel_circ_0011604	8.81067	5.60263	0.38881	0.48558	0.99844	FALSE
novel_circ_0011607	3.73517	1.62589	0.49649	0.36771	NA	FALSE
novel_circ_0011608	48.4746	31.2186	0.5568	0.13275	0.99844	FALSE
novel_circ_0011609	9.82096	10.7934	-0.11096	0.82373	0.99844	FALSE
novel_circ_0011612	6.6101	6.92085	-0.078741	0.8879	NA	FALSE
novel_circ_0011618	4.01522	2.99107	0.18259	0.74378	NA	FALSE
[truncated: 823 more rows]

## Sheet: MM_LT_vs_ww_LT
ID	MM_L_T_readcount	ww_L_T_readcount	log2FoldChange	pval	padj	significant
novel_circ_0000007	2.44196	1.72067	0.14085	0.77467	NA	FALSE
novel_circ_0000011	2.66675	2.43629	0.036114	0.9431	NA	FALSE
novel_circ_0000012	5.88264	6.06512	-0.022667	0.96595	0.99921	FALSE
novel_circ_0000014	3.04443	6.80634	-0.57807	0.28221	0.99921	FALSE
novel_circ_0000018	42.3799	32.9346	0.30077	0.3827	0.99921	FALSE
novel_circ_0000020	6.89355	4.00429	0.31487	0.5582	0.99921	FALSE
novel_circ_0000027	0.899171	3.63408	-0.52305	0.29462	NA	FALSE
novel_circ_0000035	130.353	126.31	0.062304	0.78122	0.99921	FALSE
novel_circ_0000037	6.85771	6.51039	0.050811	0.9218	0.99921	FALSE
novel_circ_0000038	13.1098	5.1205	0.71064	0.18582	0.99921	FALSE
novel_circ_0000049	1.76758	3.45183	-0.34764	0.50637	NA	FALSE
novel_circ_0000055	14.2338	9.84454	0.374	0.43046	0.99921	FALSE
novel_circ_0000058	9.628	6.05128	0.4213	0.409	0.99921	FALSE
novel_circ_0000060	18.6363	14.2429	0.35129	0.40695	0.99921	FALSE
novel_circ_0000063	7.10507	10.5338	-0.41038	0.41524	0.99921	FALSE
novel_circ_0000064	4.51951	5.74277	-0.1306	0.8084	0.99921	FALSE
novel_circ_0000094	4.82529	4.98373	-0.064161	0.9046	0.99921	FALSE
novel_circ_0000096	0.944304	0	0.19236	0.46235	NA	FALSE
novel_circ_0000106	0.449585	0	0.16817	0.4955	NA	FALSE
novel_circ_0000109	0	4.56279	-1.1899	0.018052	NA	TRUE
novel_circ_0000111	3.48472	2.39812	0.14085	0.78154	NA	FALSE
novel_circ_0000114	1.61868	0.696536	0.18819	0.64619	NA	FALSE
novel_circ_0000127	16.378	15.317	0.066853	0.87458	0.99921	FALSE
novel_circ_0000136	0	3.21965	-0.9212	0.051879	NA	FALSE
novel_circ_0000144	6.31365	4.01161	0.35977	0.49758	0.99921	FALSE
novel_circ_0000151	5.37863	3.17099	0.32911	0.54095	0.99921	FALSE
novel_circ_0000154	6.73247	4.11879	0.30501	0.57057	0.99921	FALSE
novel_circ_0000155	5.10341	8.76316	-0.44259	0.40929	0.99921	FALSE
novel_circ_0000165	18.1898	10.4891	0.60988	0.19835	0.99921	FALSE
novel_circ_0000167	2.80636	6.51437	-0.48099	0.37	0.99921	FALSE
novel_circ_0000174	5.60741	4.17922	0.11631	0.8189	0.99921	FALSE
novel_circ_0000184	5.97712	4.15696	0.19481	0.71172	0.99921	FALSE
novel_circ_0000204	3.25594	8.96767	-0.6409	0.23335	0.99921	FALSE
novel_circ_0000206	0.449585	2.16594	-0.40279	0.35368	NA	FALSE
novel_circ_0000209	4.68988	6.8294	-0.2187	0.68474	0.99921	FALSE
novel_circ_0000210	4.6724	4.66998	-0.014602	0.97818	0.99921	FALSE
novel_circ_0000215	20.3574	17.9854	0.11102	0.79347	0.99921	FALSE
novel_circ_0000216	2.71188	1.75883	0.1514	0.75545	NA	FALSE
novel_circ_0000237	6.59707	11.6764	-0.43876	0.40768	0.99921	FALSE
novel_circ_0000245	2.98181	1.78841	0.20213	0.67444	NA	FALSE
novel_circ_0000247	0.728801	2.14034	-0.25494	0.54137	NA	FALSE
novel_circ_0000250	4.21353	5.35999	-0.17895	0.73877	0.99921	FALSE
novel_circ_0000252	3.89956	3.365	0.060121	0.90793	0.99921	FALSE
novel_circ_0000256	1.0932	3.78467	-0.54284	0.28033	NA	FALSE
novel_circ_0000257	0.674378	0	0.18497	0.47223	NA	FALSE
novel_circ_0000261	1.34876	0.753786	0.10438	0.76828	NA	FALSE
novel_circ_0000266	18.0019	17.3862	0.07812	0.85475	0.99921	FALSE
novel_circ_0000272	4.93834	3.78467	0.20853	0.69777	0.99921	FALSE
novel_circ_0000273	4.5246	5.04623	-0.096644	0.85737	0.99921	FALSE
novel_circ_0000274	4.60978	4.15696	0.013392	0.98014	0.99921	FALSE
novel_circ_0000284	17.4273	25.8251	-0.34933	0.49821	0.99921	FALSE
novel_circ_0000299	11.3146	15.017	-0.29857	0.51952	0.99921	FALSE
novel_circ_0000302	1.12396	3.02564	-0.37418	0.45029	NA	FALSE
novel_circ_0000313	5.73375	7.69037	-0.29897	0.56082	0.99921	FALSE
novel_circ_0000314	4.95162	6.08945	-0.17678	0.73735	0.99921	FALSE
novel_circ_0000315	2.81964	1.6825	0.21487	0.68003	NA	FALSE
novel_circ_0000316	2.58157	3.65316	-0.14451	0.78448	0.99921	FALSE
novel_circ_0000327	37.25	16.9362	0.85338	0.050593	0.99921	FALSE
novel_circ_0000338	10.1094	4.89166	0.53169	0.31814	0.99921	FALSE
novel_circ_0000345	17.8745	11.2915	0.52882	0.25052	0.99921	FALSE
novel_circ_0000347	9.54703	3.67351	0.72168	0.17669	0.99921	FALSE
novel_circ_0000357	3.25594	4.46865	-0.16498	0.74773	0.99921	FALSE
novel_circ_0000372	1.17839	5.12257	-0.82441	0.1222	0.99921	FALSE
novel_circ_0000397	4.59541	0.696536	0.78341	0.12228	NA	FALSE
novel_circ_0000399	4.51951	1.55623	0.52562	0.29715	0.99921	FALSE
novel_circ_0000403	1.79834	1.63782	0.044169	0.90723	NA	FALSE
novel_circ_0000406	27.3735	30.601	-0.10534	0.78745	0.99921	FALSE
novel_circ_0000427	2.99001	2.90065	-0.0081261	0.98729	NA	FALSE
novel_circ_0000435	5.09942	3.11374	0.30282	0.5733	0.99921	FALSE
novel_circ_0000449	0.674378	3.70309	-0.67209	0.18173	NA	FALSE
novel_circ_0000452	9.79548	13.4128	-0.30418	0.52639	0.99921	FALSE
novel_circ_0000461	4.63125	3.79119	0.07425	0.88581	0.99921	FALSE
novel_circ_0000466	6.13399	6.93531	-0.10075	0.84988	0.99921	FALSE
novel_circ_0000480	2.79707	1.50757	0.23144	0.6346	NA	FALSE
novel_circ_0000498	2.83291	2.18503	0.05522	0.9022	NA	FALSE
novel_circ_0000501	6.85771	16.1247	-0.85426	0.073768	0.99921	FALSE
novel_circ_0000509	7.82458	8.65598	-0.077635	0.87646	0.99921	FALSE
novel_circ_0000510	5.9134	5.24883	0.10656	0.84159	0.99921	FALSE
novel_circ_0000518	10.2039	12.1598	-0.18886	0.68557	0.99921	FALSE
novel_circ_0000524	9.42179	11.8322	-0.2493	0.59577	0.99921	FALSE
novel_circ_0000525	23.439	35.3295	-0.53792	0.12627	0.99921	FALSE
novel_circ_0000529	1.12396	3.60975	-0.44846	0.36844	NA	FALSE
novel_circ_0000532	3.51658	3.25782	0.031255	0.95373	0.99921	FALSE
novel_circ_0000540	5.23482	3.42225	0.1694	0.73994	0.99921	FALSE
novel_circ_0000542	8.40448	5.24883	0.37793	0.47117	0.99921	FALSE
novel_circ_0000543	3.76394	7.0576	-0.46694	0.38457	0.99921	FALSE
novel_circ_0000546	8.28455	6.40845	0.27642	0.59369	0.99921	FALSE
novel_circ_0000558	1.67311	0.753786	0.16895	0.67757	NA	FALSE
novel_circ_0000559	10.9287	12.7248	-0.12379	0.80017	0.99921	FALSE
novel_circ_0000563	6.26961	1.39307	0.74953	0.15281	0.99921	FALSE
novel_circ_0000568	4.0113	2.18375	0.27466	0.57136	0.99921	FALSE
novel_circ_0000572	0.674378	0	0.18497	0.47223	NA	FALSE
novel_circ_0000576	9.75035	11.6191	-0.15005	0.75724	0.99921	FALSE
novel_circ_0000578	0.674378	2.6047	-0.41773	0.37861	NA	FALSE
novel_circ_0000583	0.899171	1.09188	-0.0058986	0.98633	NA	FALSE
novel_circ_0000584	0.944304	2.02059	-0.21143	0.61563	NA	FALSE
novel_circ_0000602	3.48472	3.14539	0.052637	0.91633	0.99921	FALSE
novel_circ_0000605	1.12396	2.88156	-0.30215	0.51005	NA	FALSE
novel_circ_0000611	3.04443	2.77438	0.060747	0.90998	NA	FALSE
novel_circ_0000613	13.4835	16.2002	-0.2277	0.62687	0.99921	FALSE
novel_circ_0000616	2.06827	3.30123	-0.2263	0.66529	NA	FALSE
novel_circ_0000625	4.66311	5.14165	-0.06736	0.90018	0.99921	FALSE
novel_circ_0000636	3.96617	5.35474	-0.23395	0.66202	0.99921	FALSE
novel_circ_0000687	3.23846	1.39307	0.24036	0.5918	NA	FALSE
novel_circ_0000689	5.39191	2.68628	0.48918	0.3587	0.99921	FALSE
novel_circ_0000698	46.171	35.8222	0.32228	0.36285	0.99921	FALSE
novel_circ_0000700	4.65912	6.44662	-0.18208	0.73532	0.99921	FALSE
novel_circ_0000701	5.16313	5.73752	-0.061073	0.90967	0.99921	FALSE
novel_circ_0000703	15.4029	11.8895	0.29323	0.5075	0.99921	FALSE
novel_circ_0000709	4.85605	8.25937	-0.35831	0.50594	0.99921	FALSE
novel_circ_0000727	1.12396	4.16745	-0.5559	0.27313	NA	FALSE
novel_circ_0000731	0	0.502524	-0.16944	0.49647	NA	FALSE
novel_circ_0000734	0	0	NA	NA	NA	NA
novel_circ_0000735	7.73939	8.35605	-0.088661	0.86032	0.99921	FALSE
novel_circ_0000745	2.12269	3.80376	-0.38991	0.46781	NA	FALSE
novel_circ_0000746	0	0	NA	NA	NA	NA
novel_circ_0000750	1.0932	0	0.21076	0.43904	NA	FALSE
novel_circ_0000780	5.48639	3.2769	0.42788	0.42393	0.99921	FALSE
novel_circ_0000781	1.62797	1.45032	0.035849	0.93993	NA	FALSE
novel_circ_0000808	5.05008	4.85349	-0.033456	0.95046	0.99921	FALSE
novel_circ_0000814	6.70062	9.07819	-0.34252	0.50836	0.99921	FALSE
novel_circ_0000817	1.12396	3.81028	-0.41866	0.37435	NA	FALSE
novel_circ_0000818	1.40318	1.16089	0.041885	0.91982	NA	FALSE
novel_circ_0000826	0	0	NA	NA	NA	NA
novel_circ_0000843	10.632	3.84844	0.78526	0.13822	0.99921	FALSE
novel_circ_0000845	2.80636	4.13787	-0.21368	0.68079	0.99921	FALSE
novel_circ_0000851	2.48709	1.63782	0.20419	0.66688	NA	FALSE
novel_circ_0000858	2.54042	2.16594	0.0418	0.93335	NA	FALSE
novel_circ_0000859	0	3.54725	-1.0059	0.037936	NA	TRUE
novel_circ_0000864	11.7868	7.2707	0.38265	0.46653	0.99921	FALSE
novel_circ_0000866	11.2509	11.229	0.024759	0.9588	0.99921	FALSE
novel_circ_0000868	1.79834	2.88156	-0.15643	0.73461	NA	FALSE
novel_circ_0000872	0.899171	0	0.19531	0.45846	NA	FALSE
novel_circ_0000905	2.78778	0.753786	0.35974	0.41716	NA	FALSE
novel_circ_0000933	5.41868	4.62131	0.085975	0.8702	0.99921	FALSE
novel_circ_0000938	4.02988	2.93754	0.2277	0.66512	0.99921	FALSE
novel_circ_0000941	9.4125	8.61384	0.022621	0.96435	0.99921	FALSE
novel_circ_0000948	2.06827	3.78467	-0.32759	0.53582	NA	FALSE
novel_circ_0000953	2.13198	0.966882	0.27128	0.56644	NA	FALSE
novel_circ_0000954	132.536	161.677	-0.26503	0.2566	0.99921	FALSE
novel_circ_0000955	9.197	8.7506	-0.0095189	0.98502	0.99921	FALSE
novel_circ_0000959	1.39389	4.26287	-0.65757	0.21387	NA	FALSE
novel_circ_0000962	2.98181	5.33566	-0.4019	0.45277	0.99921	FALSE
novel_circ_0000974	0.674378	0.502524	0.040506	0.89493	NA	FALSE
novel_circ_0000975	5.12597	1.63782	0.41323	0.37574	0.99921	FALSE
novel_circ_0000982	26.5038	20.6474	0.30015	0.46148	0.99921	FALSE
novel_circ_0000983	12.7167	16.6041	-0.27391	0.55767	0.99921	FALSE
novel_circ_0000984	5.89193	3.99252	0.27712	0.60664	0.99921	FALSE
novel_circ_0000997	3.51658	1.97193	0.26713	0.61093	NA	FALSE
novel_circ_0000999	0	0.753786	-0.18654	0.47203	NA	FALSE
novel_circ_0001002	7.6635	7.92127	-0.00077176	0.99878	0.99972	FALSE
novel_circ_0001003	5.37863	2.14686	0.56152	0.29598	0.99921	FALSE
novel_circ_0001004	2.61741	0.696536	0.32578	0.44931	NA	FALSE
novel_circ_0001005	4.84386	1.39307	0.56343	0.27189	0.99921	FALSE
novel_circ_0001016	3.02186	2.02059	0.24457	0.63755	NA	FALSE
novel_circ_0001032	4.10577	6.06512	-0.34225	0.52192	0.99921	FALSE
novel_circ_0001037	5.88264	5.15548	0.089986	0.86629	0.99921	FALSE
novel_circ_0001038	1.85276	3.17099	-0.25131	0.61837	NA	FALSE
novel_circ_0001050	2.76521	3.49525	-0.097549	0.84566	0.99921	FALSE
novel_circ_0001054	0.449585	1.62525	-0.20832	0.55885	NA	FALSE
novel_circ_0001070	2.71188	1.93376	0.13275	0.79985	NA	FALSE
novel_circ_0001071	4.39318	6.41497	-0.30805	0.56283	0.99921	FALSE
novel_circ_0001081	0.449585	3.04472	-0.66523	0.1762	NA	FALSE
novel_circ_0001093	3.96617	8.06535	-0.54065	0.31068	0.99921	FALSE
novel_circ_0001094	0.728801	1.45032	-0.18524	0.65044	NA	FALSE
novel_circ_0001097	0.674378	2.72969	-0.24756	0.51699	NA	FALSE
novel_circ_0001107	2.57228	2.68628	0.033804	0.94743	NA	FALSE
novel_circ_0001109	1.0932	1.00505	0.0066092	0.98491	NA	FALSE
novel_circ_0001122	4.39318	9.33343	-0.63535	0.22285	0.99921	FALSE
novel_circ_0001125	4.13763	5.86904	-0.32878	0.53826	0.99921	FALSE
novel_circ_0001127	2.85149	1.09188	0.42154	0.38081	NA	FALSE
novel_circ_0001129	8.70627	5.59217	0.40408	0.4393	0.99921	FALSE
novel_circ_0001130	3.96617	3.97344	-0.023848	0.96463	0.99921	FALSE
novel_circ_0001151	5.49966	5.33566	0.023926	0.96395	0.99921	FALSE
novel_circ_0001156	1.57355	2.56128	-0.15356	0.75131	NA	FALSE
novel_circ_0001157	3.88098	6.7669	-0.5076	0.33703	0.99921	FALSE
novel_circ_0001158	0.449585	5.98751	-1.0896	0.036936	0.99921	TRUE
novel_circ_0001160	9.89815	6.05255	0.35611	0.50745	0.99921	FALSE
novel_circ_0001174	4.22281	1.63782	0.50859	0.31624	NA	FALSE
novel_circ_0001180	1.90719	2.25277	-0.051201	0.91503	NA	FALSE
novel_circ_0001184	6.76433	7.55885	-0.13082	0.80129	0.99921	FALSE
novel_circ_0001194	7.65421	7.48984	0.02554	0.96124	0.99921	FALSE
novel_circ_0001196	116.966	123.072	-0.072115	0.74725	0.99921	FALSE
novel_circ_0001200	9.46184	12.5933	-0.25069	0.61071	0.99921	FALSE
novel_circ_0001207	5.01423	11.6881	-0.80207	0.11072	0.99921	FALSE
novel_circ_0001209	62.1311	69.2488	-0.13961	0.62029	0.99921	FALSE
novel_circ_0001217	5.16313	4.70083	0.03754	0.94231	0.99921	FALSE
novel_circ_0001226	17.6723	9.5117	0.64416	0.17106	0.99921	FALSE
novel_circ_0001228	6.35479	8.06535	-0.14873	0.77655	0.99921	FALSE
novel_circ_0001229	18.4433	26.0902	-0.42344	0.2807	0.99921	FALSE
novel_circ_0001237	3.21589	1.63782	0.31524	0.51464	NA	FALSE
novel_circ_0001253	2.95924	5.1725	-0.46868	0.384	0.99921	FALSE
novel_circ_0001264	35.7716	34.1236	0.062231	0.90166	0.99921	FALSE
novel_circ_0001266	13.582	23.1692	-0.6212	0.1479	0.99921	FALSE
novel_circ_0001270	0	0.928715	-0.19458	0.46097	NA	FALSE
novel_circ_0001273	3.43959	3.11247	0.077541	0.87691	0.99921	FALSE
novel_circ_0001275	10.3159	8.68683	0.19268	0.70466	0.99921	FALSE
novel_circ_0001279	2.29306	3.04472	-0.13826	0.79201	NA	FALSE
novel_circ_0001282	0.944304	1.46941	-0.14447	0.72524	NA	FALSE
novel_circ_0001285	0	2.64286	-0.58181	0.15543	NA	FALSE
novel_circ_0001288	0	3.15064	-0.84202	0.068592	NA	FALSE
novel_circ_0001301	28.8789	24.3018	0.18021	0.65128	0.99921	FALSE
novel_circ_0001303	8.77817	7.22474	0.23857	0.6377	0.99921	FALSE
novel_circ_0001310	3.54844	1.70158	0.35842	0.49743	NA	FALSE
novel_circ_0001317	12.5392	12.2827	0.032616	0.94631	0.99921	FALSE
novel_circ_0001318	6.16076	3.6926	0.32845	0.54193	0.99921	FALSE
novel_circ_0001322	11.2746	10.0937	0.085795	0.85698	0.99921	FALSE
novel_circ_0001326	0.449585	3.06905	-0.63915	0.19029	NA	FALSE
novel_circ_0001327	1.822	5.27316	-0.54503	0.29271	0.99921	FALSE
novel_circ_0001328	3.98873	6.49004	-0.36343	0.49841	0.99921	FALSE
novel_circ_0001335	6.23775	1.95285	0.74859	0.16462	0.99921	FALSE
novel_circ_0001341	6.33223	12.271	-0.58899	0.24168	0.99921	FALSE
novel_circ_0001354	15.25	16.566	-0.11809	0.78407	0.99921	FALSE
novel_circ_0001359	1.90719	3.49	-0.33492	0.52479	NA	FALSE
novel_circ_0001363	5.00494	2.05876	0.66576	0.21638	0.99921	FALSE
novel_circ_0001379	3.88918	3.23222	0.11988	0.80864	0.99921	FALSE
novel_circ_0001380	5.97182	4.66346	0.23082	0.66635	0.99921	FALSE
novel_circ_0001404	2.49638	6.21444	-0.56137	0.29602	0.99921	FALSE
novel_circ_0001412	5.97182	2.33435	0.62718	0.2409	0.99921	FALSE
novel_circ_0001423	1.90719	5.48499	-0.54672	0.29991	0.99921	FALSE
novel_circ_0001432	1.61868	1.85743	-0.056341	0.89596	NA	FALSE
novel_circ_0001433	1.822	0.464358	0.21973	0.5416	NA	FALSE
novel_circ_0001438	1.84348	1.16089	0.11274	0.79145	NA	FALSE
novel_circ_0001439	6.70062	5.00282	0.23117	0.65928	0.99921	FALSE
novel_circ_0001441	22.0666	16.1154	0.33855	0.41628	0.99921	FALSE
novel_circ_0001449	5.92778	5.69935	0.0055435	0.99162	0.99921	FALSE
novel_circ_0001452	5.82002	2.5422	0.6227	0.24745	0.99921	FALSE
novel_circ_0001462	15.5536	17.5572	-0.14725	0.75957	0.99921	FALSE
novel_circ_0001483	0.899171	4.58187	-0.71253	0.16795	NA	FALSE
novel_circ_0001497	1.86604	1.97193	-0.059062	0.90165	NA	FALSE
novel_circ_0001499	17.2371	19.0622	-0.10117	0.81245	0.99921	FALSE
novel_circ_0001500	3.08557	0.464358	0.52593	0.24553	NA	FALSE
novel_circ_0001507	1.85276	1.39307	0.077266	0.85815	NA	FALSE
novel_circ_0001508	7.5146	7.84828	-0.064702	0.9003	0.99921	FALSE
novel_circ_0001510	4.87463	4.68906	0.038589	0.94246	0.99921	FALSE
novel_circ_0001516	12.3759	13.0365	-0.025346	0.95626	0.99921	FALSE
novel_circ_0001527	11.8144	7.31157	0.49113	0.34393	0.99921	FALSE
novel_circ_0001532	3.067	3.1888	-0.002295	0.99646	0.99921	FALSE
novel_circ_0001533	1.57355	3.41366	-0.23323	0.60676	NA	FALSE
novel_circ_0001542	1.17839	0	0.33976	0.30872	NA	FALSE
novel_circ_0001548	2.95924	0	0.87386	0.060533	NA	FALSE
novel_circ_0001577	0.674378	0.753786	-0.012649	0.96873	NA	FALSE
novel_circ_0001579	2.61741	2.4172	-0.013195	0.97863	NA	FALSE
novel_circ_0001582	14.2646	17.6132	-0.23035	0.58429	0.99921	FALSE
novel_circ_0001584	3.17076	2.52312	0.16312	0.75684	NA	FALSE
novel_circ_0001589	4.50203	2.31002	0.47753	0.37499	0.99921	FALSE
novel_circ_0001595	7.57831	3.78467	0.59802	0.25923	0.99921	FALSE
novel_circ_0001598	3.26922	0	0.97447	0.042055	NA	TRUE
novel_circ_0001599	14.2685	9.25837	0.38605	0.43372	0.99921	FALSE
novel_circ_0001602	9.81695	7.16876	0.29099	0.55568	0.99921	FALSE
novel_circ_0001616	11.063	13.6397	-0.23714	0.60543	0.99921	FALSE
novel_circ_0001619	20.3189	20.0165	0.028324	0.95701	0.99921	FALSE
novel_circ_0001622	2.34748	2.8434	-0.15094	0.77261	NA	FALSE
novel_circ_0001623	23.3722	23.9214	-0.074905	0.86628	0.99921	FALSE
novel_circ_0001627	2.94597	2.14686	0.13012	0.79672	NA	FALSE
novel_circ_0001629	8.1686	5.31785	0.24378	0.64959	0.99921	FALSE
novel_circ_0001633	3.95688	3.72218	0.012271	0.98164	0.99921	FALSE
novel_circ_0001635	0	2.12778	-0.53228	0.18014	NA	FALSE
novel_circ_0001636	6.34152	8.52574	-0.22222	0.67816	0.99921	FALSE
novel_circ_0001637	3.00039	2.64938	0.033653	0.94645	NA	FALSE
novel_circ_0001638	5.78817	4.62131	0.11114	0.83646	0.99921	FALSE
novel_circ_0001642	3.23736	2.16594	0.15721	0.75611	NA	FALSE
novel_circ_0001643	4.03917	7.31681	-0.27469	0.59366	0.99921	FALSE
novel_circ_0001645	4.38499	3.46042	0.094626	0.85907	0.99921	FALSE
novel_circ_0001646	1.12396	2.14686	-0.18798	0.67002	NA	FALSE
novel_circ_0001655	2.24793	1.50757	0.091501	0.81466	NA	FALSE
novel_circ_0001665	3.70952	0	0.77778	0.082173	NA	FALSE
novel_circ_0001682	2.35677	2.14686	0.024518	0.96081	NA	FALSE
novel_circ_0001684	18.5035	25.3929	-0.36903	0.43421	0.99921	FALSE
novel_circ_0001685	6.91104	9.04861	-0.20979	0.69693	0.99921	FALSE
novel_circ_0001687	4.15511	3.44134	0.093435	0.85651	0.99921	FALSE
novel_circ_0001692	3.40883	3.44006	0.025837	0.96095	0.99921	FALSE
novel_circ_0001710	4.36242	2.90065	0.21547	0.68851	0.99921	FALSE
novel_circ_0001712	31.6999	37.5619	-0.20935	0.52324	0.99921	FALSE
novel_circ_0001716	1.85276	2.64938	-0.16548	0.74069	NA	FALSE
novel_circ_0001718	4.67639	3.15191	0.15669	0.75981	0.99921	FALSE
novel_circ_0001724	6.53844	6.81031	-0.028838	0.95535	0.99921	FALSE
novel_circ_0001725	1.99237	2.31002	-0.033919	0.94757	NA	FALSE
novel_circ_0001728	3.52587	2.39812	0.18831	0.72385	NA	FALSE
novel_circ_0001729	30.8275	19.7686	0.54503	0.1601	0.99921	FALSE
novel_circ_0001738	4.30909	3.02564	0.22871	0.67041	0.99921	FALSE
novel_circ_0001739	80.8924	75.0103	0.11314	0.66037	0.99921	FALSE
novel_circ_0001740	7.87501	11.0857	-0.27257	0.59495	0.99921	FALSE
novel_circ_0001749	2.69751	1.85743	0.089722	0.82283	NA	FALSE
novel_circ_0001751	22.1292	16.9357	0.35107	0.38646	0.99921	FALSE
novel_circ_0001761	0.449585	0	0.16817	0.4955	NA	FALSE
novel_circ_0001769	6.23775	0.928715	0.97471	0.06568	0.99921	FALSE
novel_circ_0001770	2.36076	0.928715	0.17002	0.6536	NA	FALSE
novel_circ_0001771	3.63362	1.50757	0.36579	0.46594	NA	FALSE
novel_circ_0001777	19.591	9.12034	0.86905	0.05729	0.99921	FALSE
novel_circ_0001779	3.66548	6.0947	-0.39775	0.45603	0.99921	FALSE
novel_circ_0001782	2.21716	1.00505	0.2254	0.60618	NA	FALSE
novel_circ_0001799	4.57793	5.02842	-0.12456	0.81704	0.99921	FALSE
novel_circ_0001802	6.39463	1.39307	0.4773	0.30431	0.99921	FALSE
novel_circ_0001806	0	0.966882	-0.28963	0.35669	NA	FALSE
novel_circ_0001814	3.75995	5.98878	-0.32474	0.54647	0.99921	FALSE
novel_circ_0001818	1.57355	1.25631	0.048343	0.89701	NA	FALSE
novel_circ_0001824	42.9981	48.1141	-0.17056	0.61543	0.99921	FALSE
novel_circ_0001827	3.98474	3.92478	-0.0028694	0.9956	0.99921	FALSE
novel_circ_0001829	3.84514	5.74404	-0.23622	0.65414	0.99921	FALSE
novel_circ_0001837	5.60741	9.5117	-0.51266	0.32722	0.99921	FALSE
novel_circ_0001839	3.30108	3.11247	0.076228	0.88472	0.99921	FALSE
novel_circ_0001845	0.899171	0.753786	0.030776	0.9268	NA	FALSE
novel_circ_0001846	0	0.696536	-0.18394	0.47567	NA	FALSE
novel_circ_0001867	18.5551	17.6408	0.038697	0.92627	0.99921	FALSE
novel_circ_0001868	5.02751	4.09971	0.087304	0.87124	0.99921	FALSE
novel_circ_0001870	10.2358	7.19436	0.24885	0.63755	0.99921	FALSE
novel_circ_0001871	3.08956	5.04623	-0.32468	0.5411	0.99921	FALSE
novel_circ_0001872	4.08321	5.1725	-0.21368	0.68901	0.99921	FALSE
novel_circ_0001878	1.34876	0	0.25687	0.38631	NA	FALSE
novel_circ_0001883	4.66311	7.45819	-0.44268	0.40093	0.99921	FALSE
novel_circ_0001884	17.5391	18.5578	-0.034802	0.93904	0.99921	FALSE
novel_circ_0001890	1.54279	9.27427	-1.1951	0.026505	0.99921	TRUE
novel_circ_0001892	17.4897	14.1553	0.19527	0.6673	0.99921	FALSE
novel_circ_0001898	3.26922	1.16089	0.40285	0.41612	NA	FALSE
novel_circ_0001909	1.62797	4.03594	-0.48997	0.35678	NA	FALSE
novel_circ_0001916	45.6516	47.8117	-0.064693	0.84128	0.99921	FALSE
novel_circ_0001917	1.54279	1.72067	-0.057718	0.90298	NA	FALSE
novel_circ_0001918	1.85276	1.16089	0.12621	0.76865	NA	FALSE
novel_circ_0001927	2.06827	5.50407	-0.52201	0.32516	0.99921	FALSE
novel_circ_0001936	14.6464	15.0795	-0.013575	0.97605	0.99921	FALSE
novel_circ_0001940	4.20025	4.11227	0.046558	0.93111	0.99921	FALSE
novel_circ_0001948	4.78944	5.47242	-0.077944	0.88466	0.99921	FALSE
novel_circ_0001958	5.09013	3.17099	0.27764	0.60525	0.99921	FALSE
novel_circ_0001961	3.07628	0.753786	0.52225	0.2865	NA	FALSE
novel_circ_0001963	0	1.39307	-0.25835	0.38615	NA	FALSE
novel_circ_0001966	1.12396	1.6825	-0.10779	0.80181	NA	FALSE
novel_circ_0001968	4.21353	3.94784	0.088797	0.86891	0.99921	FALSE
novel_circ_0001973	4.87463	4.77589	0.060056	0.91108	0.99921	FALSE
novel_circ_0001974	3.40883	2.75529	0.14224	0.79138	0.99921	FALSE
novel_circ_0001975	13.3572	15.8958	-0.21987	0.63041	0.99921	FALSE
novel_circ_0001976	6.50659	4.15568	0.37482	0.48573	0.99921	FALSE
novel_circ_0001977	7.06502	8.12912	-0.14562	0.7742	0.99921	FALSE
novel_circ_0001980	2.71188	0.966882	0.44118	0.38803	NA	FALSE
novel_circ_0001986	3.17076	4.66998	-0.24734	0.64518	0.99921	FALSE
novel_circ_0001987	8.49076	6.07036	0.30142	0.55529	0.99921	FALSE
novel_circ_0001991	0.899171	0.696536	0.040793	0.90243	NA	FALSE
novel_circ_0002001	7.79382	4.18653	0.49598	0.34706	0.99921	FALSE
novel_circ_0002006	9.42998	5.73752	0.48381	0.33774	0.99921	FALSE
novel_circ_0002009	2.14526	0.696536	0.25905	0.53722	NA	FALSE
novel_circ_0002010	4.24538	2.16594	0.35696	0.50478	0.99921	FALSE
novel_circ_0002016	5.49147	4.03069	0.15706	0.7678	0.99921	FALSE
novel_circ_0002018	3.49401	1.45032	0.44274	0.40074	NA	FALSE
novel_circ_0002022	3.48074	1.95285	0.26655	0.60002	NA	FALSE
novel_circ_0002023	3.25594	3.82284	-0.055684	0.91719	0.99921	FALSE
novel_circ_0002024	9.00406	9.10125	-0.0066721	0.98932	0.99921	FALSE
novel_circ_0002031	6.37206	3.31507	0.38297	0.47407	0.99921	FALSE
novel_circ_0002050	13.7216	13.9199	-0.063385	0.89595	0.99921	FALSE
novel_circ_0002054	6.69952	6.17755	0.037832	0.94401	0.99921	FALSE
novel_circ_0002055	10.2214	17.7954	-0.55309	0.22674	0.99921	FALSE
novel_circ_0002057	21.6889	34.6199	-0.55624	0.12629	0.99921	FALSE
novel_circ_0002058	1.17839	1.6825	-0.14433	0.75854	NA	FALSE
novel_circ_0002059	4.13763	3.86101	0.058069	0.91415	0.99921	FALSE
novel_circ_0002065	4.71753	1.25631	0.58714	0.25159	NA	FALSE
novel_circ_0002081	3.42631	0	0.73121	0.095691	NA	FALSE
novel_circ_0002087	1.88861	0.464358	0.21797	0.54468	NA	FALSE
novel_circ_0002092	7.28981	5.39291	0.26236	0.6191	0.99921	FALSE
novel_circ_0002093	5.53971	6.8814	-0.15781	0.76792	0.99921	FALSE
novel_circ_0002098	5.22154	3.00656	0.38345	0.47643	0.99921	FALSE
novel_circ_0002099	2.34748	4.12276	-0.27645	0.59648	0.99921	FALSE
novel_circ_0002106	19.9717	13.3102	0.44711	0.32902	0.99921	FALSE
novel_circ_0002113	4.96489	1.63782	0.5531	0.27432	0.99921	FALSE
novel_circ_0002116	17.3347	16.6167	0.077656	0.86332	0.99921	FALSE
novel_circ_0002124	3.97944	1.45032	0.38777	0.43443	NA	FALSE
novel_circ_0002125	0.728801	2.25277	-0.29412	0.49006	NA	FALSE
novel_circ_0002136	1.34876	0.753786	0.10438	0.76828	NA	FALSE
novel_circ_0002138	1.67311	0	0.42095	0.24628	NA	FALSE
novel_circ_0002161	3.19223	1.85743	0.16968	0.70799	NA	FALSE
novel_circ_0002175	2.02313	5.91977	-0.50908	0.32853	0.99921	FALSE
novel_circ_0002184	1.86604	3.76034	-0.43118	0.41364	NA	FALSE
novel_circ_0002185	0.449585	1.43124	-0.25111	0.53108	NA	FALSE
novel_circ_0002188	3.70952	3.14539	0.084869	0.86604	0.99921	FALSE
novel_circ_0002194	2.57228	2.90065	-0.1138	0.8296	NA	FALSE
novel_circ_0002197	0.899171	3.49525	-0.39785	0.38267	NA	FALSE
novel_circ_0002201	10.5057	14.8526	-0.40856	0.3734	0.99921	FALSE
novel_circ_0002205	4.69497	5.34743	-0.14059	0.79295	0.99921	FALSE
novel_circ_0002210	7.0024	4.37005	0.26748	0.61941	0.99921	FALSE
novel_circ_0002211	4.23609	1.91468	0.38246	0.46876	0.99921	FALSE
novel_circ_0002219	1.88861	0	0.31429	0.3297	NA	FALSE
novel_circ_0002226	3.067	4.60096	-0.30431	0.57211	0.99921	FALSE
novel_circ_0002229	0.449585	1.45032	-0.25736	0.52363	NA	FALSE
novel_circ_0002231	4.22281	1.95285	0.43017	0.4213	0.99921	FALSE
novel_circ_0002232	31.2903	27.9589	0.18093	0.61789	0.99921	FALSE
novel_circ_0002233	17.7216	17.1041	0.098323	0.82711	0.99921	FALSE
novel_circ_0002234	5.43196	5.77569	-0.03246	0.95116	0.99921	FALSE
novel_circ_0002241	4.26396	5.33566	-0.13212	0.80621	0.99921	FALSE
novel_circ_0002246	1.822	0	0.31228	0.33149	NA	FALSE
novel_circ_0002253	3.02186	2.39812	0.097441	0.85377	NA	FALSE
novel_circ_0002287	8.21155	13.7022	-0.53846	0.25893	0.99921	FALSE
novel_circ_0002289	1.99237	4.25555	-0.37454	0.46299	0.99921	FALSE
novel_circ_0002291	8.59453	6.27614	0.24346	0.64485	0.99921	FALSE
novel_circ_0002305	3.75066	3.54725	0.046433	0.9313	0.99921	FALSE
novel_circ_0002308	4.61907	7.33192	-0.39768	0.44943	0.99921	FALSE
novel_circ_0002309	4.62836	7.23126	-0.32866	0.54117	0.99921	FALSE
novel_circ_0002312	3.99802	3.86626	0.068136	0.89927	0.99921	FALSE
novel_circ_0002313	30.883	27.1878	0.12587	0.76095	0.99921	FALSE
novel_circ_0002325	13.316	12.461	0.021918	0.96255	0.99921	FALSE
novel_circ_0002333	1.88861	0.502524	0.20897	0.56174	NA	FALSE
novel_circ_0002344	20.178	17.7572	0.19782	0.63088	0.99921	FALSE
novel_circ_0002345	0.449585	4.97722	-0.92605	0.070343	NA	FALSE
novel_circ_0002354	6.30147	4.02337	0.25663	0.63268	0.99921	FALSE
novel_circ_0002356	10.6668	3.86753	0.77587	0.14289	0.99921	FALSE
novel_circ_0002357	0.728801	2.68755	-0.40214	0.36926	NA	FALSE
novel_circ_0002362	0.449585	1.21814	-0.20294	0.60227	NA	FALSE
novel_circ_0002363	0	1.8956	-0.49156	0.20299	NA	FALSE
novel_circ_0002366	2.66675	1.63782	0.19242	0.6653	NA	FALSE
novel_circ_0002368	6.39064	4.06154	0.25333	0.63812	0.99921	FALSE
novel_circ_0002369	18.981	13.8094	0.37424	0.38728	0.99921	FALSE
novel_circ_0002371	1.88861	0.696536	0.16331	0.65393	NA	FALSE
novel_circ_0002372	4.60978	3.74126	0.13112	0.80702	0.99921	FALSE
novel_circ_0002388	7.25795	4.2247	0.4282	0.41729	0.99921	FALSE
novel_circ_0002394	0.674378	4.20562	-0.78027	0.12857	NA	FALSE
novel_circ_0002396	8.1839	6.22096	0.26703	0.60954	0.99921	FALSE
novel_circ_0002398	11.1257	14.9533	-0.3264	0.46935	0.99921	FALSE
novel_circ_0002399	4.53279	3.47091	0.20964	0.69675	0.99921	FALSE
novel_circ_0002400	12.0115	11.1001	0.039857	0.93974	0.99921	FALSE
novel_circ_0002404	1.84348	3.6926	-0.3362	0.50386	NA	FALSE
novel_circ_0002405	3.29179	0	0.94292	0.047181	NA	TRUE
novel_circ_0002417	5.61272	5.1725	0.066578	0.90163	0.99921	FALSE
novel_circ_0002423	2.12269	0	0.69088	0.11168	NA	FALSE
novel_circ_0002426	4.39428	1.93376	0.444	0.40464	0.99921	FALSE
novel_circ_0002433	17.0473	16.7417	0.061876	0.88785	0.99921	FALSE
novel_circ_0002435	0.728801	0.966882	-0.076716	0.84148	NA	FALSE
novel_circ_0002436	0	0	NA	NA	NA	NA
novel_circ_0002460	34.6784	38.1093	-0.1175	0.77175	0.99921	FALSE
novel_circ_0002461	5.78707	4.0741	0.30365	0.57087	0.99921	FALSE
novel_circ_0002487	4.20025	6.96616	-0.38015	0.47748	0.99921	FALSE
novel_circ_0002493	28.0488	25.4578	0.072761	0.87574	0.99921	FALSE
novel_circ_0002494	3.29179	0.928715	0.4677	0.34145	NA	FALSE
novel_circ_0002510	4.58831	2.91973	0.18122	0.71877	0.99921	FALSE
novel_circ_0002512	20.0753	14.2698	0.33664	0.44065	0.99921	FALSE
novel_circ_0002514	244.754	243.606	0.0032301	0.98958	0.99921	FALSE
novel_circ_0002516	9.13328	4.81533	0.46083	0.38666	0.99921	FALSE
novel_circ_0002539	9.80876	12.5413	-0.24434	0.61209	0.99921	FALSE
novel_circ_0002541	4.83457	4.67856	-0.026133	0.96125	0.99921	FALSE
novel_circ_0002547	9.17443	2.4172	0.99792	0.061089	0.99921	FALSE
novel_circ_0002555	3.23846	3.31507	-0.033848	0.94824	0.99921	FALSE
novel_circ_0002576	19.8425	22.1325	-0.096362	0.82786	0.99921	FALSE
novel_circ_0002583	11.1772	5.52443	0.61948	0.23691	0.99921	FALSE
novel_circ_0002594	0.899171	3.71168	-0.45046	0.33066	NA	FALSE
novel_circ_0002602	1.84348	1.16089	0.11274	0.79145	NA	FALSE
novel_circ_0002609	3.23846	3.42225	-0.063099	0.90068	0.99921	FALSE
novel_circ_0002611	0	0.696536	-0.18394	0.47567	NA	FALSE
novel_circ_0002612	4.57793	3.82157	0.11344	0.82007	0.99921	FALSE
novel_circ_0002619	5.27908	7.98504	-0.27942	0.60327	0.99921	FALSE
novel_circ_0002620	5.78817	7.83445	-0.29317	0.56859	0.99921	FALSE
novel_circ_0002636	7.14621	12.2808	-0.5116	0.31422	0.99921	FALSE
novel_circ_0002639	4.58721	8.31789	-0.55315	0.2842	0.99921	FALSE
novel_circ_0002649	1.12396	1.25631	-0.017326	0.96182	NA	FALSE
novel_circ_0002656	1.0932	1.5944	-0.081517	0.84204	NA	FALSE
novel_circ_0002658	1.39389	0.696536	0.1394	0.72692	NA	FALSE
novel_circ_0002661	19.398	21.0375	-0.089791	0.83911	0.99921	FALSE
novel_circ_0002666	9.6362	2.4172	0.96547	0.072547	0.99921	FALSE
novel_circ_0002684	4.10577	0.696536	0.74011	0.14669	NA	FALSE
novel_circ_0002686	0	2.18375	-0.33711	0.31076	NA	FALSE
novel_circ_0002687	3.00039	5.33566	-0.35481	0.50745	0.99921	FALSE
novel_circ_0002691	1.99237	3.35848	-0.24497	0.64089	NA	FALSE
novel_circ_0002693	21.2218	14.0875	0.3891	0.40192	0.99921	FALSE
novel_circ_0002694	16.1985	14.0133	0.13386	0.78463	0.99921	FALSE
novel_circ_0002705	11.059	8.58092	0.22735	0.64594	0.99921	FALSE
novel_circ_0002710	3.25993	1.09188	0.35912	0.42301	NA	FALSE
novel_circ_0002725	2.59484	0.696536	0.42888	0.36688	NA	FALSE
novel_circ_0002727	4.35313	3.72218	0.079385	0.88271	0.99921	FALSE
novel_circ_0002740	4.49585	1.62525	0.25656	NA	NA	NA
novel_circ_0002753	18.6896	14.9598	0.24858	0.5535	0.99921	FALSE
novel_circ_0002758	1.34876	2.22319	-0.14322	0.74466	NA	FALSE
novel_circ_0002774	3.65619	1.43124	0.44668	0.3951	NA	FALSE
novel_circ_0002775	7.99604	5.72369	0.30058	0.56491	0.99921	FALSE
novel_circ_0002779	16.3472	10.7521	0.40092	0.39261	0.99921	FALSE
novel_circ_0002788	7.19135	4.85747	0.37601	0.47942	0.99921	FALSE
novel_circ_0002794	11.3823	12.757	-0.16657	0.72785	0.99921	FALSE
novel_circ_0002803	1.0932	0.753786	0.052076	0.87843	NA	FALSE
novel_circ_0002806	13.2946	10.207	0.26207	0.59548	0.99921	FALSE
novel_circ_0002807	25.2395	18.6576	0.3316	0.41808	0.99921	FALSE
novel_circ_0002816	1.99237	3.42225	-0.26824	0.59791	NA	FALSE
novel_circ_0002820	0.944304	0	0.19236	0.46235	NA	FALSE
novel_circ_0002835	1.34876	2.77438	-0.25606	0.60186	NA	FALSE
novel_circ_0002837	0	1.39307	-0.25835	0.38615	NA	FALSE
novel_circ_0002848	2.99001	4.38913	-0.2182	0.67317	0.99921	FALSE
novel_circ_0002860	6.99841	6.49528	0.10923	0.83865	0.99921	FALSE
novel_circ_0002862	4.58612	7.03725	-0.30361	0.57284	0.99921	FALSE
novel_circ_0002868	1.41646	2.02059	-0.10854	0.79876	NA	FALSE
novel_circ_0002876	8.08123	4.77716	0.36652	0.49265	0.99921	FALSE
novel_circ_0002877	8.20756	4.66998	0.48683	0.35357	0.99921	FALSE
novel_circ_0002879	5.9092	6.42102	-0.032662	0.95093	0.99921	FALSE
novel_circ_0002880	9.93399	13.1831	-0.32292	0.50735	0.99921	FALSE
novel_circ_0002883	0	0	NA	NA	NA	NA
novel_circ_0002888	0	2.20411	-0.5579	0.16714	NA	FALSE
novel_circ_0002898	0.449585	0.464358	-0.0019468	0.99456	NA	FALSE
novel_circ_0002899	6.91213	6.60247	0.086222	0.86838	0.99921	FALSE
novel_circ_0002902	19.949	8.93284	0.85754	0.054416	0.99921	FALSE
novel_circ_0002903	3.52587	1.43124	0.45388	0.38895	NA	FALSE
novel_circ_0002905	3.53516	2.02059	0.27755	0.57927	NA	FALSE
novel_circ_0002922	1.4576	0	0.26455	0.37824	NA	FALSE
novel_circ_0002928	30.6766	23.6158	0.31152	0.4022	0.99921	FALSE
novel_circ_0002938	3.50729	10.0747	-0.82785	0.12404	0.99921	FALSE
novel_circ_0002939	16.7395	15.83	0.078935	0.85751	0.99921	FALSE
novel_circ_0002948	0.674378	4.28195	-0.77307	0.13053	NA	FALSE
novel_circ_0002953	5.28307	6.30254	-0.11687	0.82822	0.99921	FALSE
novel_circ_0002954	34.4478	27.2794	0.32795	0.38122	0.99921	FALSE
novel_circ_0002967	3.93032	4.4378	-0.057392	0.91491	0.99921	FALSE
novel_circ_0002969	14.6679	13.2444	0.13362	0.77665	0.99921	FALSE
novel_circ_0002970	10.2358	4.56406	0.62496	0.23609	0.99921	FALSE
novel_circ_0002981	5.36934	3.59718	0.23757	0.65918	0.99921	FALSE
novel_circ_0002984	3.11634	6.93006	-0.50897	0.34471	0.99921	FALSE
novel_circ_0002985	4.28543	2.18503	0.38778	0.46783	0.99921	FALSE
novel_circ_0002988	0.449585	0.966882	-0.14246	0.70264	NA	FALSE
novel_circ_0002989	5.50786	2.82431	0.30957	0.54563	0.99921	FALSE
novel_circ_0002992	3.34621	0.502524	0.50271	0.26179	NA	FALSE
novel_circ_0002998	3.85841	2.25277	0.33013	0.53239	0.99921	FALSE
novel_circ_0002999	2.95924	2.77438	0.023971	0.96432	NA	FALSE
novel_circ_0003001	2.81964	1.16089	0.31474	0.51688	NA	FALSE
novel_circ_0003003	2.74265	6.19663	-0.53212	0.3221	0.99921	FALSE
novel_circ_0003012	6.4267	7.8653	-0.14827	0.78233	0.99921	FALSE
novel_circ_0003013	2.02313	1.21814	0.14914	0.72959	NA	FALSE
novel_circ_0003015	3.16147	0	0.96488	0.043622	NA	TRUE
novel_circ_0003016	13.7791	11.1231	0.22874	0.62459	0.99921	FALSE
novel_circ_0003017	23.8299	29.5282	-0.2956	0.4213	0.99921	FALSE
novel_circ_0003022	9.16514	9.21575	0.0018552	0.99702	0.99921	FALSE
novel_circ_0003027	4.94233	1.16089	0.6607	0.20122	0.99921	FALSE
novel_circ_0003031	8.06265	7.73251	0.059939	0.90907	0.99921	FALSE
novel_circ_0003041	2.9223	3.4795	-0.055169	0.90444	0.99921	FALSE
novel_circ_0003042	12.5596	21.3321	-0.57699	0.19282	0.99921	FALSE
novel_circ_0003043	12.2815	16.4141	-0.30466	0.4846	0.99921	FALSE
novel_circ_0003052	2.31563	5.56784	-0.59269	0.27057	0.99921	FALSE
novel_circ_0003059	36.0725	40.6513	-0.18562	0.58602	0.99921	FALSE
novel_circ_0003071	0	0	NA	NA	NA	NA
novel_circ_0003075	0	0	NA	NA	NA	NA
novel_circ_0003085	16.999	16.2931	0.084757	0.84964	0.99921	FALSE
novel_circ_0003092	5.92269	5.46718	0.084062	0.87597	0.99921	FALSE
novel_circ_0003094	2.09083	0.928715	0.20152	0.63806	NA	FALSE
novel_circ_0003100	12.5074	17.9764	-0.3291	0.49805	0.99921	FALSE
novel_circ_0003103	2.13198	5.21591	-0.56785	0.29021	0.99921	FALSE
novel_circ_0003106	26.2883	26.4231	-0.0014651	0.99698	0.99921	FALSE
novel_circ_0003107	3.03115	2.4172	0.099684	0.84527	NA	FALSE
novel_circ_0003108	24.2439	39.3378	-0.55319	0.17284	0.99921	FALSE
novel_circ_0003109	0	1.6825	-0.45856	0.22339	NA	FALSE
novel_circ_0003114	2.56299	0	0.59218	0.14923	NA	FALSE
novel_circ_0003115	3.23846	1.19906	0.35331	0.467	NA	FALSE
novel_circ_0003120	1.40318	1.91468	-0.13302	0.78199	NA	FALSE
novel_circ_0003124	1.34876	0.502524	0.15992	0.64424	NA	FALSE
novel_circ_0003125	4.76267	4.51413	-0.0059426	0.99108	0.99921	FALSE
novel_circ_0003127	1.88861	4.46213	-0.4096	0.41274	0.99921	FALSE
novel_circ_0003132	4.69497	2.4172	0.38261	0.47679	0.99921	FALSE
novel_circ_0003136	2.57228	0.753786	0.43104	0.36912	NA	FALSE
novel_circ_0003138	5.79636	2.88029	0.51195	0.33849	0.99921	FALSE
novel_circ_0003139	3.84514	4.56279	-0.065553	0.90287	0.99921	FALSE
novel_circ_0003140	3.77323	3.50908	0.034865	0.94836	0.99921	FALSE
novel_circ_0003141	0.674378	2.77438	-0.49568	0.3096	NA	FALSE
novel_circ_0003147	8.80713	7.15492	0.15257	0.777	0.99921	FALSE
novel_circ_0003154	0	2.64811	-0.55692	0.16733	NA	FALSE
novel_circ_0003164	24.9592	22.776	0.13448	0.74504	0.99921	FALSE
novel_circ_0003167	0	1.8956	-0.49156	0.20299	NA	FALSE
novel_circ_0003170	2.34748	3.39665	-0.18163	0.72632	NA	FALSE
novel_circ_0003171	5.66184	5.54876	-0.010367	0.98444	0.99921	FALSE
novel_circ_0003172	18.0953	24.3427	-0.28026	0.52227	0.99921	FALSE
novel_circ_0003173	2.57228	0	0.81951	0.073207	NA	FALSE
novel_circ_0003179	2.35677	0.753786	0.31525	0.47144	NA	FALSE
novel_circ_0003180	1.88861	3.71168	-0.25125	0.58216	NA	FALSE
novel_circ_0003199	0	1.46941	-0.406	0.25898	NA	FALSE
novel_circ_0003218	7.21391	3.00656	0.7114	0.18175	0.99921	FALSE
novel_circ_0003219	26.7454	14.0343	0.71929	0.10648	0.99921	FALSE
novel_circ_0003223	2.13198	2.4172	-0.075417	0.88012	NA	FALSE
novel_circ_0003225	5.18969	5.00282	-0.0077812	0.98835	0.99921	FALSE
novel_circ_0003239	4.42504	3.5781	0.10871	0.83966	0.99921	FALSE
novel_circ_0003244	0.449585	3.84844	-0.67201	0.15709	NA	FALSE
novel_circ_0003253	3.71881	3.1888	0.13623	0.79606	0.99921	FALSE
novel_circ_0003257	1.62797	1.72067	-0.027663	0.95381	NA	FALSE
novel_circ_0003259	9.64969	11.298	-0.11886	0.81954	0.99921	FALSE
novel_circ_0003275	24.6625	23.0285	0.073199	0.85664	0.99921	FALSE
novel_circ_0003276	13.6117	16.4969	-0.22411	0.6143	0.99921	FALSE
novel_circ_0003282	11.1546	15.0822	-0.23363	0.65315	0.99921	FALSE
novel_circ_0003286	5.55409	9.41374	-0.40088	0.45335	0.99921	FALSE
novel_circ_0003291	3.66548	2.94931	0.12247	0.81599	0.99921	FALSE
novel_circ_0003299	0.449585	1.21814	-0.20294	0.60227	NA	FALSE
novel_circ_0003300	0.449585	0.502524	-0.0094841	0.97378	NA	FALSE
novel_circ_0003301	0.899171	2.94931	-0.33009	0.45799	NA	FALSE
novel_circ_0003321	3.24665	3.11374	-0.0059864	0.99103	0.99921	FALSE
novel_circ_0003322	0	0.753786	-0.18654	0.47203	NA	FALSE
novel_circ_0003329	2.71188	1.25631	0.2787	0.56523	NA	FALSE
novel_circ_0003332	4.98238	6.36504	-0.1653	0.75395	0.99921	FALSE
novel_circ_0003347	6.68734	9.21702	-0.32873	0.52056	0.99921	FALSE
novel_circ_0003356	5.36934	5.74404	-0.09411	0.86122	0.99921	FALSE
novel_circ_0003359	3.26922	1.95285	0.24521	0.64216	NA	FALSE
novel_circ_0003360	12.2589	10.9482	0.11601	0.8022	0.99921	FALSE
novel_circ_0003369	0	0.966882	-0.28963	0.35669	NA	FALSE
novel_circ_0003374	2.03751	1.46941	0.081344	0.863	NA	FALSE
novel_circ_0003376	167.609	167.196	0.0028956	0.98916	0.99921	FALSE
novel_circ_0003400	7.85644	4.51938	0.51045	0.32409	0.99921	FALSE
novel_circ_0003403	10.9102	11.6435	-0.042914	0.92634	0.99921	FALSE
novel_circ_0003407	23.8074	27.0571	-0.18717	0.61875	0.99921	FALSE
novel_circ_0003408	1.61868	2.9579	-0.28042	0.56915	NA	FALSE
novel_circ_0003415	9.53353	2.14686	0.97302	0.070835	0.99921	FALSE
novel_circ_0003438	4.37991	7.27992	-0.30565	0.57016	0.99921	FALSE
novel_circ_0003440	19.6257	11.2554	0.65858	0.13542	0.99921	FALSE
novel_circ_0003441	5.06756	1.45032	0.70605	0.18495	0.99921	FALSE
novel_circ_0003445	0	2.48495	-0.56562	0.16311	NA	FALSE
novel_circ_0003454	2.07756	0	0.53177	0.17883	NA	FALSE
novel_circ_0003462	1.99237	2.22319	-0.055939	0.90909	NA	FALSE
novel_circ_0003469	12.3896	19.802	-0.058192	0.84786	0.99921	FALSE
novel_circ_0003472	1.99237	1.43124	0.11679	0.80848	NA	FALSE
novel_circ_0003474	8.07194	7.75287	0.010931	0.98265	0.99921	FALSE
novel_circ_0003490	3.71881	1.91468	0.34591	0.51448	NA	FALSE
novel_circ_0003495	4.04627	4.95288	-0.059794	0.90584	0.99921	FALSE
novel_circ_0003500	79.9242	80.154	-0.017828	0.96937	0.99921	FALSE
novel_circ_0003501	2.61741	4.59571	-0.35493	0.50086	0.99921	FALSE
novel_circ_0003512	4.28543	1.62525	0.42622	0.39988	NA	FALSE
novel_circ_0003514	1.12396	4.09843	-0.52962	0.29732	NA	FALSE
novel_circ_0003519	11.3812	8.71323	0.30474	0.53901	0.99921	FALSE
novel_circ_0003524	1.34876	3.73999	-0.2767	0.53635	NA	FALSE
novel_circ_0003527	11.8146	14.5007	-0.16326	0.75562	0.99921	FALSE
novel_circ_0003530	8.33678	9.23611	-0.10615	0.83695	0.99921	FALSE
novel_circ_0003543	0	1.85743	-0.32069	0.32509	NA	FALSE
novel_circ_0003545	27.8558	34.4507	-0.29883	0.40015	0.99921	FALSE
novel_circ_0003550	3.44068	1.46941	0.4064	0.43694	NA	FALSE
novel_circ_0003551	2.09083	4.58187	-0.48066	0.36754	0.99921	FALSE
novel_circ_0003552	3.42631	5.39816	-0.22968	0.66838	0.99921	FALSE
novel_circ_0003553	9.71428	14.4751	-0.43601	0.36871	0.99921	FALSE
novel_circ_0003554	5.02751	7.39442	-0.33587	0.51987	0.99921	FALSE
novel_circ_0003564	4.47946	4.83314	-0.029991	0.95525	0.99921	FALSE
novel_circ_0003565	14.1168	14.2738	-0.024785	0.95486	0.99921	FALSE
novel_circ_0003571	4.91976	9.21973	-0.46049	0.38782	0.99921	FALSE
novel_circ_0003572	8.81402	4.94557	0.45872	0.38703	0.99921	FALSE
novel_circ_0003578	10.2809	9.54653	0.065166	0.89479	0.99921	FALSE
novel_circ_0003596	4.1591	6.89714	-0.32229	0.54894	0.99921	FALSE
novel_circ_0003601	2.02313	2.14686	-0.014534	0.97424	NA	FALSE
novel_circ_0003610	12.0742	11.137	0.083177	0.86365	0.99921	FALSE
novel_circ_0003611	6.68226	9.69188	-0.26834	0.61564	0.99921	FALSE
novel_circ_0003612	3.04443	0.696536	0.53844	0.27227	NA	FALSE
novel_circ_0003615	3.84514	3.72218	0.043904	0.93473	0.99921	FALSE
novel_circ_0003616	15.8936	12.8129	0.23539	0.59564	0.99921	FALSE
novel_circ_0003617	1.99237	1.45032	0.1143	0.81339	NA	FALSE
novel_circ_0003618	3.31037	3.21965	0.029566	0.95545	0.99921	FALSE
novel_circ_0003623	9.04302	14.21	-0.41329	0.39244	0.99921	FALSE
novel_circ_0003629	2.44196	4.03594	-0.27037	0.61313	0.99921	FALSE
novel_circ_0003639	0	4.31153	-1.1038	0.025695	NA	TRUE
novel_circ_0003643	0.449585	2.64938	-0.48908	0.27643	NA	FALSE
novel_circ_0003660	11.9027	12.6657	-0.050386	0.92285	0.99921	FALSE
novel_circ_0003664	0	1.00505	-0.19763	0.4569	NA	FALSE
novel_circ_0003667	1.41646	3.45183	-0.40286	0.41205	NA	FALSE
novel_circ_0003675	4.05244	2.22319	0.28391	0.58871	0.99921	FALSE
novel_circ_0003677	0.899171	4.1366	-0.62024	0.22256	NA	FALSE
novel_circ_0003686	3.69624	3.54725	0.051583	0.92369	0.99921	FALSE
novel_circ_0003696	2.80636	2.91973	-0.030915	0.95189	NA	FALSE
novel_circ_0003713	1.57355	3.14539	-0.19534	0.66523	NA	FALSE
novel_circ_0003715	10.0962	11.3935	-0.15898	0.73504	0.99921	FALSE
novel_circ_0003717	8.96712	10.3884	-0.13193	0.79077	0.99921	FALSE
novel_circ_0003718	10.9327	7.33717	0.43001	0.38162	0.99921	FALSE
novel_circ_0003719	6.65128	4.11879	0.20701	0.68752	0.99921	FALSE
novel_circ_0003741	4.78125	0	1.1542	0.020319	NA	TRUE
novel_circ_0003745	0	1.84566	-0.45001	0.22888	NA	FALSE
novel_circ_0003746	35.3611	28.3482	0.26958	0.42327	0.99921	FALSE
novel_circ_0003749	1.12396	2.20411	-0.19526	0.65845	NA	FALSE
novel_circ_0003751	3.39555	2.93881	0.061304	0.90513	0.99921	FALSE
novel_circ_0003772	4.26396	5.67375	-0.1503	0.77991	0.99921	FALSE
novel_circ_0003785	1.17839	3.47091	-0.54685	0.29464	NA	FALSE
novel_circ_0003789	3.40883	2.34819	0.21905	0.6761	NA	FALSE
novel_circ_0003790	1.0932	0.928715	0.018199	0.95823	NA	FALSE
novel_circ_0003810	10.3475	8.06663	0.20817	0.68079	0.99921	FALSE
novel_circ_0003823	11.6697	16.6272	-0.36714	0.40725	0.99921	FALSE
novel_circ_0003826	2.07756	3.99777	-0.32943	0.53271	0.99921	FALSE
novel_circ_0003828	4.66311	3.92875	0.17648	0.74314	0.99921	FALSE
novel_circ_0003832	0	0.753786	-0.18654	0.47203	NA	FALSE
novel_circ_0003849	3.75995	0.928715	0.45774	0.32745	NA	FALSE
novel_circ_0003856	4.44761	3.90569	0.045369	0.93283	0.99921	FALSE
novel_circ_0003859	15.3166	17.7703	-0.20069	0.64344	0.99921	FALSE
novel_circ_0003860	1.57355	2.52312	-0.14789	0.7602	NA	FALSE
novel_circ_0003861	32.5139	42.0525	-0.30742	0.35143	0.99921	FALSE
novel_circ_0003862	6.25923	8.41855	-0.24968	0.63307	0.99921	FALSE
novel_circ_0003867	2.27159	7.96469	-0.8215	0.1271	0.99921	FALSE
novel_circ_0003868	3.48472	4.43652	-0.096731	0.84801	0.99921	FALSE
novel_circ_0003869	2.80636	1.66342	0.21543	0.66494	NA	FALSE
novel_circ_0003886	17.536	23.2087	-0.33955	0.42733	0.99921	FALSE
novel_circ_0003890	7.55575	8.88943	-0.19173	0.70504	0.99921	FALSE
novel_circ_0003891	1.67311	6.94183	-0.96517	0.072544	0.99921	FALSE
novel_circ_0003898	0.674378	2.4172	-0.36279	0.41464	NA	FALSE
novel_circ_0003899	4.81201	4.11879	0.063021	0.90687	0.99921	FALSE
novel_circ_0003900	11.6737	9.81162	0.16879	0.72545	0.99921	FALSE
novel_circ_0003901	2.27159	1.25631	0.16045	0.71148	NA	FALSE
novel_circ_0003924	2.49638	1.45032	0.20362	0.67724	NA	FALSE
novel_circ_0003943	8.76998	4.27463	0.47733	0.3748	0.99921	FALSE
novel_circ_0003946	5.67113	5.7566	-0.049494	0.92494	0.99921	FALSE
novel_circ_0003947	3.58958	2.94931	0.090567	0.85547	0.99921	FALSE
novel_circ_0003950	5.17023	11.8119	-0.44527	0.40053	0.99921	FALSE
novel_circ_0003956	1.86604	0.696536	0.22234	0.59239	NA	FALSE
novel_circ_0003962	81.5021	103.246	-0.32427	0.16398	0.99921	FALSE
novel_circ_0003971	40.9	39.8626	0.039344	0.91516	0.99921	FALSE
novel_circ_0003988	0	1.63782	-0.27514	0.36891	NA	FALSE
novel_circ_0003994	7.5876	6.8814	0.083173	0.87524	0.99921	FALSE
novel_circ_0003995	3.25594	1.93376	0.23727	0.64046	NA	FALSE
novel_circ_0003996	0	0.696536	-0.18394	0.47567	NA	FALSE
novel_circ_0004043	2.71188	2.25277	0.1069	0.83631	NA	FALSE
novel_circ_0004049	3.88918	7.73903	-0.48052	0.37221	0.99921	FALSE
novel_circ_0004050	2.51785	1.25631	0.20087	0.64849	NA	FALSE
novel_circ_0004067	9.38993	7.6891	0.23363	0.63894	0.99921	FALSE
novel_circ_0004069	160.523	142.327	0.16646	0.45078	0.99921	FALSE
novel_circ_0004071	4.1591	5.06007	-0.13728	0.79852	0.99921	FALSE
novel_circ_0004072	9.84061	7.1748	0.25378	0.63753	0.99921	FALSE
novel_circ_0004075	2.12269	1.00505	0.23435	0.61551	NA	FALSE
novel_circ_0004079	3.69624	5.76185	-0.31251	0.5599	0.99921	FALSE
novel_circ_0004080	1.822	3.13282	-0.20096	0.66212	NA	FALSE
novel_circ_0004090	24.6718	34.1141	-0.38646	0.28582	0.99921	FALSE
novel_circ_0004094	2.50966	1.70158	0.11281	0.81601	NA	FALSE
novel_circ_0004111	4.50203	2.37904	0.34188	0.52272	0.99921	FALSE
novel_circ_0004114	7.41614	3.90569	0.44258	0.40983	0.99921	FALSE
novel_circ_0004119	0.449585	2.43629	-0.44885	0.31006	NA	FALSE
novel_circ_0004130	5.18969	1.19906	0.7881	0.13948	0.99921	FALSE
novel_circ_0004142	1.61868	3.06381	-0.3272	0.52681	NA	FALSE
novel_circ_0004147	3.52587	2.33435	0.28345	0.58963	NA	FALSE
novel_circ_0004151	0.728801	0.502524	0.040723	0.89504	NA	FALSE
novel_circ_0004152	6.50768	2.71713	0.56036	0.29642	0.99921	FALSE
novel_circ_0004165	1.12396	1.46941	-0.065431	0.87628	NA	FALSE
novel_circ_0004166	6.88847	7.01291	-0.00176	0.99736	0.99921	FALSE
novel_circ_0004171	1.0932	0.928715	0.018199	0.95823	NA	FALSE
novel_circ_0004172	3.25993	1.66342	0.24995	0.61364	NA	FALSE
novel_circ_0004173	6.32294	6.30652	0.048384	0.92822	0.99921	FALSE
novel_circ_0004178	3.63362	2.10217	0.36134	0.49065	NA	FALSE
novel_circ_0004186	0.449585	0.966882	-0.14246	0.70264	NA	FALSE
novel_circ_0004194	5.10871	4.56406	0.056386	0.91485	0.99921	FALSE
novel_circ_0004200	8.39629	4.06154	0.46631	0.3864	0.99921	FALSE
novel_circ_0004212	5.51824	5.81783	0.036836	0.94545	0.99921	FALSE
novel_circ_0004218	0.944304	0	0.19236	0.46235	NA	FALSE
novel_circ_0004219	5.9134	3.70309	0.381	0.47799	0.99921	FALSE
novel_circ_0004224	4.3757	1.62525	0.38885	0.4352	NA	FALSE
novel_circ_0004241	5.09942	4.05502	0.22899	0.66911	0.99921	FALSE
novel_circ_0004244	0	1.70158	-0.46175	0.22137	NA	FALSE
novel_circ_0004246	1.40318	0.464358	0.23529	0.55393	NA	FALSE
novel_circ_0004252	1.61868	0	0.43002	0.24013	NA	FALSE
novel_circ_0004257	6.04372	3.34592	0.3829	0.47716	0.99921	FALSE
novel_circ_0004261	0.449585	0	0.16817	0.4955	NA	FALSE
novel_circ_0004278	11.2827	9.71096	0.16795	0.72502	0.99921	FALSE
novel_circ_0004283	6.94399	1.70158	0.92149	0.087142	0.99921	FALSE
novel_circ_0004284	3.99802	3.50908	0.086761	0.87182	0.99921	FALSE
novel_circ_0004291	0.899171	0.696536	0.040793	0.90243	NA	FALSE
novel_circ_0004299	1.12396	0.696536	0.079712	0.81659	NA	FALSE
novel_circ_0004300	10.6227	3.32684	0.87164	0.10155	0.99921	FALSE
novel_circ_0004302	6.51189	2.18503	0.58162	0.26832	0.99921	FALSE
novel_circ_0004304	11.3135	6.90366	0.46561	0.37007	0.99921	FALSE
novel_circ_0004305	107.153	67.5019	0.59666	0.029672	0.99921	TRUE
novel_circ_0004310	4.70426	9.00266	-0.53118	0.31408	0.99921	FALSE
novel_circ_0004318	1.34876	4.03069	-0.46863	0.35648	NA	FALSE
novel_circ_0004330	4.47946	1.8956	0.47064	0.377	0.99921	FALSE
novel_circ_0004344	2.57228	0.696536	0.45074	0.3479	NA	FALSE
novel_circ_0004360	7.91905	5.42249	0.40783	0.43793	0.99921	FALSE
novel_circ_0004362	7.71683	5.87762	0.16928	0.75212	0.99921	FALSE
novel_circ_0004364	12.2271	8.01272	0.36831	0.47523	0.99921	FALSE
novel_circ_0004374	1.12396	1.09188	0.031452	0.92882	NA	FALSE
novel_circ_0004387	5.4771	6.68007	-0.20906	0.69146	0.99921	FALSE
novel_circ_0004389	1.0932	3.65316	-0.48004	0.33055	NA	FALSE
novel_circ_0004393	5.14565	1.39307	0.54855	0.27729	0.99921	FALSE
novel_circ_0004397	3.84514	3.99777	0.0097365	0.98546	0.99921	FALSE
novel_circ_0004405	2.86078	0	0.65417	0.12305	NA	FALSE
novel_circ_0004408	24.8134	33.38	-0.34493	0.39573	0.99921	FALSE
novel_circ_0004409	0.449585	3.84844	-0.67201	0.15709	NA	FALSE
novel_circ_0004410	9.77182	11.2225	-0.080488	0.86867	0.99921	FALSE
novel_circ_0004431	1.61868	1.97193	-0.10282	0.82957	NA	FALSE
novel_circ_0004437	2.1864	0.753786	0.19614	0.60053	NA	FALSE
novel_circ_0004442	14.9708	24.1049	-0.55706	0.21662	0.99921	FALSE
novel_circ_0004446	3.97545	4.58712	-0.052946	0.92089	0.99921	FALSE
novel_circ_0004447	2.89154	3.365	-0.082132	0.87328	0.99921	FALSE
novel_circ_0004456	4.29472	5.48101	-0.15427	0.77451	0.99921	FALSE
novel_circ_0004473	3.70952	1.97193	0.25526	0.61086	NA	FALSE
novel_circ_0004476	0.674378	2.33435	-0.29303	0.49396	NA	FALSE
novel_circ_0004478	8.1038	6.2973	0.2077	0.68659	0.99921	FALSE
novel_circ_0004483	4.83457	5.33566	-0.084007	0.87403	0.99921	FALSE
novel_circ_0004494	1.40318	0.502524	0.22408	0.57371	NA	FALSE
novel_circ_0004514	4.20954	2.45537	0.26007	0.61361	0.99921	FALSE
novel_circ_0004522	3.48074	2.88156	0.088129	0.86442	0.99921	FALSE
novel_circ_0004524	3.77323	7.71995	-0.62538	0.23707	0.99921	FALSE
novel_circ_0004527	1.79834	2.29094	-0.052563	0.91301	NA	FALSE
novel_circ_0004528	85.9984	43.1533	0.45488	0.39729	0.99921	FALSE
novel_circ_0004532	5.32929	4.29372	0.081401	0.87965	0.99921	FALSE
novel_circ_0004540	5.89592	2.43629	0.55215	0.30533	0.99921	FALSE
novel_circ_0004543	128.195	111.602	0.17505	0.42126	0.99921	FALSE
novel_circ_0004550	5.58594	5.90593	-0.031591	0.95291	0.99921	FALSE
novel_circ_0004551	3.49511	5.7566	-0.3401	0.52497	0.99921	FALSE
novel_circ_0004558	14.7389	7.91603	0.62528	0.20978	0.99921	FALSE
novel_circ_0004560	5.48748	5.29225	0.019	0.97172	0.99921	FALSE
novel_circ_0004563	13.8765	12.8202	0.10204	0.83874	0.99921	FALSE
novel_circ_0004567	3.39555	0.696536	0.4906	0.28841	NA	FALSE
novel_circ_0004568	14.4708	16.5108	-0.17432	0.6961	0.99921	FALSE
novel_circ_0004572	6.10743	7.97852	-0.19045	0.71551	0.99921	FALSE
novel_circ_0004573	3.31037	4.20562	-0.14984	0.77993	0.99921	FALSE
novel_circ_0004582	12.9651	20.4626	-0.45817	0.3008	0.99921	FALSE
novel_circ_0004583	4.60869	3.04472	0.26006	0.62542	0.99921	FALSE
novel_circ_0004585	0	2.6047	-0.75746	0.091535	NA	FALSE
novel_circ_0004595	0.944304	2.89413	-0.33156	0.45129	NA	FALSE
novel_circ_0004598	0	2.31002	-0.72439	0.10214	NA	FALSE
novel_circ_0004599	1.41646	1.00505	0.046158	0.8973	NA	FALSE
novel_circ_0004600	2.71188	3.82284	-0.23321	0.66497	0.99921	FALSE
novel_circ_0004605	0.674378	2.05876	-0.32029	0.48859	NA	FALSE
novel_circ_0004607	9.4125	12.9623	-0.34604	0.46432	0.99921	FALSE
novel_circ_0004609	4.36242	5.29225	-0.17444	0.74304	0.99921	FALSE
novel_circ_0004612	5.72446	1.93376	0.65913	0.22053	0.99921	FALSE
novel_circ_0004615	4.58721	3.61626	0.11268	0.83424	0.99921	FALSE
novel_circ_0004617	3.34621	1.45032	0.30387	0.5362	NA	FALSE
novel_circ_0004625	2.54042	4.55754	-0.37255	0.4868	0.99921	FALSE
novel_circ_0004627	5.2523	5.31658	-0.00018837	0.99972	0.99972	FALSE
novel_circ_0004635	4.20954	4.50029	-0.015486	0.97704	0.99921	FALSE
novel_circ_0004640	5.35077	2.64938	0.32479	0.53041	0.99921	FALSE
novel_circ_0004643	2.80636	1.70158	0.21209	0.67178	NA	FALSE
novel_circ_0004650	4.13763	1.25631	0.51365	0.31127	NA	FALSE
novel_circ_0004660	3.31037	2.14686	0.18597	0.71398	NA	FALSE
novel_circ_0004671	3.52587	6.49655	-0.50993	0.33668	0.99921	FALSE
novel_circ_0004681	3.91284	1.00505	0.55815	0.26705	NA	FALSE
novel_circ_0004682	5.9822	3.3394	0.42204	0.4333	0.99921	FALSE
novel_circ_0004683	6.31365	1.45032	0.91764	0.088355	0.99921	FALSE
novel_circ_0004692	13.4187	12.4537	0.041461	0.93016	0.99921	FALSE
novel_circ_0004700	1.41646	0.502524	0.14667	0.66905	NA	FALSE
novel_circ_0004702	3.2148	5.9953	-0.35658	0.4959	0.99921	FALSE
novel_circ_0004703	3.95688	1.95285	0.29036	0.56569	NA	FALSE
novel_circ_0004704	1.57355	5.19683	-0.56074	0.27956	0.99921	FALSE
novel_circ_0004705	0.728801	2.98747	-0.53961	0.26726	NA	FALSE
novel_circ_0004707	0	0.966882	-0.28963	0.35669	NA	FALSE
novel_circ_0004708	100.343	83.1191	0.26339	0.30712	0.99921	FALSE
novel_circ_0004712	5.02751	3.34592	0.22075	0.68172	0.99921	FALSE
novel_circ_0004714	1.17839	6.3229	-0.83717	0.1079	0.99921	FALSE
novel_circ_0004715	0.944304	6.63411	-0.87194	0.088617	0.99921	FALSE
novel_circ_0004716	23.2397	30.6358	-0.33192	0.41169	0.99921	FALSE
novel_circ_0004732	6.01296	7.20041	-0.14039	0.788	0.99921	FALSE
novel_circ_0004733	7.81529	4.84697	0.38377	0.47152	0.99921	FALSE
novel_circ_0004743	0	0	NA	NA	NA	NA
novel_circ_0004754	1.57355	0.966882	0.13008	0.75407	NA	FALSE
novel_circ_0004762	6.47692	3.61499	0.34848	0.51012	0.99921	FALSE
novel_circ_0004764	2.72117	13.0057	-1.2735	0.015713	0.99921	TRUE
novel_circ_0004772	2.48709	2.83688	-0.05567	0.9167	NA	FALSE
novel_circ_0004775	4.19096	3.82157	0.076209	0.8777	0.99921	FALSE
novel_circ_0004784	2.71188	3.52085	-0.18291	0.72633	0.99921	FALSE
novel_circ_0004786	10.055	15.7058	-0.44884	0.34955	0.99921	FALSE
novel_circ_0004787	3.82148	4.80881	-0.086107	0.86684	0.99921	FALSE
novel_circ_0004800	7.49624	8.99327	-0.11367	0.83285	0.99921	FALSE
novel_circ_0004802	5.67113	5.46066	0.068234	0.89818	0.99921	FALSE
novel_circ_0004803	11.7786	11.9078	-0.054545	0.91107	0.99921	FALSE
novel_circ_0004810	4.80272	4.9594	-0.069838	0.89573	0.99921	FALSE
novel_circ_0004811	3.29179	4.75156	-0.30814	0.56696	0.99921	FALSE
novel_circ_0004818	48.5398	34.4402	0.41807	0.24427	0.99921	FALSE
novel_circ_0004826	0	0.502524	-0.16944	0.49647	NA	FALSE
novel_circ_0004841	0.728801	2.5422	-0.45625	0.34084	NA	FALSE
novel_circ_0004842	7.65421	9.54653	-0.22768	0.64901	0.99921	FALSE
novel_circ_0004843	2.66675	5.51059	-0.44101	0.41223	0.99921	FALSE
novel_circ_0004852	10.6484	3.39665	0.86348	0.10887	0.99921	FALSE
novel_circ_0004857	0	0	NA	NA	NA	NA
novel_circ_0004860	23.7399	18.0544	0.30689	0.49521	0.99921	FALSE
novel_circ_0004862	5.09122	1.75883	0.49182	0.33863	0.99921	FALSE
novel_circ_0004864	1.40318	2.64811	-0.19	0.68896	NA	FALSE
novel_circ_0004866	0.674378	2.5422	-0.44166	0.35866	NA	FALSE
novel_circ_0004867	8.04937	4.6404	0.38213	0.47575	0.99921	FALSE
novel_circ_0004883	5.19389	8.18033	-0.27267	0.60768	0.99921	FALSE
novel_circ_0004888	0.674378	3.21965	-0.56939	0.24722	NA	FALSE
novel_circ_0004890	0.674378	3.34592	-0.50422	0.27828	NA	FALSE
novel_circ_0004901	9.91143	14.6907	-0.42061	0.39151	0.99921	FALSE
novel_circ_0004902	0	1.19906	-0.34706	0.30492	NA	FALSE
novel_circ_0004911	1.76758	0	0.47225	0.21289	NA	FALSE
novel_circ_0004913	2.79707	3.97344	-0.25625	0.63428	0.99921	FALSE
novel_circ_0004917	1.54279	2.18375	-0.066063	0.87669	NA	FALSE
novel_circ_0004920	4.08321	6.81031	-0.42357	0.42124	0.99921	FALSE
novel_circ_0004924	1.34876	2.29094	-0.15728	0.74216	NA	FALSE
novel_circ_0004926	9.41671	17.2824	-0.59282	0.21238	0.99921	FALSE
novel_circ_0004934	1.0932	1.16089	-0.020185	0.95468	NA	FALSE
novel_circ_0004935	2.47272	8.12912	-0.65339	0.21968	0.99921	FALSE
novel_circ_0004938	12.7454	10.0471	0.18984	0.71006	0.99921	FALSE
novel_circ_0004940	1.12396	2.68755	-0.2708	0.55031	NA	FALSE
novel_circ_0004943	2.96744	2.88156	0.002375	0.99626	NA	FALSE
novel_circ_0004944	3.44068	4.58712	-0.14808	0.77951	0.99921	FALSE
novel_circ_0004952	8.02681	7.33717	0.12313	0.80891	0.99921	FALSE
novel_circ_0004954	4.28543	6.51437	-0.24028	0.65505	0.99921	FALSE
novel_circ_0004971	5.41448	3.38409	0.25914	0.63038	0.99921	FALSE
novel_circ_0004972	0.944304	0.753786	0.018678	0.95521	NA	FALSE
novel_circ_0004976	7.37101	7.06158	0.078151	0.87978	0.99921	FALSE
novel_circ_0005006	2.94597	1.00505	0.32951	0.46655	NA	FALSE
novel_circ_0005016	1.0932	0.464358	0.11432	0.7282	NA	FALSE
novel_circ_0005020	0.899171	0.928715	-0.003504	0.99186	NA	FALSE
novel_circ_0005021	10.0099	14.5323	-0.37303	0.42663	0.99921	FALSE
novel_circ_0005023	9.3366	6.93658	0.24771	0.62243	0.99921	FALSE
novel_circ_0005040	3.75465	4.18653	-0.10139	0.84744	0.99921	FALSE
novel_circ_0005064	14.1661	14.5823	-0.0139	0.97466	0.99921	FALSE
novel_circ_0005069	0	1.66342	-0.4472	0.23057	NA	FALSE
novel_circ_0005079	5.83221	11.7263	-0.70483	0.16504	0.99921	FALSE
novel_circ_0005084	28.9756	26.0626	0.11039	0.76435	0.99921	FALSE
novel_circ_0005087	1.40318	2.4172	-0.23732	0.62895	NA	FALSE
novel_circ_0005091	36.0663	22.5778	0.59836	0.090141	0.99921	FALSE
novel_circ_0005094	4.93834	3.53341	0.24605	0.6456	0.99921	FALSE
novel_circ_0005098	6.17404	8.67633	-0.3496	0.49832	0.99921	FALSE
novel_circ_0005099	3.42631	6.16371	-0.35598	0.50783	0.99921	FALSE
novel_circ_0005109	0	1.93376	-0.5122	0.19141	NA	FALSE
novel_circ_0005112	0.449585	4.62529	-0.88453	0.0821	NA	FALSE
novel_circ_0005117	2.80636	3.13282	-0.067546	0.89558	NA	FALSE
novel_circ_0005129	11.7918	4.35097	0.79275	0.13066	0.99921	FALSE
novel_circ_0005132	2.31563	3.13282	-0.17699	0.72712	NA	FALSE
novel_circ_0005137	2.98181	2.34819	0.089795	0.85319	NA	FALSE
novel_circ_0005143	2.44196	2.43629	-0.0068199	0.98921	NA	FALSE
novel_circ_0005145	0	1.70158	-0.46175	0.22137	NA	FALSE
novel_circ_0005149	2.13198	2.18503	-0.029327	0.95291	NA	FALSE
novel_circ_0005151	1.76758	3.15191	-0.2825	0.57606	NA	FALSE
novel_circ_0005152	2.09083	3.50908	-0.32004	0.54476	NA	FALSE
novel_circ_0005161	6.73138	10.5082	-0.43491	0.39246	0.99921	FALSE
novel_circ_0005162	1.62797	2.82431	-0.23592	0.63012	NA	FALSE
novel_circ_0005170	0.728801	0	0.18439	0.47302	NA	FALSE
novel_circ_0005181	5.2534	3.49525	0.23829	0.65265	0.99921	FALSE
novel_circ_0005189	0.674378	1.70158	-0.23078	0.58267	NA	FALSE
novel_circ_0005190	1.4576	0.753786	0.10661	0.76331	NA	FALSE
novel_circ_0005193	4.91047	3.02564	0.33985	0.52802	0.99921	FALSE
novel_circ_0005195	11.7098	12.5986	-0.01308	0.97861	0.99921	FALSE
novel_circ_0005197	2.66675	3.365	-0.12339	0.81036	0.99921	FALSE
novel_circ_0005199	1.79834	0.464358	0.23242	0.52289	NA	FALSE
novel_circ_0005215	3.18404	3.44134	-0.098657	0.85265	0.99921	FALSE
novel_circ_0005225	2.12269	0	0.69088	0.11168	NA	FALSE
novel_circ_0005229	7.5228	5.87635	0.23414	0.65774	0.99921	FALSE
novel_circ_0005230	26.4701	24.1531	0.13753	0.71111	0.99921	FALSE
novel_circ_0005238	3.25594	2.75529	0.13203	0.80265	NA	FALSE
novel_circ_0005252	17.5163	14.6322	0.16449	0.70357	0.99921	FALSE
novel_circ_0005258	2.49638	0.696536	0.34541	0.43103	NA	FALSE
novel_circ_0005260	1.90719	0.464358	0.32406	0.43582	NA	FALSE
novel_circ_0005265	4.27724	4.3128	-0.060432	0.9104	0.99921	FALSE
novel_circ_0005266	5.67113	5.00282	0.081198	0.8779	0.99921	FALSE
novel_circ_0005274	1.62797	4.20435	-0.35842	0.46931	NA	FALSE
novel_circ_0005283	3.03115	4.40822	-0.20449	0.69394	0.99921	FALSE
novel_circ_0005284	2.58157	3.57158	-0.15541	0.77052	0.99921	FALSE
novel_circ_0005287	2.30235	4.11752	-0.2804	0.59793	0.99921	FALSE
novel_circ_0005291	20.0713	14.5072	0.34048	0.43675	0.99921	FALSE
novel_circ_0005292	4.21353	5.52967	-0.23335	0.66269	0.99921	FALSE
novel_circ_0005294	17.3358	9.70444	0.68774	0.13943	0.99921	FALSE
novel_circ_0005296	5.34678	12.586	-0.82481	0.09492	0.99921	FALSE
novel_circ_0005297	5.7656	7.75811	-0.27002	0.59936	0.99921	FALSE
novel_circ_0005302	6.68734	5.52967	0.1922	0.71156	0.99921	FALSE
novel_circ_0005305	3.02186	4.64437	-0.24687	0.64673	0.99921	FALSE
novel_circ_0005311	0	1.43124	-0.39912	0.264	NA	FALSE
novel_circ_0005323	10.8608	12.5353	-0.20541	0.6722	0.99921	FALSE
novel_circ_0005331	49.7477	62.0376	-0.27777	0.41356	0.99921	FALSE
novel_circ_0005351	33.3533	40.7363	-0.2685	0.43588	0.99921	FALSE
novel_circ_0005364	2.54042	0	0.60531	0.1434	NA	FALSE
novel_circ_0005373	2.5508	5.46193	-0.38859	0.44916	0.99921	FALSE
novel_circ_0005379	10.6166	8.74933	0.22396	0.65888	0.99921	FALSE
novel_circ_0005380	1.17839	2.25277	-0.21593	0.64654	NA	FALSE
novel_circ_0005383	4.10577	4.33188	-0.094553	0.86051	0.99921	FALSE
novel_circ_0005407	5.00494	4.23647	0.070332	0.89565	0.99921	FALSE
novel_circ_0005408	34.6278	33.6448	0.021389	0.96771	0.99921	FALSE
novel_circ_0005409	4.01551	7.59368	-0.378	0.4822	0.99921	FALSE
novel_circ_0005410	3.21589	1.78841	0.31858	0.5359	NA	FALSE
novel_circ_0005417	0.728801	3.60975	-0.63673	0.19939	NA	FALSE
novel_circ_0005418	2.44196	3.32684	-0.15814	0.75641	NA	FALSE
novel_circ_0005420	117.724	115.981	0.019113	0.93689	0.99921	FALSE
novel_circ_0005421	1.62797	4.91472	-0.59934	0.26131	0.99921	FALSE
novel_circ_0005431	6.95727	2.91973	0.57826	0.28238	0.99921	FALSE
novel_circ_0005433	24.2634	27.105	-0.15793	0.69289	0.99921	FALSE
novel_circ_0005434	5.12308	4.2247	0.12723	0.81291	0.99921	FALSE
novel_circ_0005435	9.59325	7.21345	0.18315	0.73113	0.99921	FALSE
novel_circ_0005449	0.449585	2.85596	-0.58648	0.2231	NA	FALSE
novel_circ_0005453	4.20954	3.17099	0.13923	0.78915	0.99921	FALSE
novel_circ_0005455	2.03751	3.41366	-0.22557	0.64234	NA	FALSE
novel_circ_0005456	0	2.4172	-0.60745	0.144	NA	FALSE
novel_circ_0005460	8.20646	10.7416	-0.25893	0.61614	0.99921	FALSE
novel_circ_0005470	5.80035	6.05128	-0.040362	0.94027	0.99921	FALSE
novel_circ_0005477	0.899171	1.63782	-0.083817	0.81631	NA	FALSE
novel_circ_0005480	0	1.46941	-0.406	0.25898	NA	FALSE
novel_circ_0005481	24.636	15.3209	0.60696	0.15702	0.99921	FALSE
novel_circ_0005484	4.92905	4.20562	0.12414	0.81648	0.99921	FALSE
novel_circ_0005499	0.899171	0.502524	0.08447	0.79322	NA	FALSE
novel_circ_0005501	7.99604	8.22247	-0.039905	0.93626	0.99921	FALSE
novel_circ_0005506	4.89719	3.44134	0.20143	0.70796	0.99921	FALSE
novel_circ_0005507	7.61727	3.59066	0.66494	0.2129	0.99921	FALSE
novel_circ_0005531	0	0.753786	-0.18654	0.47203	NA	FALSE
novel_circ_0005534	2.58157	4.38786	-0.2843	0.59482	0.99921	FALSE
novel_circ_0005539	2.56299	3.88534	-0.23455	0.65678	0.99921	FALSE
novel_circ_0005542	8.31531	14.896	-0.60324	0.19416	0.99921	FALSE
novel_circ_0005544	3.97545	2.82431	0.16819	0.75142	0.99921	FALSE
novel_circ_0005545	8.6202	6.84323	0.19749	0.71385	0.99921	FALSE
novel_circ_0005552	1.4576	1.75883	-0.046123	0.90264	NA	FALSE
novel_circ_0005565	4.83348	4.94032	-0.024175	0.96415	0.99921	FALSE
novel_circ_0005569	4.47017	4.48121	-0.01399	0.97919	0.99921	FALSE
novel_circ_0005577	0	4.1366	-1.1005	0.026213	NA	TRUE
novel_circ_0005582	15.3155	10.0642	0.37528	0.45361	0.99921	FALSE
novel_circ_0005583	1.822	1.66342	0.0096533	0.98215	NA	FALSE
novel_circ_0005596	5.01423	6.53472	-0.20634	0.69388	0.99921	FALSE
novel_circ_0005604	29.6278	17.6908	0.52429	0.27102	0.99921	FALSE
novel_circ_0005617	3.77323	5.12781	-0.21433	0.68958	0.99921	FALSE
novel_circ_0005619	4.06064	0.502524	0.8471	0.095066	NA	FALSE
novel_circ_0005629	10.9646	12.4176	-0.16909	0.71856	0.99921	FALSE
novel_circ_0005635	4.63235	6.30779	-0.26856	0.61604	0.99921	FALSE
novel_circ_0005636	6.17404	6.77549	-0.105	0.84406	0.99921	FALSE
novel_circ_0005643	3.44068	0.464358	0.72583	0.14301	NA	FALSE
novel_circ_0005647	10.7613	6.03347	0.44458	0.39766	0.99921	FALSE
novel_circ_0005661	9.73177	6.93658	0.3108	0.52917	0.99921	FALSE
novel_circ_0005667	3.48074	2.90065	0.0856	0.86838	0.99921	FALSE
novel_circ_0005677	6.98803	7.29376	-0.029796	0.95343	0.99921	FALSE
novel_circ_0005686	0.944304	0	0.19236	0.46235	NA	FALSE
novel_circ_0005689	4.13654	2.61122	0.20341	0.69077	0.99921	FALSE
novel_circ_0005697	3.69624	3.74126	0.010546	0.98438	0.99921	FALSE
novel_circ_0005702	0.674378	0	0.18497	0.47223	NA	FALSE
novel_circ_0005707	3.9436	6.99176	-0.4564	0.39573	0.99921	FALSE
novel_circ_0005720	2.58157	5.08965	-0.37473	0.4829	0.99921	FALSE
novel_circ_0005730	0.674378	3.61626	-0.54578	0.24665	NA	FALSE
novel_circ_0005738	5.49966	0	1.3859	0.0072442	NA	TRUE
novel_circ_0005745	23.3456	21.3492	0.094531	0.80729	0.99921	FALSE
novel_circ_0005752	2.97673	1.16089	0.28943	0.51949	NA	FALSE
novel_circ_0005755	36.8391	38.4813	-0.069888	0.85345	0.99921	FALSE
novel_circ_0005773	24.1052	34.3528	-0.44601	0.21607	0.99921	FALSE
novel_circ_0005785	3.46216	2.8434	0.067258	0.89477	0.99921	FALSE
novel_circ_0005790	90.0011	87.6073	0.022001	0.92456	0.99921	FALSE
novel_circ_0005791	2.48709	2.14686	0.022224	0.96585	NA	FALSE
novel_circ_0005794	0.899171	2.4172	-0.29328	0.51214	NA	FALSE
novel_circ_0005802	4.75758	8.35478	-0.40508	0.44662	0.99921	FALSE
novel_circ_0005805	3.2825	3.99777	-0.13218	0.80061	0.99921	FALSE
novel_circ_0005807	90.2299	90.9066	0.013711	0.96142	0.99921	FALSE
novel_circ_0005816	0	4.20562	-1.1659	0.020005	NA	TRUE
novel_circ_0005817	37.6892	24.0176	0.5727	0.1001	0.99921	FALSE
novel_circ_0005830	5.70189	6.86756	-0.14987	0.77377	0.99921	FALSE
novel_circ_0005843	3.34621	2.20411	0.14282	0.77394	NA	FALSE
novel_circ_0005850	0.899171	0.696536	0.040793	0.90243	NA	FALSE
novel_circ_0005856	7.45619	7.5016	0.018155	0.97189	0.99921	FALSE
novel_circ_0005861	4.86534	3.26307	0.26795	0.6149	0.99921	FALSE
novel_circ_0005864	5.75232	5.06532	0.12755	0.81281	0.99921	FALSE
novel_circ_0005867	11.7693	4.60096	0.94827	0.059734	0.99921	FALSE
novel_circ_0005868	7.20572	7.90871	-0.088434	0.86953	0.99921	FALSE
novel_circ_0005870	8.75451	5.06659	0.36899	0.49327	0.99921	FALSE
novel_circ_0005880	4.53279	6.15719	-0.19792	0.70971	0.99921	FALSE
novel_circ_0005886	3.40883	4.11752	-0.11234	0.83475	0.99921	FALSE
novel_circ_0005889	4.40646	10.3121	-0.67156	0.21142	0.99921	FALSE
novel_circ_0005890	3.50729	2.14686	0.17644	0.72366	NA	FALSE
novel_circ_0005891	3.18404	1.39307	0.31131	0.52827	NA	FALSE
novel_circ_0005893	4.60049	0.966882	0.75766	0.14974	NA	FALSE
novel_circ_0005921	0.674378	0.928715	-0.047081	0.88761	NA	FALSE
novel_circ_0005925	31.6569	32.2749	-0.014691	0.96837	0.99921	FALSE
novel_circ_0005946	6.80438	5.10475	0.18124	0.73589	0.99921	FALSE
novel_circ_0005948	1.84348	3.42623	-0.2221	0.64874	NA	FALSE
novel_circ_0005951	0.449585	3.23874	-0.70842	0.15332	NA	FALSE
novel_circ_0005956	0.944304	0	0.19236	0.46235	NA	FALSE
novel_circ_0005963	3.45396	3.52816	-0.048689	0.92636	0.99921	FALSE
novel_circ_0005964	4.60869	6.6163	-0.25141	0.64064	0.99921	FALSE
novel_circ_0005965	4.06064	0.753786	0.71217	0.15995	NA	FALSE
novel_circ_0005966	0	1.84566	-0.45001	0.22888	NA	FALSE
novel_circ_0005967	0	3.74126	-1.0798	0.028561	NA	TRUE
novel_circ_0005976	2.86078	2.45537	0.049932	0.92054	NA	FALSE
novel_circ_0005980	1.4576	0	0.26455	0.37824	NA	FALSE
novel_circ_0006002	4.98238	3.07557	0.27822	0.60386	0.99921	FALSE
novel_circ_0006004	1.90719	0.928715	0.17969	0.67128	NA	FALSE
novel_circ_0006005	9.65587	8.91249	0.12244	0.80543	0.99921	FALSE
novel_circ_0006012	9.67734	8.47373	0.13956	0.77515	0.99921	FALSE
novel_circ_0006016	1.57355	9.40579	-0.98383	0.064672	0.99921	FALSE
novel_circ_0006027	47.8325	47.5146	0.019617	0.96046	0.99921	FALSE
novel_circ_0006042	6.57959	5.4737	0.097797	0.85581	0.99921	FALSE
novel_circ_0006055	0.449585	0	0.16817	0.4955	NA	FALSE
novel_circ_0006058	21.5042	25.839	-0.20154	0.61313	0.99921	FALSE
novel_circ_0006060	3.67477	4.36878	-0.075941	0.88737	0.99921	FALSE
novel_circ_0006061	3.77323	1.16089	0.4878	0.33346	NA	FALSE
novel_circ_0006062	3.53516	5.0219	-0.2247	0.67649	0.99921	FALSE
novel_circ_0006064	7.35243	6.9431	-0.0002973	0.99956	0.99972	FALSE
novel_circ_0006070	2.52714	5.2606	-0.37866	0.46563	0.99921	FALSE
novel_circ_0006074	3.85841	4.8713	-0.15848	0.76749	0.99921	FALSE
novel_circ_0006075	7.98675	5.08567	0.29599	0.58002	0.99921	FALSE
novel_circ_0006078	7.28981	3.365	0.52088	0.332	0.99921	FALSE
novel_circ_0006079	1.79834	1.55623	0.073253	0.86334	NA	FALSE
novel_circ_0006080	8.95363	10.6206	-0.22162	0.66031	0.99921	FALSE
novel_circ_0006090	3.41702	4.53846	-0.14769	0.78245	0.99921	FALSE
novel_circ_0006091	1.34876	2.39812	-0.17723	0.69383	NA	FALSE
novel_circ_0006092	4.97418	5.85727	-0.14945	0.7786	0.99921	FALSE
novel_circ_0006100	3.53915	0.696536	0.57539	0.2393	NA	FALSE
novel_circ_0006105	4.57394	8.22899	-0.42996	0.42466	0.99921	FALSE
novel_circ_0006107	2.35677	4.0741	-0.30924	0.56273	0.99921	FALSE
novel_circ_0006108	2.78778	3.61499	-0.13028	0.80435	0.99921	FALSE
novel_circ_0006116	5.30274	6.67228	-0.090282	0.86141	0.99921	FALSE
novel_circ_0006124	3.91174	0.753786	0.51727	0.26634	NA	FALSE
novel_circ_0006126	8.50426	7.11883	0.17075	0.7504	0.99921	FALSE
novel_circ_0006129	7.62656	4.43128	0.5111	0.34053	0.99921	FALSE
novel_circ_0006130	54.1142	57.3471	-0.082182	0.78809	0.99921	FALSE
novel_circ_0006133	5.10341	4.53194	0.076075	0.88143	0.99921	FALSE
novel_circ_0006144	1.39389	3.86626	-0.53361	0.30787	NA	FALSE
novel_circ_0006146	0.728801	0	0.18439	0.47302	NA	FALSE
novel_circ_0006147	2.51785	0	0.59712	0.14686	NA	FALSE
novel_circ_0006149	0	0	NA	NA	NA	NA
novel_circ_0006161	2.14526	5.14165	-0.53602	0.31174	0.99921	FALSE
novel_circ_0006165	2.95924	1.70158	0.23141	0.65664	NA	FALSE
novel_circ_0006166	14.2646	11.137	0.23863	0.60182	0.99921	FALSE
novel_circ_0006169	0.944304	1.43124	-0.13869	0.73534	NA	FALSE
novel_circ_0006171	5.2523	2.91973	0.34859	0.51731	0.99921	FALSE
novel_circ_0006180	0.449585	1.46941	-0.25749	0.52208	NA	FALSE
novel_circ_0006181	7.43871	9.00059	-0.1931	0.70108	0.99921	FALSE
novel_circ_0006197	2.31563	4.01685	-0.33019	0.5343	0.99921	FALSE
novel_circ_0006198	2.09083	4.18001	-0.36497	0.48757	0.99921	FALSE
novel_circ_0006205	2.78778	2.4172	0.027967	0.9557	NA	FALSE
novel_circ_0006221	13.0944	19.7917	-0.42411	0.34013	0.99921	FALSE
novel_circ_0006223	5.26979	8.14948	-0.33655	0.5296	0.99921	FALSE
novel_circ_0006227	11.954	6.2973	0.57178	0.26225	0.99921	FALSE
novel_circ_0006228	1.90719	2.12778	-0.064844	0.89332	NA	FALSE
novel_circ_0006234	2.79707	2.5422	0.087704	0.86993	NA	FALSE
novel_circ_0006235	9.16935	13.7108	-0.35361	0.47889	0.99921	FALSE
novel_circ_0006239	6.81766	5.27316	0.21245	0.68252	0.99921	FALSE
novel_circ_0006242	3.25594	1.25631	0.31023	0.49896	NA	FALSE
novel_circ_0006247	4.92905	7.09243	-0.31652	0.55028	0.99921	FALSE
novel_circ_0006248	3.88098	0.928715	0.58574	0.24619	NA	FALSE
novel_circ_0006257	4.40357	1.93376	0.3779	0.46046	0.99921	FALSE
novel_circ_0006261	18.4792	15.3539	0.24176	0.57489	0.99921	FALSE
novel_circ_0006263	2.71188	0	0.84851	0.066281	NA	FALSE
novel_circ_0006264	0.944304	1.39307	-0.087089	0.80727	NA	FALSE
novel_circ_0006271	0	0.928715	-0.19458	0.46097	NA	FALSE
novel_circ_0006273	1.61868	1.70158	-0.048962	0.91834	NA	FALSE
novel_circ_0006278	17.3379	21.2631	-0.19771	0.67138	0.99921	FALSE
novel_circ_0006280	0.674378	0.502524	0.040506	0.89493	NA	FALSE
novel_circ_0006283	4.07501	0.928715	0.44434	0.33357	NA	FALSE
novel_circ_0006285	6.29108	5.80527	0.10029	0.84959	0.99921	FALSE
novel_circ_0006286	8.67441	10.401	-0.19292	0.70178	0.99921	FALSE
novel_circ_0006298	1.86604	1.5944	0.069172	0.88142	NA	FALSE
novel_circ_0006313	2.24793	9.84979	-0.87747	0.10201	0.99921	FALSE
novel_circ_0006322	3.07628	5.06532	-0.37404	0.48662	0.99921	FALSE
novel_circ_0006330	8.57595	7.90871	0.043811	0.93051	0.99921	FALSE
novel_circ_0006331	2.94597	2.61122	0.040438	0.93646	NA	FALSE
novel_circ_0006332	1.57355	1.43124	0.031476	0.94147	NA	FALSE
novel_circ_0006337	1.84348	0.753786	0.21813	0.60264	NA	FALSE
novel_circ_0006346	5.66714	13.5785	-0.74758	0.15615	0.99921	FALSE
novel_circ_0006353	2.49638	2.05876	0.13049	0.79925	NA	FALSE
novel_circ_0006361	3.01257	2.68628	0.076735	0.87543	NA	FALSE
novel_circ_0006363	5.53152	8.27447	-0.41151	0.42423	0.99921	FALSE
novel_circ_0006369	1.61868	4.60955	-0.44101	0.37147	0.99921	FALSE
novel_circ_0006377	1.67311	2.08961	-0.086412	0.84031	NA	FALSE
novel_circ_0006382	3.17076	0.696536	0.45798	0.31696	NA	FALSE
novel_circ_0006391	1.34876	1.16089	0.030468	0.93371	NA	FALSE
novel_circ_0006406	2.58157	3.61626	-0.18531	0.71961	0.99921	FALSE
novel_circ_0006422	2.07756	0	0.53177	0.17883	NA	FALSE
novel_circ_0006423	5.69369	9.4341	-0.47293	0.36395	0.99921	FALSE
novel_circ_0006430	9.95656	8.60732	0.14764	0.76354	0.99921	FALSE
novel_circ_0006433	3.4314	0.753786	0.55704	0.25689	NA	FALSE
novel_circ_0006437	1.822	1.00505	0.10737	0.7717	NA	FALSE
novel_circ_0006438	8.50005	3.69133	0.64045	0.23443	0.99921	FALSE
novel_circ_0006449	2.93668	6.21969	-0.51654	0.33694	0.99921	FALSE
novel_circ_0006450	0.944304	0.502524	0.072229	0.82171	NA	FALSE
novel_circ_0006460	2.27159	1.70158	0.095397	0.84426	NA	FALSE
novel_circ_0006463	0.674378	0	0.18497	0.47223	NA	FALSE
novel_circ_0006466	10.9686	4.56406	0.64832	0.22291	0.99921	FALSE
novel_circ_0006471	0.449585	2.14686	-0.3951	0.36021	NA	FALSE
novel_circ_0006474	5.68861	5.53094	-0.0024699	0.99634	0.99921	FALSE
novel_circ_0006479	2.07756	1.16089	0.16356	0.70638	NA	FALSE
novel_circ_0006484	5.12707	0	0.88416	0.056268	NA	FALSE
novel_circ_0006493	19.7983	26.2725	-0.34568	0.41389	0.99921	FALSE
novel_circ_0006494	4.34914	2.43629	0.28331	0.58432	0.99921	FALSE
novel_circ_0006503	0.674378	4.60096	-0.82725	0.11007	NA	FALSE
novel_circ_0006520	3.48472	4.90947	-0.20974	0.6935	0.99921	FALSE
novel_circ_0006534	22.3161	26.3373	-0.22521	0.58782	0.99921	FALSE
novel_circ_0006535	12.4158	20.644	-0.5774	0.20977	0.99921	FALSE
novel_circ_0006554	0.449585	2.83688	-0.58418	0.22483	NA	FALSE
novel_circ_0006556	8.22504	10.7403	-0.19542	0.71268	0.99921	FALSE
novel_circ_0006559	2.66675	3.52816	-0.13726	0.79654	0.99921	FALSE
novel_circ_0006561	4.23609	3.35848	0.15057	0.77936	0.99921	FALSE
novel_circ_0006570	30.0226	34.0382	-0.1776	0.63901	0.99921	FALSE
novel_circ_0006573	3.44997	3.15191	0.025412	0.96058	0.99921	FALSE
novel_circ_0006589	0	2.05876	-0.65504	0.12711	NA	FALSE
novel_circ_0006594	14.7582	13.1162	0.11045	0.82031	0.99921	FALSE
novel_circ_0006602	1.76758	2.25277	-0.075676	0.87527	NA	FALSE
novel_circ_0006603	11.4757	7.90998	0.28147	0.59543	0.99921	FALSE
novel_circ_0006605	3.80509	0	1.046	0.031803	NA	TRUE
novel_circ_0006607	5.05937	7.8653	-0.44224	0.39495	0.99921	FALSE
novel_circ_0006626	2.78778	3.2769	-0.11159	0.83301	0.99921	FALSE
novel_circ_0006629	3.02186	0.928715	0.4471	0.36187	NA	FALSE
novel_circ_0006631	2.21716	2.4172	-0.050294	0.92036	NA	FALSE
novel_circ_0006633	15.4204	12.5222	0.29049	0.51864	0.99921	FALSE
novel_circ_0006638	4.39428	4.94557	-0.097568	0.85611	0.99921	FALSE
novel_circ_0006648	3.56592	4.60096	-0.1073	0.84152	0.99921	FALSE
novel_circ_0006659	0	1.6825	-0.45856	0.22339	NA	FALSE
novel_circ_0006662	622.24	523.89	0.21821	0.50041	0.99921	FALSE
novel_circ_0006664	2.78778	5.66453	-0.38933	0.45092	0.99921	FALSE
novel_circ_0006666	5.32421	6.86756	-0.16948	0.74773	0.99921	FALSE
novel_circ_0006670	0.899171	0	0.19531	0.45846	NA	FALSE
novel_circ_0006671	16.724	20.3284	-0.20219	0.64784	0.99921	FALSE
novel_circ_0006672	2.75193	1.45032	0.26511	0.58954	NA	FALSE
novel_circ_0006675	37.2261	37.8731	-0.050034	0.90105	0.99921	FALSE
novel_circ_0006676	4.47017	4.02019	0.029557	0.95352	0.99921	FALSE
novel_circ_0006677	14.13	21.5432	-0.52783	0.21322	0.99921	FALSE
novel_circ_0006678	3.40883	3.38281	0.053326	0.92101	0.99921	FALSE
novel_circ_0006684	7.87501	6.91225	0.10044	0.84791	0.99921	FALSE
novel_circ_0006695	6.94798	3.44006	0.49382	0.35796	0.99921	FALSE
novel_circ_0006710	42.0043	43.0356	-0.022782	0.94866	0.99921	FALSE
novel_circ_0006721	3.2796	4.88832	-0.1423	0.75883	0.99921	FALSE
novel_circ_0006726	17.4579	11.6947	0.39209	0.39474	0.99921	FALSE
novel_circ_0006729	1.88861	4.09843	-0.36733	0.4636	NA	FALSE
novel_circ_0006730	6.7181	13.0248	-0.60463	0.22237	0.99921	FALSE
novel_circ_0006737	4.08321	6.08945	-0.32381	0.54165	0.99921	FALSE
novel_circ_0006741	1.4576	2.20411	-0.14105	0.74854	NA	FALSE
novel_circ_0006748	35.4216	41.7367	-0.20278	0.54535	0.99921	FALSE
novel_circ_0006749	0	2.14686	-0.54985	0.17122	NA	FALSE
novel_circ_0006756	0.449585	3.15191	-0.56973	0.21708	NA	FALSE
novel_circ_0006759	3.97545	2.14686	0.33646	0.52829	0.99921	FALSE
novel_circ_0006779	0	0	NA	NA	NA	NA
novel_circ_0006783	6.94289	1.95285	0.83586	0.12071	0.99921	FALSE
novel_circ_0006793	0.449585	1.16089	-0.13822	0.68003	NA	FALSE
novel_circ_0006804	3.88918	13.3016	-1.0126	0.055153	0.99921	FALSE
novel_circ_0006808	11.1082	10.5516	0.02211	0.96392	0.99921	FALSE
novel_circ_0006809	4.05244	0.928715	0.58019	0.24569	NA	FALSE
novel_circ_0006811	6.77362	7.58318	-0.10329	0.84251	0.99921	FALSE
novel_circ_0006824	0.449585	0.696536	-0.052821	0.86243	NA	FALSE
novel_circ_0006826	1.0932	1.5944	-0.081517	0.84204	NA	FALSE
novel_circ_0006828	2.29306	5.46718	-0.55672	0.30006	0.99921	FALSE
novel_circ_0006848	5.8333	4.70687	0.17857	0.74018	0.99921	FALSE
novel_circ_0006849	11.5763	6.76165	0.50126	0.31394	0.99921	FALSE
novel_circ_0006850	15.4111	12.6234	0.17091	0.71822	0.99921	FALSE
novel_circ_0006852	10.2132	6.98524	0.38072	0.45285	0.99921	FALSE
novel_circ_0006854	36.2975	51.2018	-0.43892	0.18641	0.99921	FALSE
novel_circ_0006855	62.5165	77.2629	-0.25948	0.4894	0.99921	FALSE
novel_circ_0006869	6.76744	6.10328	0.090023	0.86676	0.99921	FALSE
novel_circ_0006870	5.59414	5.95793	-0.019089	0.97155	0.99921	FALSE
novel_circ_0006882	1.4576	0	0.26455	0.37824	NA	FALSE
novel_circ_0006885	3.30507	0	0.45242	0.22305	NA	FALSE
novel_circ_0006887	4.13763	2.35995	0.28048	0.59764	0.99921	FALSE
novel_circ_0006893	5.35716	4.16745	0.15722	0.76876	0.99921	FALSE
novel_circ_0006895	2.59484	2.79346	-0.065645	0.90218	NA	FALSE
novel_circ_0006896	0.899171	3.32032	-0.49277	0.32287	NA	FALSE
novel_circ_0006903	6.8659	7.42607	-0.010006	0.98502	0.99921	FALSE
novel_circ_0006905	4.59541	3.84192	0.18004	0.7382	0.99921	FALSE
novel_circ_0006909	4.32548	4.2872	0.050592	0.92451	0.99921	FALSE
novel_circ_0006911	472.228	251.45	0.090487	0.78133	0.99921	FALSE
novel_circ_0006917	11.6934	14.1666	-0.19508	0.67273	0.99921	FALSE
novel_circ_0006920	7.68607	4.19385	0.44307	0.41063	0.99921	FALSE
novel_circ_0006924	16.185	11.281	0.38823	0.37868	0.99921	FALSE
novel_circ_0006929	4.54716	1.09188	0.48086	0.29748	NA	FALSE
novel_circ_0006941	2.87406	1.62525	0.15301	0.73059	NA	FALSE
novel_circ_0006944	2.07756	1.95285	0.02279	0.96299	NA	FALSE
novel_circ_0006950	2.12269	1.00505	0.23435	0.61551	NA	FALSE
novel_circ_0006951	3.24665	3.34592	-0.049209	0.9264	0.99921	FALSE
novel_circ_0006953	17.1386	15.3892	0.090789	0.84695	0.99921	FALSE
novel_circ_0006954	9.11072	9.22227	-0.041644	0.93235	0.99921	FALSE
novel_circ_0006968	5.23903	4.68174	0.047417	0.92909	0.99921	FALSE
novel_circ_0006994	6.35878	1.66342	0.77411	0.14914	0.99921	FALSE
novel_circ_0007000	7.49204	13.891	-0.65017	0.16761	0.99921	FALSE
novel_circ_0007002	8.05866	6.75641	0.13566	0.79508	0.99921	FALSE
novel_circ_0007003	0	0	NA	NA	NA	NA
novel_circ_0007012	1.99237	2.18375	0.007867	0.98563	NA	FALSE
novel_circ_0007019	3.44997	7.26942	-0.54358	0.31258	0.99921	FALSE
novel_circ_0007029	8.98658	9.48403	-0.057658	0.91476	0.99921	FALSE
novel_circ_0007047	1.84348	5.0219	-0.63387	0.23718	0.99921	FALSE
novel_circ_0007049	1.99237	5.37908	-0.59307	0.26962	0.99921	FALSE
novel_circ_0007058	4.47017	3.63535	0.081631	0.87945	0.99921	FALSE
novel_circ_0007059	12.8399	11.9828	0.066437	0.88404	0.99921	FALSE
novel_circ_0007061	3.29179	3.42225	-0.082217	0.87701	0.99921	FALSE
novel_circ_0007062	0.899171	1.78841	-0.14687	0.7251	NA	FALSE
novel_circ_0007070	9.3448	3.74126	0.83625	0.10537	0.99921	FALSE
novel_circ_0007075	2.35677	3.15191	-0.15721	0.75819	NA	FALSE
novel_circ_0007103	15.2912	8.65725	0.56686	0.2395	0.99921	FALSE
novel_circ_0007108	3.16147	2.14686	0.17923	0.73464	NA	FALSE
novel_circ_0007116	20.0169	9.96222	0.78602	0.074239	0.99921	FALSE
novel_circ_0007120	0	0	NA	NA	NA	NA
novel_circ_0007124	4.92905	2.29094	0.58489	0.27756	0.99921	FALSE
novel_circ_0007135	0.728801	1.00505	-0.057888	0.86325	NA	FALSE
novel_circ_0007139	0	3.34592	-0.76095	0.088025	NA	FALSE
novel_circ_0007152	6.96655	7.87913	-0.1568	0.76189	0.99921	FALSE
novel_circ_0007154	22.9657	28.0674	-0.24748	0.50779	0.99921	FALSE
novel_circ_0007156	0.674378	1.45032	-0.18056	0.6595	NA	FALSE
novel_circ_0007157	5.41448	7.99029	-0.38863	0.45467	0.99921	FALSE
novel_circ_0007159	1.61868	2.43629	-0.20077	0.68239	NA	FALSE
novel_circ_0007172	5.22974	5.71192	-0.012111	0.98187	0.99921	FALSE
novel_circ_0007186	3.73208	2.6303	0.12618	0.80365	0.99921	FALSE
novel_circ_0007197	4.56465	4.60223	-0.040196	0.9405	0.99921	FALSE
novel_circ_0007200	3.30507	1.50757	0.16496	0.67783	NA	FALSE
novel_circ_0007203	4.87861	9.52871	-0.53767	0.31764	0.99921	FALSE
novel_circ_0007225	3.54844	1.50757	0.34136	0.49291	NA	FALSE
novel_circ_0007238	39.9965	30.8861	0.060614	0.87926	0.99921	FALSE
novel_circ_0007240	11.8319	12.0795	-0.062858	0.89555	0.99921	FALSE
novel_circ_0007242	19.7047	19.3489	0.0135	0.97557	0.99921	FALSE
novel_circ_0007245	95.0275	95.0812	-0.011681	0.95903	0.99921	FALSE
novel_circ_0007246	19.7549	13.6305	0.36447	0.42225	0.99921	FALSE
novel_circ_0007249	43.7964	47.5623	-0.12263	0.68388	0.99921	FALSE
novel_circ_0007257	2.44196	0	0.60632	0.14294	NA	FALSE
novel_circ_0007260	12.6233	14.3375	-0.15432	0.73232	0.99921	FALSE
novel_circ_0007262	14.6146	12.0453	0.24478	0.59581	0.99921	FALSE
novel_circ_0007264	20.7138	16.9869	0.20616	0.62691	0.99921	FALSE
novel_circ_0007267	17.3891	17.0989	0.074992	0.8663	0.99921	FALSE
novel_circ_0007275	3.17076	1.62525	0.21595	0.63826	NA	FALSE
novel_circ_0007280	39.3264	29.74	0.38926	0.25817	0.99921	FALSE
novel_circ_0007285	1.40318	2.16594	-0.18716	0.70053	NA	FALSE
novel_circ_0007289	0	2.64286	-0.58181	0.15543	NA	FALSE
novel_circ_0007291	14.8989	8.84474	0.5786	0.20599	0.99921	FALSE
novel_circ_0007302	22.8591	25.6745	-0.13515	0.71347	0.99921	FALSE
novel_circ_0007309	0.674378	3.55901	-0.52412	0.26072	NA	FALSE
novel_circ_0007325	32.3105	38.5406	-0.22474	0.51265	0.99921	FALSE
novel_circ_0007328	118.261	172.122	-0.49845	0.11599	0.99921	FALSE
novel_circ_0007334	2.99001	3.06905	0.016665	0.97472	0.99921	FALSE
novel_circ_0007337	12.0567	18.2419	-0.4841	0.25649	0.99921	FALSE
novel_circ_0007338	4.63235	4.38913	-0.023878	0.96445	0.99921	FALSE
novel_circ_0007341	174.958	154.798	0.16089	0.53948	0.99921	FALSE
novel_circ_0007344	10.1946	11.5302	-0.16636	0.73381	0.99921	FALSE
novel_circ_0007357	5.81893	5.81385	0.0039172	0.99408	0.99921	FALSE
novel_circ_0007362	14.9257	15.8786	-0.024468	0.95815	0.99921	FALSE
novel_circ_0007376	0.944304	2.16594	-0.27491	0.52894	NA	FALSE
novel_circ_0007381	2.12269	2.10217	0.044328	0.92973	NA	FALSE
novel_circ_0007394	4.36242	3.77211	0.045256	0.93262	0.99921	FALSE
novel_circ_0007400	2.86078	1.91468	0.15502	0.75554	NA	FALSE
novel_circ_0007401	3.88098	5.97622	-0.34971	0.51576	0.99921	FALSE
novel_circ_0007402	51.6982	40.8705	0.33315	0.25867	0.99921	FALSE
novel_circ_0007404	5.79636	5.69411	0.012191	0.98159	0.99921	FALSE
novel_circ_0007409	7.13692	9.06309	-0.20079	0.69043	0.99921	FALSE
novel_circ_0007411	1.79834	0	0.32013	0.32432	NA	FALSE
novel_circ_0007434	0.728801	3.49	-0.66181	0.18673	NA	FALSE
novel_circ_0007439	39.4475	41.9202	-0.068956	0.82508	0.99921	FALSE
novel_circ_0007445	4.0914	14.8644	-1.0144	0.056751	0.99921	FALSE
novel_circ_0007458	8.58813	7.82188	0.039396	0.9417	0.99921	FALSE
novel_circ_0007463	3.68695	4.87655	-0.1495	0.78012	0.99921	FALSE
novel_circ_0007464	8.02681	5.27841	0.40816	0.43239	0.99921	FALSE
novel_circ_0007468	5.64856	4.03594	0.29234	0.58223	0.99921	FALSE
novel_circ_0007469	5.87335	1.00505	0.89294	0.090154	0.99921	FALSE
novel_circ_0007477	0	1.85743	-0.32069	0.32509	NA	FALSE
novel_circ_0007484	2.71188	3.30123	-0.11102	0.83612	0.99921	FALSE
novel_circ_0007499	1.85276	1.50757	0.058001	0.89342	NA	FALSE
novel_circ_0007505	4.1591	0	0.84327	0.065509	NA	FALSE
novel_circ_0007509	2.12269	0.502524	0.43081	0.35011	NA	FALSE
novel_circ_0007520	2.29306	2.18503	0.0033825	0.99456	NA	FALSE
novel_circ_0007522	0	0	NA	NA	NA	NA
novel_circ_0007526	4.91976	3.32684	0.21251	0.69292	0.99921	FALSE
novel_circ_0007529	9.66805	4.86399	0.5646	0.2843	0.99921	FALSE
novel_circ_0007544	3.89956	6.18804	-0.2961	0.5819	0.99921	FALSE
novel_circ_0007547	8.94035	7.69037	0.099456	0.84217	0.99921	FALSE
novel_circ_0007548	9.05739	9.93662	-0.078557	0.87113	0.99921	FALSE
novel_circ_0007552	4.91976	2.90065	0.30895	0.56615	0.99921	FALSE
novel_circ_0007556	13.4599	8.82041	0.45884	0.32763	0.99921	FALSE
novel_circ_0007557	94.3197	111.108	-0.22864	0.40462	0.99921	FALSE
novel_circ_0007560	10.011	10.3141	-0.045032	0.92452	0.99921	FALSE
novel_circ_0007573	7.22211	10.2885	-0.29079	0.56389	0.99921	FALSE
novel_circ_0007581	5.78817	3.42225	0.31775	0.55527	0.99921	FALSE
novel_circ_0007586	0.899171	4.32537	-0.68066	0.18567	NA	FALSE
novel_circ_0007588	3.29179	2.4172	0.11451	0.82856	NA	FALSE
novel_circ_0007597	2.58157	0.928715	0.29872	0.50306	NA	FALSE
novel_circ_0007598	8.51333	7.90346	0.0089225	0.9861	0.99921	FALSE
novel_circ_0007599	4.57394	6.63539	-0.24113	0.65408	0.99921	FALSE
novel_circ_0007606	2.49638	0	0.60062	0.14542	NA	FALSE
novel_circ_0007607	48.7175	46.694	0.061893	0.83894	0.99921	FALSE
novel_circ_0007609	308.757	261.954	0.22268	0.26318	0.99921	FALSE
novel_circ_0007615	0	2.68628	-0.56052	0.1655	NA	FALSE
novel_circ_0007623	1.90719	0	0.48691	0.20397	NA	FALSE
novel_circ_0007624	10.4112	14.6448	-0.39312	0.40994	0.99921	FALSE
novel_circ_0007631	10.7068	13.6028	-0.27646	0.55569	0.99921	FALSE
novel_circ_0007635	21.1674	17.6594	0.16062	0.76422	0.99921	FALSE
novel_circ_0007643	7.56903	7.50685	-0.015852	0.97535	0.99921	FALSE
novel_circ_0007649	1.39389	1.70158	-0.10951	0.81625	NA	FALSE
novel_circ_0007659	2.34748	1.63782	0.18697	0.69332	NA	FALSE
novel_circ_0007660	16.2939	11.1548	0.42032	0.35361	0.99921	FALSE
novel_circ_0007661	0	1.09188	-0.20125	0.45257	NA	FALSE
novel_circ_0007673	205.429	182.273	0.17132	0.35312	0.99921	FALSE
novel_circ_0007676	6.04482	2.09693	0.68977	0.19746	0.99921	FALSE
novel_circ_0007682	9.88066	8.00938	0.221	0.65249	0.99921	FALSE
novel_circ_0007687	4.61907	4.66998	-0.030855	0.95414	0.99921	FALSE
novel_circ_0007691	2.35677	1.91468	0.073996	0.88158	NA	FALSE
novel_circ_0007699	8.14385	8.4238	0.017888	0.97149	0.99921	FALSE
novel_circ_0007700	0.449585	2.22319	-0.39508	0.35743	NA	FALSE
novel_circ_0007703	16.6346	15.7635	0.015533	0.97174	0.99921	FALSE
novel_circ_0007704	11.606	3.13282	1.0335	0.050786	0.99921	FALSE
novel_circ_0007705	5.28416	1.00505	0.80369	0.12405	0.99921	FALSE
novel_circ_0007716	17.4085	13.1997	0.33227	0.45257	0.99921	FALSE
novel_circ_0007717	3.69624	2.34819	0.28019	0.59205	0.99921	FALSE
novel_circ_0007718	19.2562	12.2722	0.53196	0.2132	0.99921	FALSE
novel_circ_0007721	2.79707	1.85743	0.14559	0.7658	NA	FALSE
novel_circ_0007734	1.40318	3.07557	-0.34259	0.48863	NA	FALSE
novel_circ_0007736	1.39389	4.30628	-0.66158	0.21237	NA	FALSE
novel_circ_0007742	0.728801	4.66346	-0.8101	0.11357	NA	FALSE
novel_circ_0007743	1.41646	2.79871	-0.21256	0.62946	NA	FALSE
novel_circ_0007748	5.86406	8.22979	-0.29903	0.56532	0.99921	FALSE
novel_circ_0007752	4.86643	9.12034	-0.57352	0.26897	0.99921	FALSE
novel_circ_0007759	5.1846	11.0225	-0.65451	0.20978	0.99921	FALSE
novel_circ_0007765	0.944304	1.00505	-0.026358	0.93873	NA	FALSE
novel_circ_0007768	5.78817	9.03224	-0.37651	0.46702	0.99921	FALSE
novel_circ_0007774	0.674378	2.18375	-0.19233	0.60344	NA	FALSE
novel_circ_0007776	5.08193	2.56653	0.44811	0.40091	0.99921	FALSE
novel_circ_0007779	4.33166	5.42249	-0.12683	0.81127	0.99921	FALSE
novel_circ_0007790	9.71538	22.6317	-0.68414	0.20132	0.99921	FALSE
novel_circ_0007794	3.71881	4.30628	-0.094538	0.86037	0.99921	FALSE
novel_circ_0007796	16.6317	12.1919	0.27658	0.57308	0.99921	FALSE
novel_circ_0007802	1.12396	1.63782	-0.046224	0.89948	NA	FALSE
novel_circ_0007811	6.54773	9.01045	-0.28363	0.5968	0.99921	FALSE
novel_circ_0007819	2.56299	1.8956	0.085435	0.86116	NA	FALSE
novel_circ_0007821	3.11634	3.365	-0.043516	0.93274	0.99921	FALSE
novel_circ_0007834	9.79438	9.88064	-0.023393	0.9614	0.99921	FALSE
novel_circ_0007839	2.76521	1.62525	0.15492	0.73051	NA	FALSE
novel_circ_0007856	3.74137	3.15191	0.05237	0.92201	0.99921	FALSE
novel_circ_0007857	3.19223	1.19906	0.38471	0.43193	NA	FALSE
novel_circ_0007864	4.49274	1.50757	0.46408	0.35932	NA	FALSE
novel_circ_0007866	8.00533	5.71844	0.30664	0.55045	0.99921	FALSE
novel_circ_0007872	4.26396	2.10217	0.35798	0.47483	0.99921	FALSE
novel_circ_0007875	6.91213	6.42881	0.03755	0.94214	0.99921	FALSE
novel_circ_0007876	0	0.502524	-0.16944	0.49647	NA	FALSE
novel_circ_0007878	1.34876	2.79871	-0.19629	0.65993	NA	FALSE
novel_circ_0007881	2.07756	4.63912	-0.42702	0.42297	0.99921	FALSE
novel_circ_0007899	5.45562	2.93881	0.36293	0.49966	0.99921	FALSE
novel_circ_0007903	15.1412	6.97475	0.80341	0.091791	0.99921	FALSE
novel_circ_0007905	4.10577	1.09188	0.67255	0.18568	NA	FALSE
novel_circ_0007906	4.12435	2.02059	0.35598	0.48102	0.99921	FALSE
novel_circ_0007910	2.09083	1.50757	0.077919	0.85761	NA	FALSE
novel_circ_0007912	0	0	NA	NA	NA	NA
novel_circ_0007914	2.31563	2.81254	-0.10422	0.8413	NA	FALSE
novel_circ_0007916	2.52714	0	0.60782	0.14208	NA	FALSE
novel_circ_0007925	3.65111	7.50033	-0.41677	0.43846	0.99921	FALSE
novel_circ_0007926	6.66876	5.59869	0.096196	0.85674	0.99921	FALSE
novel_circ_0007932	7.85644	9.97876	-0.15194	0.77201	0.99921	FALSE
novel_circ_0007933	2.21716	3.04472	-0.14733	0.7799	NA	FALSE
novel_circ_0007934	7.8872	3.99252	0.5889	0.26321	0.99921	FALSE
novel_circ_0007946	3.75066	5.12257	-0.21549	0.68772	0.99921	FALSE
novel_circ_0007961	4.36242	5.91452	-0.22914	0.67011	0.99921	FALSE
novel_circ_0007962	3.03514	1.5944	0.26448	0.58214	NA	FALSE
novel_circ_0007963	0	3.61499	-0.9668	0.043928	NA	TRUE
novel_circ_0007964	4.20025	1.21814	0.66748	0.20816	NA	FALSE
novel_circ_0007972	1.84348	5.48499	-0.57412	0.27717	0.99921	FALSE
novel_circ_0007975	1.88861	4.30103	-0.39917	0.42461	0.99921	FALSE
novel_circ_0007979	11.0394	8.55659	0.20497	0.68559	0.99921	FALSE
novel_circ_0007994	5.55829	11.5554	-0.54076	0.30987	0.99921	FALSE
novel_circ_0008009	1.79834	3.30775	-0.2031	0.65957	NA	FALSE
novel_circ_0008010	0.674378	1.8956	-0.26371	0.53399	NA	FALSE
novel_circ_0008014	8.28744	3.65316	0.6822	0.20332	0.99921	FALSE
novel_circ_0008017	3.31037	4.21421	-0.13029	0.79869	0.99921	FALSE
novel_circ_0008020	15.2082	11.9085	0.22857	0.65792	0.99921	FALSE
novel_circ_0008025	17.0388	9.47481	0.4476	0.3984	0.99921	FALSE
novel_circ_0008027	11.0179	9.10125	0.226	0.63489	0.99921	FALSE
novel_circ_0008050	1.34876	2.20411	-0.1445	0.74484	NA	FALSE
novel_circ_0008052	0.944304	0	0.19236	0.46235	NA	FALSE
novel_circ_0008064	11.8863	8.58823	0.33305	0.48769	0.99921	FALSE
novel_circ_0008068	1.0932	3.76893	-0.28581	0.47936	NA	FALSE
novel_circ_0008071	0	4.98373	-1.3152	0.01036	NA	TRUE
novel_circ_0008079	8.19936	2.43629	0.81643	0.12947	0.99921	FALSE
novel_circ_0008085	7.05174	7.90871	-0.12226	0.81004	0.99921	FALSE
novel_circ_0008088	2.86078	3.82284	-0.15474	0.77119	0.99921	FALSE
novel_circ_0008094	1.54279	0.696536	0.18048	0.65823	NA	FALSE
novel_circ_0008098	11.2294	13.555	-0.16665	0.7353	0.99921	FALSE
novel_circ_0008107	5.38792	3.61626	0.21172	0.6877	0.99921	FALSE
novel_circ_0008109	1.84348	3.30775	-0.28046	0.57343	NA	FALSE
novel_circ_0008114	7.45089	6.41497	0.097751	0.85323	0.99921	FALSE
novel_circ_0008117	12.0649	8.20991	0.34031	0.50532	0.99921	FALSE
novel_circ_0008125	5.4012	4.11752	0.27509	0.60643	0.99921	FALSE
novel_circ_0008127	12.8747	14.9382	-0.12645	0.78994	0.99921	FALSE
novel_circ_0008131	3.92611	1.8956	0.26699	0.58861	NA	FALSE
novel_circ_0008165	0	0.696536	-0.18394	0.47567	NA	FALSE
novel_circ_0008166	4.47017	4.75156	-0.06716	0.8998	0.99921	FALSE
novel_circ_0008170	2.33819	3.57158	-0.25475	0.62782	NA	FALSE
novel_circ_0008175	1.41646	1.84566	-0.077507	0.85374	NA	FALSE
novel_circ_0008176	0	1.09188	-0.20125	0.45257	NA	FALSE
novel_circ_0008180	7.26724	9.53269	-0.22929	0.66127	0.99921	FALSE
novel_circ_0008195	5.64856	3.19007	0.34835	0.51779	0.99921	FALSE
novel_circ_0008200	2.09083	3.17099	-0.22763	0.65104	NA	FALSE
novel_circ_0008206	2.85149	0	0.85027	0.065682	NA	FALSE
novel_circ_0008216	7.52389	20.2982	-1.0151	0.032237	0.99921	TRUE
novel_circ_0008222	11.3361	23.2099	-0.77851	0.08725	0.99921	FALSE
novel_circ_0008227	0.899171	3.13282	-0.4021	0.38511	NA	FALSE
novel_circ_0008229	2.24793	3.46042	-0.14422	0.75524	NA	FALSE
novel_circ_0008230	6.1382	4.17604	0.24485	0.64912	0.99921	FALSE
novel_circ_0008237	0.728801	1.00505	-0.057888	0.86325	NA	FALSE
novel_circ_0008238	0	5.46193	-1.3839	0.0074333	NA	TRUE
novel_circ_0008239	34.3781	35.534	-0.045094	0.90247	0.99921	FALSE
novel_circ_0008242	0	1.16089	-0.22345	0.42522	NA	FALSE
novel_circ_0008243	1.79834	6.53997	-0.65552	0.21371	0.99921	FALSE
novel_circ_0008248	1.34876	6.26438	-0.79693	0.13259	0.99921	FALSE
novel_circ_0008250	10.9964	7.99029	0.31752	0.52032	0.99921	FALSE
novel_circ_0008253	0.449585	3.4019	-0.67065	0.17071	NA	FALSE
novel_circ_0008254	2.49638	0.696536	0.34541	0.43103	NA	FALSE
novel_circ_0008262	2.34748	0.753786	0.37913	0.42305	NA	FALSE
novel_circ_0008268	0.674378	1.43124	-0.17536	0.6668	NA	FALSE
novel_circ_0008278	4.80272	4.33061	0.10053	0.85133	0.99921	FALSE
novel_circ_0008290	1.41646	0	0.25414	0.38933	NA	FALSE
novel_circ_0008316	1.12396	3.78467	-0.4951	0.3279	NA	FALSE
novel_circ_0008320	0.449585	0.502524	-0.0094841	0.97378	NA	FALSE
novel_circ_0008330	97.6424	72.0682	0.3691	0.2903	0.99921	FALSE
novel_circ_0008331	6.7869	3.30775	0.41111	0.44365	0.99921	FALSE
novel_circ_0008333	15.6832	6.2084	0.73463	0.16404	0.99921	FALSE
novel_circ_0008349	5.63927	1.84566	0.72134	0.17734	0.99921	FALSE
novel_circ_0008350	24.9592	20.6665	0.2353	0.54236	0.99921	FALSE
novel_circ_0008352	2.30235	2.68628	-0.0095411	0.98427	NA	FALSE
novel_circ_0008354	6.01296	8.85858	-0.37513	0.46508	0.99921	FALSE
novel_circ_0008358	1.62797	1.16089	0.085752	0.83938	NA	FALSE
novel_circ_0008363	3.95688	2.83688	0.19855	0.7055	0.99921	FALSE
novel_circ_0008375	2.50966	0	0.5671	0.16089	NA	FALSE
novel_circ_0008379	1.12396	1.62525	-0.071147	0.84854	NA	FALSE
novel_circ_0008386	3.80509	0.966882	0.6479	0.21387	NA	FALSE
novel_circ_0008389	17.1335	14.5684	0.21886	0.61465	0.99921	FALSE
novel_circ_0008397	10.5354	12.0401	-0.13293	0.78784	0.99921	FALSE
novel_circ_0008410	1.4576	1.72067	-0.062328	0.88399	NA	FALSE
novel_circ_0008416	3.17076	2.59213	0.079108	0.87536	NA	FALSE
novel_circ_0008424	1.822	3.11374	-0.1979	0.66631	NA	FALSE
novel_circ_0008426	2.36076	0.464358	0.27199	0.46647	NA	FALSE
novel_circ_0008434	2.72117	3.72218	-0.183	0.73139	0.99921	FALSE
novel_circ_0008437	2.58157	2.8434	-0.059674	0.9061	NA	FALSE
novel_circ_0008450	2.66675	9.6367	-0.95156	0.075406	0.99921	FALSE
novel_circ_0008453	1.40318	3.00656	-0.36978	0.47765	NA	FALSE
novel_circ_0008456	16.8061	16.4462	-0.016975	0.969	0.99921	FALSE
novel_circ_0008457	8.23013	4.9594	0.44315	0.39195	0.99921	FALSE
novel_circ_0008460	6.32294	6.44789	-0.047205	0.9278	0.99921	FALSE
novel_circ_0008471	3.52587	4.37005	-0.18334	0.73283	0.99921	FALSE
novel_circ_0008494	8.47748	11.298	-0.31369	0.52493	0.99921	FALSE
novel_circ_0008495	9.15585	7.94163	0.083598	0.8685	0.99921	FALSE
novel_circ_0008497	0	2.85596	-0.82696	0.072582	NA	FALSE
novel_circ_0008504	2.9223	3.06381	0.0093065	0.98497	NA	FALSE
novel_circ_0008505	8.17969	7.75287	0.020249	0.9682	0.99921	FALSE
novel_circ_0008511	2.57228	4.04118	-0.23118	0.65959	0.99921	FALSE
novel_circ_0008514	9.66915	3.5781	0.73392	0.16839	0.99921	FALSE
novel_circ_0008519	0.674378	0.464358	0.04809	0.87441	NA	FALSE
novel_circ_0008525	48.8949	60.5909	-0.28063	0.37917	0.99921	FALSE
novel_circ_0008526	1.88861	2.93754	-0.13401	0.7607	NA	FALSE
novel_circ_0008527	8.03609	3.72218	0.67701	0.198	0.99921	FALSE
novel_circ_0008530	3.38626	1.70158	0.35373	0.50331	NA	FALSE
novel_circ_0008548	6.63292	2.86248	0.5656	0.29352	0.99921	FALSE
novel_circ_0008552	2.07756	3.90442	-0.29031	0.58138	NA	FALSE
novel_circ_0008565	0	0	NA	NA	NA	NA
novel_circ_0008573	4.85605	3.22824	0.17485	0.73125	0.99921	FALSE
novel_circ_0008586	2.34748	0.502524	0.493	0.29527	NA	FALSE
novel_circ_0008599	5.66184	3.67351	0.22711	0.67269	0.99921	FALSE
novel_circ_0008603	9.80766	12.703	-0.24468	0.64651	0.99921	FALSE
novel_circ_0008612	21.7484	11.2619	0.74313	0.07827	0.99921	FALSE
novel_circ_0008638	2.14526	0.928715	0.19574	0.64355	NA	FALSE
novel_circ_0008649	15.3538	7.56935	0.75726	0.1239	0.99921	FALSE
novel_circ_0008657	5.57157	3.31507	0.41176	0.44408	0.99921	FALSE
novel_circ_0008660	5.88663	13.2938	-0.72273	0.16528	0.99921	FALSE
novel_circ_0008662	3.01257	3.82284	-0.14522	0.78535	0.99921	FALSE
novel_circ_0008663	3.77323	0	1.0896	0.026946	NA	TRUE
novel_circ_0008670	5.4012	1.46941	0.77676	0.14791	0.99921	FALSE
novel_circ_0008672	0.674378	1.91468	-0.272	0.52497	NA	FALSE
novel_circ_0008676	2.09083	0.753786	0.25232	0.55302	NA	FALSE
novel_circ_0008684	7.33915	6.47747	0.13992	0.78685	0.99921	FALSE
novel_circ_0008702	1.90719	9.07565	-1.0262	0.056778	0.99921	FALSE
novel_circ_0008714	19.8967	10.2621	0.70625	0.12934	0.99921	FALSE
novel_circ_0008717	19.9213	13.7291	0.38595	0.38503	0.99921	FALSE
novel_circ_0008718	44.5343	35.5137	0.2663	0.46753	0.99921	FALSE
novel_circ_0008720	13.5265	13.4575	-0.0014344	0.99749	0.99921	FALSE
novel_circ_0008721	62.4088	68.8873	-0.11755	0.71544	0.99921	FALSE
novel_circ_0008729	8.20646	7.63312	0.072263	0.88833	0.99921	FALSE
novel_circ_0008732	0.899171	0.502524	0.08447	0.79322	NA	FALSE
novel_circ_0008733	2.06827	3.00656	-0.1922	0.71357	NA	FALSE
novel_circ_0008735	21.4344	14.5368	0.42165	0.33664	0.99921	FALSE
novel_circ_0008736	2.36076	0	0.36642	0.28509	NA	FALSE
novel_circ_0008737	7.83496	3.86753	0.47741	0.37462	0.99921	FALSE
novel_circ_0008738	33.6912	23.0935	0.41104	0.33869	0.99921	FALSE
novel_circ_0008740	3.75066	3.04472	0.1654	0.75881	0.99921	FALSE
novel_circ_0008741	5.69369	3.02564	0.44653	0.40676	0.99921	FALSE
novel_circ_0008742	2.21716	4.60096	-0.41309	0.44092	0.99921	FALSE
novel_circ_0008751	8.85117	10.8601	-0.19046	0.6999	0.99921	FALSE
novel_circ_0008752	0	4.57536	-0.7738	0.083487	NA	FALSE
novel_circ_0008760	2.48709	0.966882	0.37634	0.4556	NA	FALSE
novel_circ_0008762	32.6559	27.6209	0.21198	0.63047	0.99921	FALSE
novel_circ_0008763	4.74431	3.13282	0.21674	0.67825	0.99921	FALSE
novel_circ_0008764	5.73375	0.696536	1.0353	0.049901	0.99921	TRUE
novel_circ_0008767	6.7181	4.3128	0.29495	0.58367	0.99921	FALSE
novel_circ_0008778	2.96744	2.89413	0.03993	0.93565	NA	FALSE
novel_circ_0008780	6.31365	5.61984	0.081108	0.87977	0.99921	FALSE
novel_circ_0008784	1.12396	0.696536	0.079712	0.81659	NA	FALSE
novel_circ_0008786	2.52714	3.88534	-0.18213	0.73079	0.99921	FALSE
novel_circ_0008792	4.62836	3.31507	0.21119	0.69095	0.99921	FALSE
novel_circ_0008793	6.65548	1.70158	0.89851	0.095288	0.99921	FALSE
novel_circ_0008801	1.62797	3.49	-0.40038	0.44818	NA	FALSE
novel_circ_0008804	14.4575	18.6681	-0.30312	0.47501	0.99921	FALSE
novel_circ_0008808	4.71753	1.39307	0.53745	0.29408	0.99921	FALSE
novel_circ_0008809	5.14455	5.98878	-0.15011	0.77433	0.99921	FALSE
novel_circ_0008810	2.21716	5.42249	-0.49735	0.35282	0.99921	FALSE
novel_circ_0008816	1.34876	1.63782	-0.012989	0.97204	NA	FALSE
novel_circ_0008835	10.9194	11.4238	0.018007	0.97105	0.99921	FALSE
novel_circ_0008838	1.85276	20.2121	-1.0882	0.035898	0.99921	TRUE
novel_circ_0008843	2.12269	1.93376	-0.0080333	0.98753	NA	FALSE
novel_circ_0008850	6.46653	2.31002	0.71888	0.18199	0.99921	FALSE
novel_circ_0008852	2.1864	0	0.35489	0.29441	NA	FALSE
novel_circ_0008865	8.00932	11.7494	-0.37265	0.45961	0.99921	FALSE
novel_circ_0008870	3.79071	1.6825	0.37075	0.46385	NA	FALSE
novel_circ_0008872	2.72117	3.54725	-0.14426	0.78567	0.99921	FALSE
novel_circ_0008879	15.7888	20.95	-0.26547	0.56874	0.99921	FALSE
novel_circ_0008887	12.807	23.4765	-0.63034	0.16488	0.99921	FALSE
novel_circ_0008903	4.73721	4.44956	0.011639	0.9799	0.99921	FALSE
novel_circ_0008907	0.449585	5.28573	-0.73842	0.12213	NA	FALSE
novel_circ_0008911	2.03751	4.3497	-0.44867	0.39609	0.99921	FALSE
novel_circ_0008918	0.899171	2.26136	-0.18394	0.63056	NA	FALSE
novel_circ_0008922	57.6168	54.9641	0.052275	0.87393	0.99921	FALSE
novel_circ_0008928	5.81893	5.12384	0.056505	0.91641	0.99921	FALSE
novel_circ_0008934	17.6222	27.3123	-0.50061	0.26182	0.99921	FALSE
novel_circ_0008940	1.84348	7.46344	-0.9915	0.065608	0.99921	FALSE
novel_circ_0008941	4.60978	4.23647	0.0029741	0.99556	0.99921	FALSE
novel_circ_0008945	7.71683	6.40973	0.13452	0.79293	0.99921	FALSE
novel_circ_0008955	25.4033	29.1152	-0.14708	0.7533	0.99921	FALSE
novel_circ_0008957	4.58721	3.67351	0.10384	0.84694	0.99921	FALSE
novel_circ_0008959	4.58721	3.99252	0.095062	0.85895	0.99921	FALSE
novel_circ_0008966	7.19135	4.91074	0.24286	0.65169	0.99921	FALSE
novel_circ_0008967	7.97348	9.28811	-0.15162	0.77523	0.99921	FALSE
novel_circ_0008970	0.728801	1.25631	-0.097891	0.77768	NA	FALSE
novel_circ_0008971	4.43832	7.35625	-0.4331	0.41214	0.99921	FALSE
novel_circ_0008979	21.03	26.1158	-0.2943	0.4686	0.99921	FALSE
novel_circ_0008980	18.3263	29.9789	-0.59199	0.14973	0.99921	FALSE
novel_circ_0009002	2.56299	3.06381	-0.1134	0.82771	NA	FALSE
novel_circ_0009004	12.4888	9.64321	0.21019	0.66339	0.99921	FALSE
novel_circ_0009005	7.38428	7.87913	-0.10267	0.84082	0.99921	FALSE
novel_circ_0009006	8.75561	1.75883	0.92871	0.082333	0.99921	FALSE
novel_circ_0009007	11.6974	5.9953	0.49267	0.35335	0.99921	FALSE
novel_circ_0009013	8.0226	11.2481	-0.35163	0.49948	0.99921	FALSE
novel_circ_0009018	0	0.464358	-0.1666	0.50065	NA	FALSE
novel_circ_0009020	4.35313	7.34369	-0.48937	0.35743	0.99921	FALSE
novel_circ_0009021	3.49401	4.15044	-0.090682	0.86367	0.99921	FALSE
novel_circ_0009022	9.12421	15.7905	-0.40841	0.44347	0.99921	FALSE
novel_circ_0009046	1.34876	0.966882	0.087993	0.8297	NA	FALSE
novel_circ_0009061	4.75758	6.15194	-0.17176	0.74619	0.99921	FALSE
novel_circ_0009062	24.1618	26.3439	-0.12411	0.79061	0.99921	FALSE
novel_circ_0009065	0	2.6047	-0.75746	0.091535	NA	FALSE
novel_circ_0009070	4.1591	4.36353	-0.026336	0.96056	0.99921	FALSE
novel_circ_0009082	1.54279	2.93754	-0.21568	0.65386	NA	FALSE
novel_circ_0009088	0.449585	5.44157	-1.0356	0.046534	NA	TRUE
novel_circ_0009092	6.35479	4.04246	0.28292	0.59938	0.99921	FALSE
novel_circ_0009093	1.79834	5.20939	-0.45703	0.37317	0.99921	FALSE
novel_circ_0009102	12.0341	6.34198	0.51496	0.32671	0.99921	FALSE
novel_circ_0009106	10.3435	24.2896	-0.82362	0.10941	0.99921	FALSE
novel_circ_0009117	9.60145	11.0837	-0.10987	0.82349	0.99921	FALSE
novel_circ_0009118	3.25993	2.39812	0.10317	0.83809	NA	FALSE
novel_circ_0009138	19.9625	9.70969	0.86241	0.059534	0.99921	FALSE
novel_circ_0009145	2.87406	3.06905	-0.039906	0.93884	NA	FALSE
novel_circ_0009156	27.1363	24.7255	0.14946	0.69167	0.99921	FALSE
novel_circ_0009157	0.944304	4.66346	-0.74673	0.14394	NA	FALSE
novel_circ_0009161	5.48639	3.54725	0.35552	0.5071	0.99921	FALSE
novel_circ_0009164	3.91284	2.72572	0.16192	0.75916	0.99921	FALSE
novel_circ_0009168	0.449585	2.16594	-0.40279	0.35368	NA	FALSE
novel_circ_0009171	5.21755	2.88029	0.32051	0.52877	0.99921	FALSE
novel_circ_0009193	0	0.464358	-0.1666	0.50065	NA	FALSE
novel_circ_0009209	0.944304	2.34819	-0.26028	0.54327	NA	FALSE
novel_circ_0009210	5.10871	7.26942	-0.24276	0.651	0.99921	FALSE
novel_circ_0009223	4.42504	11.0606	-0.84558	0.10027	0.99921	FALSE
novel_circ_0009236	7.9549	8.3869	-0.10224	0.84142	0.99921	FALSE
novel_circ_0009242	24.4786	24.3188	-0.039224	0.92749	0.99921	FALSE
novel_circ_0009246	10.5672	9.18935	0.13707	0.78093	0.99921	FALSE
novel_circ_0009253	3.19223	4.26812	-0.1475	0.78211	0.99921	FALSE
novel_circ_0009273	8.0279	9.7865	-0.19842	0.7109	0.99921	FALSE
novel_circ_0009281	0.449585	0.753786	-0.062797	0.83884	NA	FALSE
novel_circ_0009282	5.8415	6.25388	-0.089376	0.86602	0.99921	FALSE
novel_circ_0009289	4.65912	7.01943	-0.25012	0.63754	0.99921	FALSE
novel_circ_0009296	4.11506	7.36277	-0.51306	0.33183	0.99921	FALSE
novel_circ_0009298	10.6761	8.88164	0.23387	0.64486	0.99921	FALSE
novel_circ_0009304	7.17697	9.41501	-0.18633	0.71763	0.99921	FALSE
novel_circ_0009305	4.33057	0.502524	0.90162	0.079122	NA	FALSE
novel_circ_0009307	9.40742	12.2085	-0.21597	0.65332	0.99921	FALSE
novel_circ_0009319	10.3714	5.98878	0.49826	0.33883	0.99921	FALSE
novel_circ_0009325	5.53971	3.2505	0.24074	0.63665	0.99921	FALSE
novel_circ_0009330	2.03751	0.928715	0.1833	0.66362	NA	FALSE
novel_circ_0009335	34.7536	50.3505	-0.48037	0.11516	0.99921	FALSE
novel_circ_0009337	2.83291	4.16745	-0.20173	0.6852	0.99921	FALSE
novel_circ_0009347	2.51785	4.48853	-0.23633	0.63792	0.99921	FALSE
novel_circ_0009351	3.02186	3.52816	-0.098128	0.85541	0.99921	FALSE
novel_circ_0009352	4.33057	1.93376	0.4479	0.40284	0.99921	FALSE
novel_circ_0009354	8.27526	6.91623	0.1992	0.70131	0.99921	FALSE
novel_circ_0009357	56.4024	59.8177	-0.07581	0.81269	0.99921	FALSE
novel_circ_0009359	49.4492	56.342	-0.15025	0.60351	0.99921	FALSE
novel_circ_0009361	1.17839	1.25631	-0.022493	0.95613	NA	FALSE
novel_circ_0009363	1.34876	2.35995	-0.16533	0.7088	NA	FALSE
novel_circ_0009364	4.85605	4.05502	0.12374	0.81773	0.99921	FALSE
novel_circ_0009375	1.54279	2.66847	-0.25287	0.6091	NA	FALSE
novel_circ_0009380	8.1038	6.50912	0.24973	0.63118	0.99921	FALSE
novel_circ_0009382	2.54042	2.98747	-0.089268	0.86468	NA	FALSE
novel_circ_0009390	1.822	1.00505	0.10737	0.7717	NA	FALSE
novel_circ_0009392	0	2.10217	-0.48192	0.20884	NA	FALSE
novel_circ_0009403	2.54042	1.95285	0.086609	0.86131	NA	FALSE
novel_circ_0009408	10.2931	10.5832	-0.015349	0.97606	0.99921	FALSE
novel_circ_0009413	2.34748	3.86626	-0.29853	0.57836	0.99921	FALSE
novel_circ_0009429	13.0328	18.8004	-0.40735	0.33981	0.99921	FALSE
novel_circ_0009431	8.37793	3.10197	0.69019	0.19962	0.99921	FALSE
novel_circ_0009440	1.88861	0	0.31429	0.3297	NA	FALSE
novel_circ_0009441	15.5188	11.4125	0.31912	0.47685	0.99921	FALSE
novel_circ_0009442	12.3492	14.8803	-0.22826	0.63061	0.99921	FALSE
novel_circ_0009444	4.82529	4.80881	-0.029737	0.95574	0.99921	FALSE
novel_circ_0009451	2.79707	1.19906	0.38464	0.45617	NA	FALSE
novel_circ_0009454	0.944304	4.11752	-0.68001	0.1799	NA	FALSE
novel_circ_0009459	3.25993	1.85743	0.16408	0.71808	NA	FALSE
novel_circ_0009464	2.31563	3.365	-0.2129	0.67568	NA	FALSE
novel_circ_0009466	2.59484	1.19906	0.305	0.54883	NA	FALSE
novel_circ_0009471	2.99001	3.80376	-0.12792	0.81045	0.99921	FALSE
novel_circ_0009474	61.2892	69.9731	-0.1502	0.60471	0.99921	FALSE
novel_circ_0009491	6.57959	3.88534	0.49754	0.35085	0.99921	FALSE
novel_circ_0009509	23.3394	59.4874	-1.1032	NA	NA	NA
novel_circ_0009510	13.0514	13.6068	-0.010272	0.98296	0.99921	FALSE
novel_circ_0009511	4.49274	3.6926	0.066593	0.90087	0.99921	FALSE
novel_circ_0009515	63.5046	63.9449	-0.009033	0.97492	0.99921	FALSE
novel_circ_0009517	13.2895	9.46829	0.31432	0.51771	0.99921	FALSE
novel_circ_0009521	7.16878	6.07036	0.17385	0.73666	0.99921	FALSE
novel_circ_0009524	24.1842	16.1522	0.33812	0.52669	0.99921	FALSE
novel_circ_0009531	6.77252	5.64417	0.18245	0.72986	0.99921	FALSE
novel_circ_0009539	5.48639	7.58318	-0.2759	0.59195	0.99921	FALSE
novel_circ_0009540	18.9555	28.1846	-0.42217	0.30585	0.99921	FALSE
novel_circ_0009542	5.79746	2.90065	0.4275	0.42704	0.99921	FALSE
novel_circ_0009551	0.449585	0.502524	-0.0094841	0.97378	NA	FALSE
novel_circ_0009552	4.41575	4.75156	-0.055487	0.91743	0.99921	FALSE
novel_circ_0009565	1.34876	0.502524	0.15992	0.64424	NA	FALSE
novel_circ_0009574	1.90719	0.753786	0.22978	0.58433	NA	FALSE
novel_circ_0009577	5.02352	1.85743	0.3658	0.4448	0.99921	FALSE
novel_circ_0009579	16.2622	18.6723	-0.11368	0.8215	0.99921	FALSE
novel_circ_0009589	3.51658	4.89039	-0.24381	0.65071	0.99921	FALSE
novel_circ_0009590	0	0.696536	-0.18394	0.47567	NA	FALSE
novel_circ_0009596	7.02098	3.2505	0.36931	0.47576	0.99921	FALSE
novel_circ_0009597	2.79707	1.45032	0.30357	0.55927	NA	FALSE
novel_circ_0009598	60.9527	44.8783	0.3832	0.2849	0.99921	FALSE
novel_circ_0009607	30.3808	25.5747	0.24406	0.53739	0.99921	FALSE
novel_circ_0009619	6.78979	6.36377	0.050535	0.92379	0.99921	FALSE
novel_circ_0009624	6.70991	5.19031	0.27701	0.60164	0.99921	FALSE
novel_circ_0009633	0	0.464358	-0.1666	0.50065	NA	FALSE
novel_circ_0009642	75.7336	43.7554	0.72057	0.011914	0.99921	TRUE
novel_circ_0009646	115.054	112.148	0.047656	0.86234	0.99921	FALSE
novel_circ_0009652	3.98873	4.18653	-0.079655	0.88242	0.99921	FALSE
novel_circ_0009669	1.12396	5.04623	-0.69254	0.18323	0.99921	FALSE
novel_circ_0009670	98.1855	113.887	-0.19401	0.53167	0.99921	FALSE
novel_circ_0009671	4.50203	3.55901	0.099117	0.85336	0.99921	FALSE
novel_circ_0009688	7.07431	15.9136	-0.81935	0.09264	0.99921	FALSE
novel_circ_0009689	4.31838	3.38409	0.10026	0.84498	0.99921	FALSE
novel_circ_0009695	3.70553	4.76539	-0.14443	0.788	0.99921	FALSE
novel_circ_0009725	3.91284	5.35474	-0.25507	0.63411	0.99921	FALSE
novel_circ_0009726	2.29306	4.30103	-0.3563	0.50054	0.99921	FALSE
novel_circ_0009727	4.07501	1.00505	0.42401	0.35523	NA	FALSE
novel_circ_0009728	7.42433	7.66477	0.025258	0.96091	0.99921	FALSE
novel_circ_0009730	3.00039	3.00656	0.0035588	0.99457	NA	FALSE
novel_circ_0009732	8.46421	6.03347	0.22823	0.67121	0.99921	FALSE
novel_circ_0009749	47.6601	35.8742	0.37766	0.20926	0.99921	FALSE
novel_circ_0009764	7.4398	7.94036	-0.047987	0.9285	0.99921	FALSE
novel_circ_0009766	3.20152	5.04098	-0.25014	0.64103	0.99921	FALSE
novel_circ_0009773	3.77323	3.14539	0.1257	0.81231	0.99921	FALSE
novel_circ_0009779	2.21716	0.502524	0.38364	0.37443	NA	FALSE
novel_circ_0009784	4.29472	1.62525	0.34322	0.46736	NA	FALSE
novel_circ_0009786	1.79834	0.928715	0.13077	0.72597	NA	FALSE
novel_circ_0009809	6.15257	16.3602	-1.0357	0.032002	0.99921	TRUE
novel_circ_0009814	3.03115	2.05876	0.25704	0.62143	NA	FALSE
novel_circ_0009828	22.9686	24.8656	-0.081361	0.85337	0.99921	FALSE
novel_circ_0009834	7.19954	4.66998	0.3729	0.48056	0.99921	FALSE
novel_circ_0009835	3.21589	3.09466	-0.028751	0.95655	0.99921	FALSE
novel_circ_0009838	11.2438	6.45314	0.5157	0.30225	0.99921	FALSE
novel_circ_0009853	5.51824	8.26588	-0.33538	0.52029	0.99921	FALSE
novel_circ_0009855	2.66675	6.02695	-0.53516	0.32042	0.99921	FALSE
novel_circ_0009858	72.8841	63.4064	0.15628	0.65834	0.99921	FALSE
novel_circ_0009864	1.79834	2.66847	-0.12738	0.78106	NA	FALSE
novel_circ_0009872	2.21716	1.85743	0.048718	0.91302	NA	FALSE
novel_circ_0009877	1.62797	4.0741	-0.4941	0.35264	NA	FALSE
novel_circ_0009878	3.25594	5.7566	-0.37734	0.48361	0.99921	FALSE
novel_circ_0009893	2.06827	0.464358	0.35512	0.40073	NA	FALSE
novel_circ_0009895	1.34876	4.11227	-0.45192	0.36917	NA	FALSE
novel_circ_0009904	1.0932	0	0.21076	0.43904	NA	FALSE
novel_circ_0009906	7.39357	7.62787	-0.053607	0.91738	0.99921	FALSE
novel_circ_0009915	12.5833	18.557	-0.48147	0.27321	0.99921	FALSE
novel_circ_0009917	3.48472	5.17775	-0.27041	0.61318	0.99921	FALSE
novel_circ_0009921	11.3637	10.6739	0.0072826	0.98905	0.99921	FALSE
novel_circ_0009923	7.14091	6.78598	0.01449	0.97785	0.99921	FALSE
novel_circ_0009924	2.24793	2.90065	-0.084369	0.85572	NA	FALSE
novel_circ_0009936	1.86604	0	0.46622	0.21657	NA	FALSE
novel_circ_0009937	2.56299	3.27563	-0.060393	0.8919	NA	FALSE
novel_circ_0009946	12.0299	13.5759	-0.1163	0.81085	0.99921	FALSE
novel_circ_0009947	1.34876	1.39307	-0.0046493	0.99003	NA	FALSE
novel_circ_0009948	8.81822	10.1457	-0.14861	0.76738	0.99921	FALSE
novel_circ_0009973	12.8605	13.2083	0.0075291	0.98875	0.99921	FALSE
novel_circ_0009981	3.2148	3.88534	-0.0742	0.88894	0.99921	FALSE
novel_circ_0009983	6.54773	8.4238	-0.20137	0.69063	0.99921	FALSE
novel_circ_0009986	22.238	28.0044	-0.24289	0.5573	0.99921	FALSE
novel_circ_0009993	2.76521	2.59945	0.035653	0.94234	NA	FALSE
novel_circ_0010003	9.95126	5.97495	0.40898	0.44089	0.99921	FALSE
novel_circ_0010006	0	0	NA	NA	NA	NA
novel_circ_0010018	0.449585	1.39307	-0.17477	0.61403	NA	FALSE
novel_circ_0010041	3.54844	2.56653	0.20951	0.69022	0.99921	FALSE
novel_circ_0010050	41.3701	45.9431	-0.11826	0.70804	0.99921	FALSE
novel_circ_0010056	8.84189	9.8051	-0.062685	0.90061	0.99921	FALSE
novel_circ_0010063	0.449585	4.3497	-0.90274	0.078777	NA	FALSE
novel_circ_0010064	1.61868	1.45032	0.010957	0.98149	NA	FALSE
novel_circ_0010072	10.3024	14.0087	-0.32891	0.49778	0.99921	FALSE
novel_circ_0010073	5.57665	3.11247	0.35653	0.49998	0.99921	FALSE
novel_circ_0010076	0	3.47091	-0.99973	0.038888	NA	TRUE
novel_circ_0010089	7.49204	10.7838	-0.37722	0.43673	0.99921	FALSE
novel_circ_0010107	2.07756	1.75883	0.04947	0.91041	NA	FALSE
novel_circ_0010117	2.48709	2.25277	0.053502	0.91684	NA	FALSE
novel_circ_0010123	2.44196	5.50534	-0.52566	0.32897	0.99921	FALSE
novel_circ_0010127	1.17839	1.5944	-0.062019	0.89122	NA	FALSE
novel_circ_0010131	0	1.93376	-0.5122	0.19141	NA	FALSE
novel_circ_0010136	0.728801	4.41219	-0.75338	0.13711	NA	FALSE
novel_circ_0010144	9.44436	10.966	-0.14906	0.7584	0.99921	FALSE
novel_circ_0010152	6.47582	6.2348	-0.022279	0.96637	0.99921	FALSE
novel_circ_0010153	0.899171	1.16089	-0.042712	0.90357	NA	FALSE
novel_circ_0010164	1.0932	4.90947	-0.66639	0.18931	NA	FALSE
novel_circ_0010170	4.71753	3.21965	0.2506	0.64176	0.99921	FALSE
novel_circ_0010175	3.23846	5.235	-0.33907	0.5265	0.99921	FALSE
novel_circ_0010189	2.75193	1.8956	0.15588	0.75185	NA	FALSE
novel_circ_0010206	3.92103	4.17922	-0.039207	0.93739	0.99921	FALSE
novel_circ_0010221	3.58958	1.21814	0.42674	0.38749	NA	FALSE
novel_circ_0010229	4.20954	3.70309	0.099831	0.85213	0.99921	FALSE
novel_circ_0010236	3.50729	3.57683	-0.0071538	0.98856	0.99921	FALSE
novel_circ_0010245	5.09013	3.61499	0.3125	0.56181	0.99921	FALSE
novel_circ_0010249	7.2314	6.10121	0.14082	0.78964	0.99921	FALSE
novel_circ_0010257	7.6624	5.27316	0.3453	0.50636	0.99921	FALSE
novel_circ_0010268	9.40742	13.2326	-0.31107	0.51372	0.99921	FALSE
novel_circ_0010270	9.56959	8.51063	0.18506	0.71352	0.99921	FALSE
novel_circ_0010274	19.0243	22.1187	-0.16912	0.68958	0.99921	FALSE
novel_circ_0010278	6.13	3.5781	0.33827	0.53	0.99921	FALSE
novel_circ_0010297	2.29306	0.753786	0.29576	0.49343	NA	FALSE
novel_circ_0010299	6.03553	5.42901	0.059135	0.91134	0.99921	FALSE
novel_circ_0010306	3.61105	2.64938	0.15609	0.77013	0.99921	FALSE
novel_circ_0010310	0.674378	2.20411	-0.32078	0.46198	NA	FALSE
novel_circ_0010311	2.03751	4.99757	-0.57705	0.27784	0.99921	FALSE
novel_circ_0010321	0	0.464358	-0.1666	0.50065	NA	FALSE
novel_circ_0010335	0.674378	2.90065	-0.44132	0.33423	NA	FALSE
novel_circ_0010341	2.35677	0	0.58828	0.1511	NA	FALSE
novel_circ_0010348	2.13198	1.62525	0.071222	0.8715	NA	FALSE
novel_circ_0010352	3.74137	3.63408	0.059313	0.9123	0.99921	FALSE
novel_circ_0010358	0.899171	0.928715	-0.003504	0.99186	NA	FALSE
novel_circ_0010364	6.73247	8.53098	-0.26145	0.60534	0.99921	FALSE
novel_circ_0010365	7.46947	16.395	-0.82221	0.076796	0.99921	FALSE
novel_circ_0010383	6.77651	7.16224	-0.050164	0.92437	0.99921	FALSE
novel_circ_0010384	4.25467	4.30103	-0.019078	0.97174	0.99921	FALSE
novel_circ_0010387	6.33622	7.43259	-0.14506	0.7807	0.99921	FALSE
novel_circ_0010405	4.42504	13.6685	-0.93673	0.076941	0.99921	FALSE
novel_circ_0010406	10.5046	15.1018	-0.41126	0.38099	0.99921	FALSE
novel_circ_0010407	6.74176	7.98504	-0.18547	0.71596	0.99921	FALSE
novel_circ_0010410	0.449585	2.4172	-0.44877	0.31068	NA	FALSE
novel_circ_0010420	4.37991	6.60374	-0.27436	0.61051	0.99921	FALSE
novel_circ_0010426	34.8613	31.5358	0.16786	0.62636	0.99921	FALSE
novel_circ_0010436	1.12396	1.85743	-0.10044	0.79044	NA	FALSE
novel_circ_0010453	1.4576	1.19906	0.033912	0.93487	NA	FALSE
novel_circ_0010454	0.899171	0.696536	0.040793	0.90243	NA	FALSE
novel_circ_0010462	2.57228	0.502524	0.54874	0.25142	NA	FALSE
novel_circ_0010491	10.8382	4.47596	0.79318	0.11958	0.99921	FALSE
novel_circ_0010493	5.57266	4.66346	0.19033	0.72296	0.99921	FALSE
novel_circ_0010496	43.8193	55.6002	-0.30986	0.37906	0.99921	FALSE
novel_circ_0010497	11.7292	6.16371	0.56414	0.27018	0.99921	FALSE
novel_circ_0010498	2.35677	3.29599	-0.17443	0.74151	NA	FALSE
novel_circ_0010522	6.12071	6.57289	-0.079706	0.8777	0.99921	FALSE
novel_circ_0010527	1.79834	3.5525	-0.2619	0.60232	NA	FALSE
novel_circ_0010532	19.7335	18.2289	0.12284	0.77253	0.99921	FALSE
novel_circ_0010540	2.47272	4.1366	-0.19515	0.69984	0.99921	FALSE
novel_circ_0010542	4.01551	5.48499	-0.12337	0.81656	0.99921	FALSE
novel_circ_0010547	20.88	20.7915	0.0067052	0.98657	0.99921	FALSE
novel_circ_0010549	13.7176	6.26565	0.62928	0.23176	0.99921	FALSE
novel_circ_0010551	7.67678	9.04734	-0.20076	0.69631	0.99921	FALSE
novel_circ_0010556	6.02116	7.25034	-0.14466	0.78029	0.99921	FALSE
novel_circ_0010560	1.0932	3.06381	-0.40974	0.39976	NA	FALSE
novel_circ_0010566	26.5307	28.5074	-0.1171	0.77033	0.99921	FALSE
novel_circ_0010570	3.38626	2.18503	0.22175	0.67645	NA	FALSE
novel_circ_0010573	0	0	NA	NA	NA	NA
novel_circ_0010575	45.7029	46.6835	-0.043492	0.89497	0.99921	FALSE
novel_circ_0010600	8.14893	4.62004	0.49368	0.34977	0.99921	FALSE
novel_circ_0010607	6.82695	10.0333	-0.38804	0.44649	0.99921	FALSE
novel_circ_0010612	4.64983	2.14686	0.45224	0.39825	0.99921	FALSE
novel_circ_0010613	3.00039	3.82936	-0.13845	0.78524	0.99921	FALSE
novel_circ_0010629	17.9218	18.4202	-0.072485	0.86714	0.99921	FALSE
novel_circ_0010633	3.03115	4.92124	-0.30949	0.56489	0.99921	FALSE
novel_circ_0010635	5.08193	3.49	0.25917	0.62936	0.99921	FALSE
novel_circ_0010637	0.728801	3.03089	-0.4037	0.36392	NA	FALSE
novel_circ_0010641	9.34589	6.72873	0.30731	0.5447	0.99921	FALSE
novel_circ_0010643	13.082	14.8749	-0.16563	0.73591	0.99921	FALSE
novel_circ_0010644	1.62797	1.16089	0.085752	0.83938	NA	FALSE
novel_circ_0010645	103.56	134.038	-0.34687	0.21283	0.99921	FALSE
novel_circ_0010648	2.75193	8.31789	-0.76522	0.1548	0.99921	FALSE
novel_circ_0010653	4.74431	3.53993	0.14356	0.78129	0.99921	FALSE
novel_circ_0010663	1.85276	2.37904	-0.11359	0.81806	NA	FALSE
novel_circ_0010664	8.75271	9.81162	-0.079472	0.88154	0.99921	FALSE
novel_circ_0010673	19.1976	19.8363	-0.05235	0.89574	0.99921	FALSE
novel_circ_0010684	16.108	19.9804	-0.23544	0.5651	0.99921	FALSE
novel_circ_0010685	4.42504	6.53472	-0.31147	0.5542	0.99921	FALSE
novel_circ_0010691	0.674378	2.29094	-0.37936	0.4214	NA	FALSE
novel_circ_0010703	3.84514	1.75883	0.27129	0.56129	NA	FALSE
novel_circ_0010704	1.57355	4.09319	-0.39937	0.43153	NA	FALSE
novel_circ_0010711	5.68861	15.5596	-0.95379	0.053521	0.99921	FALSE
novel_circ_0010716	4.07501	0.928715	0.44434	0.33357	NA	FALSE
novel_circ_0010719	2.89154	6.01311	-0.46936	0.38357	0.99921	FALSE
novel_circ_0010720	1.17839	3.06905	-0.42876	0.40463	NA	FALSE
novel_circ_0010722	1.57355	4.43128	-0.41849	0.40918	NA	FALSE
novel_circ_0010726	3.20152	5.84343	-0.33784	0.52958	0.99921	FALSE
novel_circ_0010732	1.57355	1.39307	0.026689	0.94356	NA	FALSE
novel_circ_0010733	0	2.14034	-0.48648	0.20606	NA	FALSE
novel_circ_0010755	16.8902	14.6573	0.20434	0.65143	0.99921	FALSE
novel_circ_0010757	9.27289	10.8779	-0.12671	0.79975	0.99921	FALSE
novel_circ_0010759	11.6708	6.6163	0.59642	0.22811	0.99921	FALSE
novel_circ_0010762	10.9112	7.78244	0.33162	0.51533	0.99921	FALSE
novel_circ_0010764	93.1145	94.8944	-0.0053333	0.98615	0.99921	FALSE
novel_circ_0010767	8.6837	4.01161	0.65276	0.2118	0.99921	FALSE
novel_circ_0010772	20.2589	18.0953	0.16195	0.7024	0.99921	FALSE
novel_circ_0010786	5.64856	2.97698	0.37351	0.48642	0.99921	FALSE
novel_circ_0010792	10.7891	9.47878	0.14224	0.7734	0.99921	FALSE
novel_circ_0010795	1.822	1.5944	0.048849	0.90758	NA	FALSE
novel_circ_0010802	2.27159	1.70158	0.095397	0.84426	NA	FALSE
novel_circ_0010806	0	0.928715	-0.19458	0.46097	NA	FALSE
novel_circ_0010812	7.51061	8.01669	-0.012079	0.98172	0.99921	FALSE
novel_circ_0010813	6.5026	8.24807	-0.21132	0.68854	0.99921	FALSE
novel_circ_0010815	2.9223	7.50558	-0.42405	0.40966	0.99921	FALSE
novel_circ_0010821	17.9783	25.2844	-0.37313	0.36418	0.99921	FALSE
novel_circ_0010824	0.728801	1.6825	-0.23177	0.57948	NA	FALSE
novel_circ_0010836	0	2.14034	-0.48648	0.20606	NA	FALSE
novel_circ_0010843	1.17839	3.88534	-0.5814	0.26682	NA	FALSE
novel_circ_0010854	12.924	18.2124	-0.39646	0.36926	0.99921	FALSE
novel_circ_0010857	124.587	117.699	0.064971	0.78903	0.99921	FALSE
novel_circ_0010859	20.8227	23.5533	-0.15314	0.69575	0.99921	FALSE
novel_circ_0010885	1.34876	4.29372	-0.41642	0.38291	NA	FALSE
novel_circ_0010906	5.54081	4.1991	0.27881	0.60403	0.99921	FALSE
novel_circ_0010916	5.37863	3.11374	0.33975	0.528	0.99921	FALSE
novel_circ_0010918	0.674378	1.85743	-0.18504	0.61639	NA	FALSE
novel_circ_0010920	5.60741	5.81179	-0.070905	0.89503	0.99921	FALSE
novel_circ_0010925	0.449585	4.15568	-0.82101	0.10341	NA	FALSE
novel_circ_0010927	4.33057	3.53341	0.16702	0.75642	0.99921	FALSE
novel_circ_0010934	9.88066	11.6053	-0.14074	0.76943	0.99921	FALSE
novel_circ_0010936	1.0932	4.59571	-0.65749	0.19705	NA	FALSE
novel_circ_0010943	1.12396	1.46941	-0.065431	0.87628	NA	FALSE
novel_circ_0010945	6.10743	11.3297	-0.57415	0.25198	0.99921	FALSE
novel_circ_0010968	23.8485	25.9554	-0.10204	0.78117	0.99921	FALSE
novel_circ_0010975	4.72682	4.30628	0.077755	0.88434	0.99921	FALSE
novel_circ_0010983	7.72721	12.1833	-0.44985	0.38349	0.99921	FALSE
novel_circ_0010984	6.18333	7.08591	-0.084451	0.8708	0.99921	FALSE
novel_circ_0010986	5.30274	5.97622	-0.083177	0.87504	0.99921	FALSE
novel_circ_0010993	1.41646	1.21814	0.0065381	0.98735	NA	FALSE
novel_circ_0010999	0	0	NA	NA	NA	NA
novel_circ_0011008	5.16313	6.08945	-0.094304	0.86094	0.99921	FALSE
novel_circ_0011011	0.674378	1.91468	-0.272	0.52497	NA	FALSE
novel_circ_0011012	2.66675	4.58187	-0.2922	0.58584	0.99921	FALSE
novel_circ_0011013	4.37062	0	1.1378	0.021784	NA	TRUE
novel_circ_0011016	12.4476	9.05132	0.34143	0.4949	0.99921	FALSE
novel_circ_0011020	1.67311	1.46941	0.0034139	0.99413	NA	FALSE
novel_circ_0011022	33.4781	18.8141	0.56985	0.26333	0.99921	FALSE
novel_circ_0011027	1.4576	1.55623	-0.0043491	0.99164	NA	FALSE
novel_circ_0011037	9.57888	7.25034	0.29102	0.55919	0.99921	FALSE
novel_circ_0011038	9.26781	4.33188	0.57323	0.28314	0.99921	FALSE
novel_circ_0011042	2.99001	5.86252	-0.43598	0.418	0.99921	FALSE
novel_circ_0011043	94.7824	86.4523	0.14425	0.58059	0.99921	FALSE
novel_circ_0011050	0.899171	1.19906	-0.064534	0.87339	NA	FALSE
novel_circ_0011062	1.86604	2.20411	-0.10777	0.8242	NA	FALSE
novel_circ_0011069	0.899171	1.39307	-0.077994	0.82871	NA	FALSE
novel_circ_0011072	4.18276	0.696536	0.52787	0.25278	NA	FALSE
novel_circ_0011090	8.30602	10.7594	-0.27794	0.5611	0.99921	FALSE
novel_circ_0011092	2.34748	1.25631	0.2109	0.65803	NA	FALSE
novel_circ_0011093	7.00551	18.5439	-0.91175	0.065974	0.99921	FALSE
novel_circ_0011108	20.0846	16.3983	0.22967	0.58625	0.99921	FALSE
novel_circ_0011113	3.67477	2.47445	0.16835	0.73861	0.99921	FALSE
novel_circ_0011114	3.17076	2.48495	0.12899	0.79663	NA	FALSE
novel_circ_0011128	5.32421	5.51584	0.0071891	0.98928	0.99921	FALSE
novel_circ_0011130	4.89719	2.8434	0.31552	0.55691	0.99921	FALSE
novel_circ_0011134	2.21716	2.75529	-0.084521	0.87161	NA	FALSE
novel_circ_0011136	3.17076	1.97193	0.20301	0.68586	NA	FALSE
novel_circ_0011139	0	0.502524	-0.16944	0.49647	NA	FALSE
novel_circ_0011146	7.28981	7.43704	-0.061335	0.90831	0.99921	FALSE
novel_circ_0011147	1.41646	0	0.25414	0.38933	NA	FALSE
novel_circ_0011166	0.899171	3.03089	-0.33699	0.45199	NA	FALSE
novel_circ_0011174	1.41646	1.85743	-0.072477	0.84766	NA	FALSE
novel_circ_0011181	4.17877	3.71486	0.032816	0.94403	0.99921	FALSE
novel_circ_0011185	2.69751	4.29372	-0.17193	0.71824	0.99921	FALSE
novel_circ_0011194	0	1.21814	-0.35081	0.30179	NA	FALSE
novel_circ_0011200	6.64619	7.37534	-0.082799	0.8729	0.99921	FALSE
novel_circ_0011215	0.728801	3.2769	-0.61845	0.21367	NA	FALSE
novel_circ_0011225	1.61868	5.92629	-0.85008	0.11336	0.99921	FALSE
novel_circ_0011234	2.21716	0.464358	0.39678	0.35832	NA	FALSE
novel_circ_0011264	3.88098	1.16089	0.49713	0.32441	NA	FALSE
novel_circ_0011271	7.10616	5.35268	0.18066	0.73664	0.99921	FALSE
novel_circ_0011279	7.25396	9.38543	-0.224	0.65685	0.99921	FALSE
novel_circ_0011298	8.73304	7.57587	0.12248	0.81061	0.99921	FALSE
novel_circ_0011299	23.7368	18.9523	0.25755	0.5219	0.99921	FALSE
novel_circ_0011305	9.95148	10.3207	-0.032155	0.94963	0.99921	FALSE
novel_circ_0011306	1.40318	3.10722	-0.35531	0.49252	NA	FALSE
novel_circ_0011310	5.48639	6.58338	-0.10974	0.83613	0.99921	FALSE
novel_circ_0011312	31.3817	17.1553	0.72397	0.055599	0.99921	FALSE
novel_circ_0011315	4.5246	2.14034	0.44261	0.39696	0.99921	FALSE
novel_circ_0011318	36.9962	34.5344	0.075223	0.82659	0.99921	FALSE
novel_circ_0011322	44.4832	29.5157	0.51094	0.14084	0.99921	FALSE
novel_circ_0011328	0.449585	0.753786	-0.062797	0.83884	NA	FALSE
novel_circ_0011331	3.48472	6.34596	-0.43244	0.42207	0.99921	FALSE
novel_circ_0011350	7.40177	3.82936	0.44788	0.40572	0.99921	FALSE
novel_circ_0011351	1.57355	2.70663	-0.16991	0.70768	NA	FALSE
novel_circ_0011353	0.449585	0.502524	-0.0094841	0.97378	NA	FALSE
novel_circ_0011360	5.94925	7.98377	-0.22855	0.6617	0.99921	FALSE
novel_circ_0011362	5.15384	6.78074	-0.23448	0.65695	0.99921	FALSE
novel_circ_0011363	6.83514	12.2374	-0.5377	0.29501	0.99921	FALSE
novel_circ_0011368	5.93597	4.65948	0.14444	0.78859	0.99921	FALSE
novel_circ_0011370	3.79071	3.15191	0.092059	0.85839	0.99921	FALSE
novel_circ_0011372	8.63458	11.0784	-0.20049	0.68898	0.99921	FALSE
novel_circ_0011373	42.882	43.6539	-0.024516	0.94408	0.99921	FALSE
novel_circ_0011383	1.76758	6.21237	-0.57851	0.25815	0.99921	FALSE
novel_circ_0011389	2.13198	4.55754	-0.45886	0.39139	0.99921	FALSE
novel_circ_0011390	5.47311	1.6825	0.58921	0.25722	0.99921	FALSE
novel_circ_0011399	4.48875	9.03144	-0.51255	0.34104	0.99921	FALSE
novel_circ_0011409	1.40318	0	0.39435	0.26538	NA	FALSE
novel_circ_0011424	5.45453	5.50534	-0.0016119	0.99756	0.99921	FALSE
novel_circ_0011427	0.899171	1.16089	-0.042712	0.90357	NA	FALSE
novel_circ_0011428	12.3638	13.1024	-0.045042	0.92856	0.99921	FALSE
novel_circ_0011430	1.90719	0.502524	0.31192	0.45344	NA	FALSE
novel_circ_0011432	1.12396	2.18503	-0.19504	0.66006	NA	FALSE
novel_circ_0011442	9.68663	8.21722	0.16922	0.72965	0.99921	FALSE
novel_circ_0011444	3.39555	2.72572	0.093632	0.85305	0.99921	FALSE
novel_circ_0011450	29.5955	25.3851	0.1814	0.61106	0.99921	FALSE
novel_circ_0011454	10.1495	11.8079	-0.16262	0.72728	0.99921	FALSE
novel_circ_0011459	0.674378	3.38281	-0.55833	0.25521	NA	FALSE
novel_circ_0011472	1.12396	1.00505	0.023195	0.94779	NA	FALSE
novel_circ_0011475	4.61798	4.26812	0.092973	0.86261	0.99921	FALSE
novel_circ_0011478	9.79837	8.44288	0.15625	0.75807	0.99921	FALSE
novel_circ_0011480	145.351	140.507	0.058912	0.78488	0.99921	FALSE
novel_circ_0011485	0	0.753786	-0.18654	0.47203	NA	FALSE
novel_circ_0011486	5.15783	3.23874	0.30723	0.56844	0.99921	FALSE
novel_circ_0011490	11.6615	4.83441	0.70791	0.17596	0.99921	FALSE
novel_circ_0011491	5.1045	6.19536	-0.15609	0.77116	0.99921	FALSE
novel_circ_0011492	41.5232	33.3181	0.29508	0.39748	0.99921	FALSE
novel_circ_0011498	0.728801	0	0.18439	0.47302	NA	FALSE
novel_circ_0011499	1.40318	4.34238	-0.46184	0.35015	NA	FALSE
novel_circ_0011503	5.99039	6.47747	-0.063321	0.90319	0.99921	FALSE
novel_circ_0011508	11.0447	13.1003	-0.15796	0.74611	0.99921	FALSE
novel_circ_0011509	1.0932	3.50908	-0.51488	0.30425	NA	FALSE
novel_circ_0011516	2.44196	1.70158	0.1478	0.76539	NA	FALSE
novel_circ_0011519	6.50768	4.48853	0.27067	0.61435	0.99921	FALSE
novel_circ_0011520	3.7958	1.46941	0.44656	0.39336	NA	FALSE
novel_circ_0011521	8.03609	8.21722	-0.01457	0.97675	0.99921	FALSE
novel_circ_0011522	32.4101	33.2933	0.004889	0.98928	0.99921	FALSE
novel_circ_0011545	9.93908	5.90593	0.49421	0.34295	0.99921	FALSE
novel_circ_0011547	10.7305	13.9035	-0.25146	0.59804	0.99921	FALSE
novel_circ_0011548	4.26396	4.6687	-0.015717	0.97552	0.99921	FALSE
novel_circ_0011549	3.63362	2.37904	0.20305	0.70296	0.99921	FALSE
novel_circ_0011554	2.14526	2.59945	-0.087664	0.85483	NA	FALSE
novel_circ_0011561	0	1.66342	-0.4472	0.23057	NA	FALSE
novel_circ_0011563	3.4314	2.8434	0.044649	0.93246	0.99921	FALSE
novel_circ_0011568	6.45326	1.45032	0.94082	0.080686	0.99921	FALSE
novel_circ_0011580	4.50203	2.14686	0.40232	0.45183	0.99921	FALSE
novel_circ_0011589	7.96419	7.12407	0.13206	0.79406	0.99921	FALSE
novel_circ_0011603	1.99237	4.58712	-0.35594	0.4817	0.99921	FALSE
novel_circ_0011604	2.30235	4.33061	-0.31838	0.54979	0.99921	FALSE
novel_circ_0011607	4.29052	1.97193	0.30034	0.54596	0.99921	FALSE
novel_circ_0011608	19.8443	22.7074	-0.15525	0.71234	0.99921	FALSE
novel_circ_0011609	17.8274	8.78145	0.57383	0.27334	0.99921	FALSE
novel_circ_0011612	3.97545	4.4378	-0.091367	0.8648	0.99921	FALSE
novel_circ_0011618	2.07756	1.93376	0.026338	0.95733	NA	FALSE
[truncated: 823 more rows]

## Sheet: ww_FT_vs_ww_LT
ID	ww_F_T_readcount	ww_L_T_readcount	log2FoldChange	pval	padj	significant
novel_circ_0000007	3.19401	1.7998	0.28491	0.6057	0.99811	FALSE
novel_circ_0000011	1.09017	2.54772	-0.29058	0.54586	0.99811	FALSE
novel_circ_0000012	4.3141	6.3074	-0.34421	0.53431	0.99811	FALSE
novel_circ_0000014	7.92897	7.11722	0.052776	0.92426	0.99811	FALSE
novel_circ_0000018	47.7772	34.2221	0.39498	0.29773	0.99811	FALSE
novel_circ_0000020	0.906844	4.18358	-0.55554	0.26634	0.99811	FALSE
novel_circ_0000027	0	3.75156	-1.0948	0.033614	0.99811	TRUE
novel_circ_0000035	120.611	130.935	-0.095382	0.71047	0.99811	FALSE
novel_circ_0000037	6.43007	6.77186	-0.068513	0.89847	0.99811	FALSE
novel_circ_0000038	8.18937	5.31357	0.31005	0.58164	0.99811	FALSE
novel_circ_0000049	2.32904	3.58336	-0.24354	0.66033	0.99811	FALSE
novel_circ_0000055	14.2104	10.2357	0.35022	0.47301	0.99811	FALSE
novel_circ_0000058	5.10218	6.27879	-0.19533	0.72269	0.99811	FALSE
novel_circ_0000060	18.0858	14.7599	0.27215	0.53352	0.99811	FALSE
novel_circ_0000063	10.9101	10.9759	-0.052058	0.91624	0.99811	FALSE
novel_circ_0000064	1.36272	5.95434	-0.78482	0.15497	0.99811	FALSE
novel_circ_0000094	8.4445	5.17355	0.4735	0.3706	0.99811	FALSE
novel_circ_0000096	4.48002	0	1.3217	0.013718	0.99811	TRUE
novel_circ_0000106	2.54229	0	0.87041	0.074396	0.99811	FALSE
novel_circ_0000109	0.906844	4.72147	-0.79515	0.14361	0.99811	FALSE
novel_circ_0000111	2.99816	2.50674	0.064497	0.90334	0.99811	FALSE
novel_circ_0000114	2.26956	0.72743	0.32973	0.48036	0.99811	FALSE
novel_circ_0000127	8.9127	15.9066	-0.63783	0.17264	0.99811	FALSE
novel_circ_0000136	2.05649	3.34089	-0.2619	0.63418	0.99811	FALSE
novel_circ_0000144	4.02377	4.17078	-0.013837	0.98037	0.99811	FALSE
novel_circ_0000151	5.58252	3.31614	0.33701	0.5491	0.99811	FALSE
novel_circ_0000154	4.72301	4.30653	0.0089215	0.98735	0.99811	FALSE
novel_circ_0000155	8.27877	9.10186	-0.12017	0.8117	0.99811	FALSE
novel_circ_0000165	19.7207	10.8935	0.66	0.16756	0.99811	FALSE
novel_circ_0000167	4.16032	6.71422	-0.32606	0.56008	0.99811	FALSE
novel_circ_0000174	4.34365	4.36458	-0.022912	0.96612	0.99811	FALSE
novel_circ_0000184	3.69194	4.34752	-0.14908	0.79091	0.99811	FALSE
novel_circ_0000204	7.32441	9.28711	-0.18963	0.72991	0.99811	FALSE
novel_circ_0000206	2.67866	2.26426	0.043002	0.93805	0.99811	FALSE
novel_circ_0000209	6.26416	7.08007	-0.11133	0.83509	0.99811	FALSE
novel_circ_0000210	6.91624	4.85722	0.21536	0.70159	0.99811	FALSE
novel_circ_0000215	16.7354	18.6968	-0.147	0.72723	0.99811	FALSE
novel_circ_0000216	2.3169	1.84078	0.060956	0.89792	0.99811	FALSE
novel_circ_0000237	11.0934	12.1136	-0.08421	0.85902	0.99811	FALSE
novel_circ_0000245	1.14965	1.84504	-0.14349	0.77113	0.99811	FALSE
novel_circ_0000247	2.81483	2.20236	0.19717	0.7179	0.99811	FALSE
novel_circ_0000250	3.41921	5.54324	-0.29953	0.59454	0.99811	FALSE
novel_circ_0000252	2.5421	3.51763	-0.18572	0.73218	0.99811	FALSE
novel_circ_0000256	1.81369	3.92019	-0.35959	0.50067	0.99811	FALSE
novel_circ_0000257	2.24001	0	0.78509	0.097494	0.99811	FALSE
novel_circ_0000261	4.67567	0.788907	0.86503	0.11401	0.99811	FALSE
novel_circ_0000266	16.6708	18.0189	-0.069213	0.88016	0.99811	FALSE
novel_circ_0000272	3.75142	3.92019	-0.010201	0.98552	0.99811	FALSE
novel_circ_0000273	4.61638	5.22691	-0.097517	0.85985	0.99811	FALSE
novel_circ_0000274	6.11528	4.34752	0.21586	0.70104	0.99811	FALSE
novel_circ_0000284	23.639	26.8206	-0.1679	0.64784	0.99811	FALSE
novel_circ_0000299	14.2223	15.6189	-0.096776	0.84331	0.99811	FALSE
novel_circ_0000302	0	3.1394	-1.0247	0.043584	0.99811	TRUE
novel_circ_0000313	14.9857	8.00474	0.61596	0.23268	0.99811	FALSE
novel_circ_0000314	6.63044	6.31978	0.062212	0.91111	0.99811	FALSE
novel_circ_0000315	3.13453	1.75881	0.24206	0.64705	0.99811	FALSE
novel_circ_0000316	1.69474	3.77206	-0.39947	0.4688	0.99811	FALSE
novel_circ_0000327	27.4096	17.6662	0.4367	0.37664	0.99811	FALSE
novel_circ_0000338	8.65248	5.11593	0.37971	0.49701	0.99811	FALSE
novel_circ_0000345	20.3683	11.7072	0.65264	0.14234	0.99811	FALSE
novel_circ_0000347	6.56625	3.84207	0.36551	0.51476	0.99811	FALSE
novel_circ_0000357	6.08083	4.66853	0.11836	0.82797	0.99811	FALSE
novel_circ_0000372	2.41825	5.30889	-0.40026	0.46159	0.99811	FALSE
novel_circ_0000397	4.94822	0.72743	0.93874	0.087872	0.99811	FALSE
novel_circ_0000399	4.43287	1.60257	0.67088	0.22824	0.99811	FALSE
novel_circ_0000403	0.906844	1.67642	-0.10349	0.79157	0.99811	FALSE
novel_circ_0000406	23.9064	31.7641	-0.35859	0.33513	0.99811	FALSE
novel_circ_0000427	5.19121	3.03267	0.33677	0.54924	0.99811	FALSE
novel_circ_0000435	4.38572	3.25466	0.1523	0.78523	0.99811	FALSE
novel_circ_0000449	4.16051	3.84633	0.032402	0.95377	0.99811	FALSE
novel_circ_0000452	10.9224	13.8891	-0.23353	0.63933	0.99811	FALSE
novel_circ_0000461	8.02327	3.9616	0.48577	0.38732	0.99811	FALSE
novel_circ_0000466	10.1391	7.1663	0.39675	0.45511	0.99811	FALSE
novel_circ_0000480	5.55297	1.57781	0.64849	0.2378	0.99811	FALSE
novel_circ_0000498	6.44693	2.28475	0.5566	0.31163	0.99811	FALSE
novel_circ_0000501	11.8169	16.7121	-0.37848	0.41047	0.99811	FALSE
novel_circ_0000509	5.46394	8.9661	-0.47372	0.37307	0.99811	FALSE
novel_circ_0000510	3.40707	5.46513	-0.32914	0.55791	0.99811	FALSE
novel_circ_0000518	12.9717	12.6191	0.039709	0.9327	0.99811	FALSE
novel_circ_0000524	18.708	12.2741	0.50136	0.2579	0.99811	FALSE
novel_circ_0000525	27.893	36.7323	-0.35808	0.32839	0.99811	FALSE
novel_circ_0000529	0	3.73919	-1.0991	0.032983	0.99811	TRUE
novel_circ_0000532	4.91867	3.38187	0.29755	0.59338	0.99811	FALSE
novel_circ_0000540	7.1886	3.5791	0.4665	0.40628	0.99811	FALSE
novel_circ_0000542	8.50379	5.46513	0.39673	0.46055	0.99811	FALSE
novel_circ_0000543	6.22895	7.38019	-0.1115	0.84027	0.99811	FALSE
novel_circ_0000546	5.53518	6.62799	-0.098281	0.86117	0.99811	FALSE
novel_circ_0000558	0.81763	0.788907	0.0035197	0.99221	0.99811	FALSE
novel_circ_0000559	17.0254	13.1984	0.31512	0.48159	0.99811	FALSE
novel_circ_0000563	6.66093	1.45486	0.78682	0.15404	0.99811	FALSE
novel_circ_0000568	3.38985	2.23523	0.23594	0.65115	0.99811	FALSE
novel_circ_0000572	4.31429	0	1.1568	0.026516	0.99811	TRUE
novel_circ_0000576	12.0948	12.0521	0.0046372	0.99224	0.99811	FALSE
novel_circ_0000578	4.47965	2.68731	0.35113	0.52585	0.99811	FALSE
novel_circ_0000583	0	1.11761	-0.23162	0.43461	0.99811	FALSE
novel_circ_0000584	2.7851	2.08752	0.18555	0.73398	0.99811	FALSE
novel_circ_0000602	3.44895	3.25423	0.055382	0.91781	0.99811	FALSE
novel_circ_0000605	2.45326	3.01218	-0.14043	0.7928	0.99811	FALSE
novel_circ_0000611	2.73813	2.87643	-0.03251	0.95305	0.99811	FALSE
novel_circ_0000613	16.4797	16.8483	-0.030992	0.94834	0.99811	FALSE
novel_circ_0000616	1.20912	3.41474	-0.4439	0.39804	0.99811	FALSE
novel_circ_0000625	4.97814	5.32938	-0.046329	0.93368	0.99811	FALSE
novel_circ_0000636	6.0685	5.55136	0.082002	0.88065	0.99811	FALSE
novel_circ_0000687	3.14704	1.45486	0.24537	0.61288	0.99811	FALSE
novel_circ_0000689	2.51255	2.76116	0.0095205	0.986	0.99811	FALSE
novel_circ_0000698	32.185	37.172	-0.18356	0.59475	0.99811	FALSE
novel_circ_0000700	6.70262	6.66897	0.047397	0.9298	0.99811	FALSE
novel_circ_0000701	4.96073	5.96246	-0.14124	0.8018	0.99811	FALSE
novel_circ_0000703	5.67192	12.3356	-0.64549	0.24578	0.99811	FALSE
novel_circ_0000709	12.0723	8.52639	0.37713	0.47906	0.99811	FALSE
novel_circ_0000727	2.43585	4.33129	-0.3771	0.4983	0.99811	FALSE
novel_circ_0000731	1.96747	0.525938	0.42001	0.39069	0.99811	FALSE
novel_circ_0000734	0	0	NA	NA	NA	NA
novel_circ_0000735	8.30814	8.67838	-0.033578	0.94799	0.99811	FALSE
novel_circ_0000745	2.54229	3.94068	-0.30332	0.58978	0.99811	FALSE
novel_circ_0000746	0	0	NA	NA	NA	NA
novel_circ_0000750	0	0	NA	NA	NA	NA
novel_circ_0000780	4.81185	3.40236	0.29091	0.60312	0.99811	FALSE
novel_circ_0000781	2.35877	1.51634	0.17049	0.74101	0.99811	FALSE
novel_circ_0000808	10.1987	5.07495	0.56244	0.30353	0.99811	FALSE
novel_circ_0000814	1.75421	9.46771	-1.2273	0.028926	0.99811	TRUE
novel_circ_0000817	3.99422	3.98209	-0.038279	0.94572	0.99811	FALSE
novel_circ_0000818	1.96747	1.21238	0.15379	0.75812	0.99811	FALSE
novel_circ_0000826	1.36272	0	0.28147	0.38357	0.99811	FALSE
novel_circ_0000843	9.38655	4.02307	0.61798	0.26822	0.99811	FALSE
novel_circ_0000845	4.88874	4.32703	0.049794	0.92948	0.99811	FALSE
novel_circ_0000851	1.36272	1.67642	-0.022907	0.95459	0.99811	FALSE
novel_circ_0000858	4.75275	2.26426	0.43715	0.43685	0.99811	FALSE
novel_circ_0000859	3.55576	3.68583	-0.033868	0.95196	0.99811	FALSE
novel_circ_0000864	14.4706	7.60218	0.54184	0.31713	0.99811	FALSE
novel_circ_0000866	9.45797	11.6538	-0.22454	0.64324	0.99811	FALSE
novel_circ_0000868	4.17755	3.01218	0.17995	0.74842	0.99811	FALSE
novel_circ_0000872	1.96747	0	0.70576	0.12395	0.99811	FALSE
novel_circ_0000905	2.11597	0.788907	0.20352	0.61701	0.99811	FALSE
novel_circ_0000933	4.37339	4.83247	-0.11756	0.83444	0.99811	FALSE
novel_circ_0000938	4.7823	3.02413	0.36355	0.51656	0.99811	FALSE
novel_circ_0000941	4.5571	8.98276	-0.6329	0.25221	0.99811	FALSE
novel_circ_0000948	2.02694	3.92019	-0.39384	0.47827	0.99811	FALSE
novel_circ_0000953	1.83129	1.01089	0.17733	0.71816	0.99811	FALSE
novel_circ_0000954	118.21	167.866	-0.48637	0.042905	0.99811	TRUE
novel_circ_0000955	7.09901	9.12277	-0.26848	0.61619	0.99811	FALSE
novel_circ_0000959	1.36272	4.43375	-0.58068	0.28358	0.99811	FALSE
novel_circ_0000962	1.09017	5.53087	-0.86055	0.11974	0.99811	FALSE
novel_circ_0000974	2.11597	0.525938	0.26818	0.50556	0.99811	FALSE
novel_circ_0000975	1.96747	1.67642	0.11514	0.81718	0.99811	FALSE
novel_circ_0000982	37.4533	21.4456	0.69771	0.057054	0.99811	FALSE
novel_circ_0000983	8.33806	17.2752	-0.84216	0.072623	0.99811	FALSE
novel_circ_0000984	5.77817	4.15029	0.27296	0.6237	0.99811	FALSE
novel_circ_0000997	0	2.06277	-0.57578	0.17546	0.99811	FALSE
novel_circ_0000999	0.604562	0.788907	-0.045795	0.89536	0.99811	FALSE
novel_circ_0001002	2.72562	8.19769	-0.78686	0.16161	0.99811	FALSE
novel_circ_0001003	6.83879	2.24377	0.77432	0.16794	0.99811	FALSE
novel_circ_0001004	3.60291	0.72743	0.66562	0.20976	0.99811	FALSE
novel_circ_0001005	1.63563	1.45486	0.0099176	0.98054	0.99811	FALSE
novel_circ_0001016	0	2.08752	-0.55411	0.1866	0.99811	FALSE
novel_circ_0001032	6.45981	6.3074	0.0081636	0.98813	0.99811	FALSE
novel_circ_0001037	1.63545	5.35799	-0.55501	0.29661	0.99811	FALSE
novel_circ_0001038	1.69474	3.31614	-0.33717	0.52761	0.99811	FALSE
novel_circ_0001050	3.05745	3.61623	-0.061442	0.90772	0.99811	FALSE
novel_circ_0001054	0.81763	1.69734	-0.15387	0.69908	0.99811	FALSE
novel_circ_0001070	2.60158	2.02178	0.10292	0.84652	0.99811	FALSE
novel_circ_0001071	10.1686	6.6694	0.38586	0.47684	0.99811	FALSE
novel_circ_0001081	1.22673	3.15989	-0.44524	0.39507	0.99811	FALSE
novel_circ_0001093	10.4294	8.3249	0.28501	0.58753	0.99811	FALSE
novel_circ_0001094	2.54229	1.51634	0.23532	0.66712	0.99811	FALSE
novel_circ_0001097	4.01201	2.79403	0.19189	0.71122	0.99811	FALSE
novel_circ_0001107	2.90386	2.76116	0.068952	0.89521	0.99811	FALSE
novel_circ_0001109	2.35877	1.05188	0.24103	0.60609	0.99811	FALSE
novel_circ_0001122	9.27955	9.67304	-0.019585	0.96974	0.99811	FALSE
novel_circ_0001125	6.85658	6.11059	0.051632	0.92449	0.99811	FALSE
novel_circ_0001127	0.604562	1.11761	-0.082177	0.82022	0.99811	FALSE
novel_circ_0001129	4.99518	5.78572	-0.075822	0.89193	0.99811	FALSE
novel_circ_0001130	2.72543	4.12979	-0.1992	0.71075	0.99811	FALSE
novel_circ_0001151	4.8414	5.53087	-0.067958	0.90379	0.99811	FALSE
novel_circ_0001156	0	2.65444	-0.8782	0.071788	0.99811	FALSE
novel_circ_0001157	4.90088	7.02671	-0.26821	0.63161	0.99811	FALSE
novel_circ_0001158	2.7851	6.1759	-0.54613	0.33087	0.99811	FALSE
novel_circ_0001160	11.093	6.32832	0.44626	0.41732	0.99811	FALSE
novel_circ_0001174	3.38985	1.67642	0.3723	0.47675	0.99811	FALSE
novel_circ_0001180	0	2.33	-0.60062	0.16361	0.99811	FALSE
novel_circ_0001184	6.40542	7.85661	-0.16327	0.77125	0.99811	FALSE
novel_circ_0001194	9.39887	7.76184	0.18982	0.72413	0.99811	FALSE
novel_circ_0001196	136.773	127.774	0.095692	0.67177	0.99811	FALSE
novel_circ_0001200	8.17215	13.0502	-0.46843	0.35654	0.99811	FALSE
novel_circ_0001207	10.7913	12.1469	-0.15841	0.73848	0.99811	FALSE
novel_circ_0001209	67.9606	71.9363	-0.088292	0.7461	0.99811	FALSE
novel_circ_0001217	7.8405	4.91101	0.27473	0.62508	0.99811	FALSE
novel_circ_0001226	15.0875	9.89888	0.44298	0.35863	0.99811	FALSE
novel_circ_0001228	7.44863	8.3249	-0.054866	0.91977	0.99811	FALSE
novel_circ_0001229	18.2049	27.1122	-0.50629	0.19507	0.99811	FALSE
novel_circ_0001237	3.72149	1.67642	0.33121	0.50208	0.99811	FALSE
novel_circ_0001253	2.72581	5.38316	-0.49505	0.37851	0.99811	FALSE
novel_circ_0001264	10.5659	35.1276	-1.1609	0.025981	0.99811	TRUE
novel_circ_0001266	13.802	24.0095	-0.65094	0.12635	0.99811	FALSE
novel_circ_0001270	2.67866	0.969906	0.38155	0.45852	0.99811	FALSE
novel_circ_0001273	3.55576	3.20513	0.10968	0.84371	0.99811	FALSE
novel_circ_0001275	12.166	9.01989	0.31987	0.52169	0.99811	FALSE
novel_circ_0001279	2.37637	3.15989	-0.20215	0.71879	0.99811	FALSE
novel_circ_0001282	6.05618	1.53683	0.81339	0.14698	0.99811	FALSE
novel_circ_0001285	3.17659	2.7283	0.12398	0.82146	0.99811	FALSE
novel_circ_0001288	2.58944	3.24612	-0.087422	0.87319	0.99811	FALSE
novel_circ_0001301	24.7882	25.2672	-0.031029	0.93713	0.99811	FALSE
novel_circ_0001303	7.83994	7.47026	0.10149	0.84713	0.99811	FALSE
novel_circ_0001310	4.76489	1.77931	0.57788	0.30226	0.99811	FALSE
novel_circ_0001317	9.55895	12.7305	-0.2245	0.68502	0.99811	FALSE
novel_circ_0001318	4.37358	3.86257	0.034755	0.95068	0.99811	FALSE
novel_circ_0001322	10.3826	10.5034	-0.05846	0.90677	0.99811	FALSE
novel_circ_0001326	0.545087	3.17226	-0.67223	0.19667	0.99811	FALSE
novel_circ_0001327	7.2477	5.47751	0.26441	0.61943	0.99811	FALSE
novel_circ_0001328	3.11712	6.70184	-0.56846	0.30769	0.99811	FALSE
novel_circ_0001335	8.7466	2.04228	1.0706	0.055576	0.99811	FALSE
novel_circ_0001341	6.18708	12.6972	-0.67809	0.19	0.99811	FALSE
novel_circ_0001354	14.9397	17.2342	-0.20586	0.65643	0.99811	FALSE
novel_circ_0001359	6.34067	3.62435	0.48257	0.38279	0.99811	FALSE
novel_circ_0001363	8.36743	2.1285	1.1424	0.040652	0.99811	TRUE
novel_circ_0001379	3.5855	3.31997	0.097835	0.85858	0.99811	FALSE
novel_circ_0001380	3.85823	4.81582	-0.12951	0.81727	0.99811	FALSE
novel_circ_0001404	2.32904	6.4265	-0.65891	0.24157	0.99811	FALSE
novel_circ_0001412	5.87247	2.40385	0.67238	0.23172	0.99811	FALSE
novel_circ_0001423	1.42238	5.64997	-0.76891	0.16547	0.99811	FALSE
novel_circ_0001432	1.22673	1.93981	-0.11836	0.77248	0.99811	FALSE
novel_circ_0001433	2.92146	0.484953	0.66401	0.20013	0.99811	FALSE
novel_circ_0001438	2.58944	1.21238	0.22877	0.63054	0.99811	FALSE
novel_circ_0001439	5.10181	5.19405	-0.0042416	0.99393	0.99894	FALSE
novel_circ_0001441	25.8195	16.7779	0.48261	0.24122	0.99811	FALSE
novel_circ_0001449	5.65941	5.92148	-0.051812	0.92362	0.99811	FALSE
novel_circ_0001452	4.04137	2.63395	0.3395	0.54623	0.99811	FALSE
novel_circ_0001462	18.5837	18.2575	0.0050857	0.99052	0.99811	FALSE
novel_circ_0001483	2.24001	4.74196	-0.52918	0.34677	0.99811	FALSE
novel_circ_0001497	1.22673	2.06277	-0.18774	0.6851	0.99811	FALSE
novel_circ_0001499	18.7371	19.7363	-0.019911	0.96486	0.99811	FALSE
novel_circ_0001500	3.79857	0.484953	0.87026	0.10558	0.99811	FALSE
novel_circ_0001507	0	1.45486	-0.30174	0.36225	0.99811	FALSE
novel_circ_0001508	7.95927	8.16056	-0.043111	0.93765	0.99811	FALSE
novel_circ_0001510	4.59897	4.87772	-0.07489	0.89337	0.99811	FALSE
novel_circ_0001516	10.6968	13.5194	-0.24462	0.60913	0.99811	FALSE
novel_circ_0001527	7.99372	7.53599	0.10489	0.84928	0.99811	FALSE
novel_circ_0001532	0.906844	3.2871	-0.39671	0.40872	0.99811	FALSE
novel_circ_0001533	6.4649	3.54238	0.38133	0.49596	0.99811	FALSE
novel_circ_0001542	0	0	NA	NA	NA	NA
novel_circ_0001548	0.545087	0	0.18836	0.48963	0.99811	FALSE
novel_circ_0001577	0.81763	0.788907	0.0035197	0.99221	0.99811	FALSE
novel_circ_0001579	1.36272	2.52723	-0.21946	0.64982	0.99811	FALSE
novel_circ_0001582	11.2002	18.2695	-0.57305	0.2006	0.99811	FALSE
novel_circ_0001584	5.60012	2.61346	0.61287	0.27359	0.99811	FALSE
novel_circ_0001589	5.9024	2.39147	0.73765	0.18756	0.99811	FALSE
novel_circ_0001595	4.8414	3.92019	0.17598	0.75426	0.99811	FALSE
novel_circ_0001598	0.817817	0	0.20306	0.47046	0.99811	FALSE
novel_circ_0001599	15.3312	9.64059	0.42757	0.39996	0.99811	FALSE
novel_circ_0001602	5.38649	7.45831	-0.24968	0.65572	0.99811	FALSE
novel_circ_0001616	10.851	14.1397	-0.29539	0.54089	0.99811	FALSE
novel_circ_0001619	27.3737	20.7681	0.31902	0.45895	0.99811	FALSE
novel_circ_0001622	1.3629	2.9712	-0.37466	0.47171	0.99811	FALSE
novel_circ_0001623	14.1382	24.9068	-0.59215	0.24077	0.99811	FALSE
novel_circ_0001627	1.63545	2.24377	-0.16897	0.74369	0.99811	FALSE
[truncated: 2,567 more rows]
