# Supplementary material for: Transcriptome Analysis Reveals Differentially Expressed circRNAs Associated with Fecundity in Small-Tail Han Sheep Thyroid with Different FecB Genotypes
Source: Animals (Basel). 2023 Dec 27;14(1):105. doi: 10.3390/ani14010105 (PMC10777913; doi:10.3390/ani14010105)
Supplement: Supplementary file 1 [file animals-14-00105-s001.zip › Description of supplementary materials/Supplementary Table S4.xls]

## Sheet: MM_FT_vs_MM_LT
GO_accession	Description	Term_type	Over_represented_pValue	Corrected_pValue	CAD_item	CAD_list	Bg_item	Bg_list	Gene_names
GO:0008234	cysteine-type peptidase activity	molecular_function	0.00057047	1	6	82	194	20361	1.01107e+53
GO:0018822	nitrile hydratase activity	molecular_function	0.00096217	1	1	82	1	20361	101110165
GO:0006906	vesicle fusion	biological_process	0.0010414	1	2	82	6	20361	1.01111e+17
GO:0048280	vesicle fusion with Golgi apparatus	biological_process	0.0010414	1	2	82	6	20361	1.01111e+17
GO:0000139	Golgi membrane	cellular_component	0.0041394	1	3	82	54	20361	1.01111e+26
GO:0016836	hydro-lyase activity	molecular_function	0.0057076	1	3	82	81	20361	1.01117e+26
GO:0016050	vesicle organization	biological_process	0.0091731	1	2	82	29	20361	1.01111e+17
GO:0019783	small conjugating protein-specific protease activity	molecular_function	0.0094643	1	2	82	30	20361	1.0111e+17
GO:0009976	tocopherol cyclase activity	molecular_function	0.010219	1	1	82	1	20361	101107784
GO:0005137	interleukin-5 receptor binding	molecular_function	0.010843	1	1	82	2	20361	101103330
GO:0009425	bacterial-type flagellum basal body	cellular_component	0.011194	1	1	82	6	20361	101110165
GO:0070011	peptidase activity, acting on L-amino acid peptides	molecular_function	0.011463	1	10	82	977	20361	1.01104e+89
GO:0044431	Golgi apparatus part	cellular_component	0.012219	1	3	82	89	20361	1.01123e+26
GO:0016835	carbon-oxygen lyase activity	molecular_function	0.01271	1	3	82	103	20361	1.0111e+26
GO:0016886	ligase activity, forming phosphoric ester bonds	molecular_function	0.013197	1	2	82	34	20361	1.0112e+17
GO:0006508	proteolysis	biological_process	0.013294	1	8	82	769	20361	1.01113e+71
GO:0046782	regulation of viral transcription	biological_process	0.014287	1	1	82	4	20361	101115254
GO:0048284	organelle fusion	biological_process	0.015818	1	2	82	33	20361	1.01106e+17
GO:0005635	nuclear envelope	cellular_component	0.017963	1	2	82	33	20361	1.01119e+17
GO:0008233	peptidase activity	molecular_function	0.018141	1	10	82	1044	20361	1.01117e+89
GO:0016817	hydrolase activity, acting on acid anhydrides	molecular_function	0.018583	1	11	82	1097	20361	1.01106e+98
GO:0008527	taste receptor activity	molecular_function	0.018823	1	1	82	4	20361	101103484
GO:0009593	detection of chemical stimulus	biological_process	0.018823	1	1	82	4	20361	101103484
GO:0050906	detection of stimulus involved in sensory perception	biological_process	0.018823	1	1	82	4	20361	101103484
GO:0050907	detection of chemical stimulus involved in sensory perception	biological_process	0.018823	1	1	82	4	20361	101103484
GO:0050912	detection of chemical stimulus involved in sensory perception of taste	biological_process	0.018823	1	1	82	4	20361	101103484
GO:0016044	cellular membrane organization	biological_process	0.018835	1	3	82	112	20361	1.0111e+26
GO:0009379	Holliday junction helicase complex	cellular_component	0.019084	1	1	82	4	20361	101115254
GO:0048476	Holliday junction resolvase complex	cellular_component	0.019084	1	1	82	4	20361	101115254
GO:0035639	purine ribonucleoside triphosphate binding	molecular_function	0.01945	1	18	82	2006	20361	1.01109e+161
GO:0001883	purine nucleoside binding	molecular_function	0.019676	1	18	82	2009	20361	1.01119e+161
GO:0032549	ribonucleoside binding	molecular_function	0.019676	1	18	82	2009	20361	1.0112e+161
GO:0032550	purine ribonucleoside binding	molecular_function	0.019676	1	18	82	2009	20361	1.01106e+161
GO:0032555	purine ribonucleotide binding	molecular_function	0.019904	1	18	82	2013	20361	1.01115e+161
GO:0003756	protein disulfide isomerase activity	molecular_function	0.019919	1	1	82	2	20361	101117988
GO:0016862	intramolecular oxidoreductase activity, interconverting keto- and enol-groups	molecular_function	0.019919	1	1	82	2	20361	101117988
GO:0016864	intramolecular oxidoreductase activity, transposing S-S bonds	molecular_function	0.019919	1	1	82	2	20361	101117988
GO:0001882	nucleoside binding	molecular_function	0.020843	1	18	82	2020	20361	1.01123e+161
GO:0017076	purine nucleotide binding	molecular_function	0.021754	1	18	82	2043	20361	1.01121e+161
GO:0006944	cellular membrane fusion	biological_process	0.021776	1	2	82	43	20361	1.01111e+17
GO:0032553	ribonucleotide binding	molecular_function	0.022109	1	18	82	2039	20361	1.01114e+161
GO:0033202	DNA helicase complex	cellular_component	0.022673	1	1	82	7	20361	101115254
GO:0005794	Golgi apparatus	cellular_component	0.02328	1	3	82	118	20361	1.01111e+26
GO:0008108	UDP-glucose:hexose-1-phosphate uridylyltransferase activity	molecular_function	0.024222	1	1	82	4	20361	101104761
GO:0051649	establishment of localization in cell	biological_process	0.025442	1	9	82	862	20361	1.01111e+80
GO:0030908	protein splicing	biological_process	0.025847	1	1	82	6	20361	106990105
GO:0016559	peroxisome fission	biological_process	0.025887	1	1	82	8	20361	101102510
GO:0012505	endomembrane system	cellular_component	0.026186	1	5	82	343	20361	1.01123e+44
GO:0016043	cellular component organization	biological_process	0.026288	1	13	82	1596	20361	1.01123e+116
GO:0005524	ATP binding	molecular_function	0.028881	1	16	82	1695	20361	1.01109e+143
GO:0032559	adenyl ribonucleotide binding	molecular_function	0.029213	1	16	82	1698	20361	1.01123e+143
GO:0006886	intracellular protein transport	biological_process	0.030956	1	7	82	596	20361	1.01117e+62
GO:0050151	oleate hydratase activity	molecular_function	0.031162	1	1	82	6	20361	101112295
GO:0005750	mitochondrial respiratory chain complex III	cellular_component	0.03118	1	1	82	9	20361	101103885
GO:0006122	mitochondrial electron transport, ubiquinol to cytochrome c	biological_process	0.03118	1	1	82	9	20361	101103885
GO:0045275	respiratory chain complex III	cellular_component	0.03118	1	1	82	9	20361	101103885
GO:0030554	adenyl nucleotide binding	molecular_function	0.031693	1	16	82	1727	20361	1.01123e+143
GO:0000166	nucleotide binding	molecular_function	0.032082	1	19	82	2299	20361	1.0112e+170
GO:1901265	nucleoside phosphate binding	molecular_function	0.032082	1	19	82	2299	20361	1.01123e+170
GO:0050792	regulation of viral process	biological_process	0.032277	1	1	82	11	20361	101115254
GO:0016787	hydrolase activity	molecular_function	0.033257	1	24	82	3421	20361	1.01119e+215
GO:0006801	superoxide metabolic process	biological_process	0.034424	1	1	82	8	20361	101111133
GO:0072593	reactive oxygen species metabolic process	biological_process	0.034424	1	1	82	8	20361	101111133
GO:0046907	intracellular transport	biological_process	0.035532	1	8	82	763	20361	1.01117e+71
GO:0051606	detection of stimulus	biological_process	0.035669	1	1	82	9	20361	101103484
GO:0061024	membrane organization	biological_process	0.036588	1	3	82	150	20361	1.01106e+26
GO:0017111	nucleoside-triphosphatase activity	molecular_function	0.037121	1	9	82	918	20361	1.0112e+80
GO:0036094	small molecule binding	molecular_function	0.037897	1	19	82	2343	20361	1.01119e+170
GO:0040011	locomotion	biological_process	0.038718	1	4	82	256	20361	1.01103e+35
GO:0016462	pyrophosphatase activity	molecular_function	0.04082	1	9	82	934	20361	1.01115e+80
GO:0003972	RNA ligase (ATP) activity	molecular_function	0.040972	1	1	82	5	20361	101121177
GO:0071840	cellular component organization or biogenesis	biological_process	0.041158	1	13	82	1727	20361	1.01107e+116
GO:0008452	RNA ligase activity	molecular_function	0.046511	1	1	82	8	20361	101121177
GO:0005905	coated pit	cellular_component	0.047063	1	1	82	11	20361	101123121
GO:0012510	trans-Golgi network transport vesicle membrane	cellular_component	0.047063	1	1	82	11	20361	101123121
GO:0030125	clathrin vesicle coat	cellular_component	0.047063	1	1	82	11	20361	101123121
GO:0030130	clathrin coat of trans-Golgi network vesicle	cellular_component	0.047063	1	1	82	11	20361	101123121
GO:0030132	clathrin coat of coated pit	cellular_component	0.047063	1	1	82	11	20361	101123121
GO:0030136	clathrin-coated vesicle	cellular_component	0.047063	1	1	82	11	20361	101123121
GO:0030140	trans-Golgi network transport vesicle	cellular_component	0.047063	1	1	82	11	20361	101123121
GO:0030665	clathrin-coated vesicle membrane	cellular_component	0.047063	1	1	82	11	20361	101123121
GO:0051641	cellular localization	biological_process	0.048499	1	9	82	958	20361	1.01117e+80
GO:0051056	regulation of small GTPase mediated signal transduction	biological_process	0.048584	1	3	82	104	20361	1.01117e+26
GO:0051179	localization	biological_process	0.049599	1	21	82	2998	20361	1.0112e+188
GO:0061025	membrane fusion	biological_process	0.049613	1	2	82	73	20361	1.01111e+17
GO:0006012	galactose metabolic process	biological_process	0.050726	1	1	82	9	20361	101104761
GO:0050829	defense response to Gram-negative bacterium	biological_process	0.050855	1	1	82	9	20361	101116493
GO:0044765	single-organism transport	biological_process	0.051232	1	16	82	2155	20361	1.01117e+143
GO:0044461	bacterial-type flagellum part	cellular_component	0.051333	1	1	82	11	20361	101110165
GO:0004784	superoxide dismutase activity	molecular_function	0.052333	1	1	82	8	20361	101111133
GO:0016721	oxidoreductase activity, acting on superoxide radicals as acceptor	molecular_function	0.052333	1	1	82	8	20361	101111133
GO:0006928	cellular component movement	biological_process	0.052556	1	4	82	250	20361	1.01123e+35
GO:0043903	regulation of symbiosis, encompassing mutualism through parasitism	biological_process	0.053269	1	1	82	14	20361	101115254
GO:0006810	transport	biological_process	0.053427	1	20	82	2839	20361	1.01106e+179
GO:0004185	serine-type carboxypeptidase activity	molecular_function	0.053675	1	1	82	8	20361	101112477
GO:0008417	fucosyltransferase activity	molecular_function	0.05403	1	1	82	13	20361	101107844
GO:0016192	vesicle-mediated transport	biological_process	0.054095	1	5	82	395	20361	1.01107e+44
GO:0051234	establishment of localization	biological_process	0.054112	1	20	82	2845	20361	1.01117e+179
GO:0016818	hydrolase activity, acting on acid anhydrides, in phosphorus-containing anhydrides	molecular_function	0.054132	1	9	82	989	20361	1.01112e+80
GO:0005637	nuclear inner membrane	cellular_component	0.055714	1	1	82	7	20361	101116043
GO:0005639	integral to nuclear inner membrane	cellular_component	0.055714	1	1	82	7	20361	101116043
GO:0031229	intrinsic to nuclear inner membrane	cellular_component	0.055714	1	1	82	7	20361	101116043
GO:0044453	nuclear membrane part	cellular_component	0.055714	1	1	82	7	20361	101116043
GO:0006897	endocytosis	biological_process	0.055952	1	1	82	18	20361	101106936
GO:0005779	integral to peroxisomal membrane	cellular_component	0.05615	1	1	82	17	20361	101102510
GO:0031231	intrinsic to peroxisomal membrane	cellular_component	0.05615	1	1	82	17	20361	101102510
GO:0071944	cell periphery	cellular_component	0.056163	1	6	82	587	20361	1.01123e+53
GO:0000313	organellar ribosome	cellular_component	0.056252	1	1	82	15	20361	101109307
GO:0005761	mitochondrial ribosome	cellular_component	0.056252	1	1	82	15	20361	101109307
GO:0031090	organelle membrane	cellular_component	0.056503	1	6	82	615	20361	1.01116e+53
GO:0030695	GTPase regulator activity	molecular_function	0.057632	1	4	82	226	20361	1.01105e+35
GO:0030029	actin filament-based process	biological_process	0.058878	1	2	82	80	20361	1.01112e+17
GO:0030036	actin cytoskeleton organization	biological_process	0.058878	1	2	82	80	20361	1.01107e+17
GO:0042330	taxis	biological_process	0.059382	1	2	82	65	20361	1.01105e+17
GO:0031300	intrinsic to organelle membrane	cellular_component	0.060399	1	2	82	97	20361	1.01116e+17
GO:0031301	integral to organelle membrane	cellular_component	0.060399	1	2	82	97	20361	1.01116e+17
GO:0016671	oxidoreductase activity, acting on a sulfur group of donors, disulfide as acceptor	molecular_function	0.061108	1	1	82	12	20361	101117988
GO:0004797	thymidine kinase activity	molecular_function	0.061173	1	1	82	11	20361	101117448
GO:0019136	deoxynucleoside kinase activity	molecular_function	0.061173	1	1	82	11	20361	101117448
GO:0019206	nucleoside kinase activity	molecular_function	0.061173	1	1	82	11	20361	101117448
GO:0003899	DNA-directed RNA polymerase activity	molecular_function	0.062526	1	3	82	215	20361	1.01115e+26
GO:0005488	binding	molecular_function	0.064032	1	62	82	11924	20361	101106914,101119775,101119694,106990105,101105965,101105902,101110165,101111147,101121177,101112046,101102010,101116399,101105308,101104043,101121747,101117035,101120374,101105847,101123121,101106049,101101825,101106936,101118162,101111939,101111608,101117448,101103484,101103543,101109460,101122517,101116845,101109307,101103551,101114806,101117415,101115485,101110995,101114391,101111252,101102289…
GO:0016929	SUMO-specific protease activity	molecular_function	0.064156	1	1	82	16	20361	101110165
GO:0032183	SUMO binding	molecular_function	0.064156	1	1	82	16	20361	101110165
GO:0070122	isopeptidase activity	molecular_function	0.064156	1	1	82	16	20361	101110165
GO:0070138	small conjugating protein-specific isopeptidase activity	molecular_function	0.064156	1	1	82	16	20361	101110165
GO:0070140	SUMO-specific isopeptidase activity	molecular_function	0.064156	1	1	82	16	20361	101110165
GO:0034613	cellular protein localization	biological_process	0.065259	1	7	82	697	20361	1.01111e+62
GO:0070727	cellular macromolecule localization	biological_process	0.065259	1	7	82	697	20361	1.01123e+62
GO:0007264	small GTPase mediated signal transduction	biological_process	0.065918	1	5	82	417	20361	1.01104e+44
GO:0004576	oligosaccharyl transferase activity	molecular_function	0.067093	1	1	82	14	20361	101111133
GO:0004843	ubiquitin-specific protease activity	molecular_function	0.067871	1	1	82	12	20361	101109460
GO:0005623	cell	cellular_component	0.06856	1	31	82	5839	20361	1.01109e+278
GO:0044464	cell part	cellular_component	0.06856	1	31	82	5839	20361	1.0112e+278
GO:0019083	viral transcription	biological_process	0.069097	1	1	82	14	20361	101115254
GO:0003911	DNA ligase (NAD+) activity	molecular_function	0.06994	1	1	82	12	20361	101120374
GO:0008272	sulfate transport	biological_process	0.070296	1	1	82	12	20361	101113767
GO:0015116	sulfate transmembrane transporter activity	molecular_function	0.070296	1	1	82	12	20361	101113767
GO:1901682	sulfur compound transmembrane transporter activity	molecular_function	0.070296	1	1	82	12	20361	101113767
GO:0000302	response to reactive oxygen species	biological_process	0.071027	1	1	82	12	20361	101102510
GO:1901031	regulation of response to reactive oxygen species	biological_process	0.071027	1	1	82	12	20361	101102510
GO:0008641	small protein activating enzyme activity	molecular_function	0.071432	1	1	82	14	20361	101112668
GO:0003674	molecular_function	molecular_function	0.07197	1	78	82	17899	20361	101114806,101114391,101107784,101115485,101120113,101103484,101103543,101122517,101109460,101101825,101103885,101117448,101111939,101123121,101106049,101105847,101120374,101104043,101116399,101111147,101102010,106990105,101119775,101119694,101106914,101110165,101118793,101106221,101109895,101116043,105605336,101115463,101117988,101104761,101117963,101113739,101109089,101103330,101112295,101122564…
GO:0070569	uridylyltransferase activity	molecular_function	0.07204	1	1	82	12	20361	101104761
GO:0008150	biological_process	biological_process	0.074669	1	68	82	15203	20361	101103089,101111133,101115969,101103022,101115254,101116493,101113767,101116000,101112571,101118601,101102510,101105474,101111125,101123020,101112477,101111252,101110995,101107063,101108891,101117415,101103551,101116845,101111608,101106936,101117035,101112668,101122397,101112046,101121177,101105965,101105902,101106221,101109895,101118793,101116043,101104761,101117988,105605336,101115463,101122564…
GO:0005778	peroxisomal membrane	cellular_component	0.076051	1	1	82	20	20361	101102510
GO:0031903	microbody membrane	cellular_component	0.076051	1	1	82	20	20361	101102510
GO:0044438	microbody part	cellular_component	0.076051	1	1	82	20	20361	101102510
GO:0044439	peroxisomal part	cellular_component	0.076051	1	1	82	20	20361	101102510
GO:0031965	nuclear membrane	cellular_component	0.076533	1	1	82	14	20361	101116043
GO:0044459	plasma membrane part	cellular_component	0.076596	1	3	82	214	20361	1.01105e+26
GO:0005096	GTPase activator activity	molecular_function	0.076697	1	2	82	83	20361	1.01105e+17
GO:0072348	sulfur compound transport	biological_process	0.077582	1	1	82	14	20361	101113767
GO:0044422	organelle part	cellular_component	0.077863	1	13	82	1902	20361	1.01106e+116
GO:0003774	motor activity	molecular_function	0.078572	1	3	82	143	20361	1.01123e+26
GO:0048583	regulation of response to stimulus	biological_process	0.079279	1	4	82	280	20361	1.01103e+35
GO:0043168	anion binding	molecular_function	0.08118	1	18	82	2371	20361	1.0112e+161
GO:0051920	peroxiredoxin activity	molecular_function	0.081449	1	1	82	22	20361	101102510
GO:0015031	protein transport	biological_process	0.083006	1	7	82	758	20361	1.01123e+62
GO:0045184	establishment of protein localization	biological_process	0.084238	1	7	82	762	20361	1.01117e+62
GO:0043900	regulation of multi-organism process	biological_process	0.084437	1	1	82	22	20361	101115254
GO:0044179	hemolysis in other organism	biological_process	0.085029	1	1	82	13	20361	101111939
GO:0051715	cytolysis in other organism	biological_process	0.085029	1	1	82	13	20361	101111939
GO:0019354	siroheme biosynthetic process	biological_process	0.086103	1	1	82	15	20361	101112668
GO:0043115	precorrin-2 dehydrogenase activity	molecular_function	0.086103	1	1	82	15	20361	101112668
GO:0046156	siroheme metabolic process	biological_process	0.086103	1	1	82	15	20361	101112668
GO:0044463	cell projection part	cellular_component	0.086983	1	1	82	19	20361	101110165
GO:0060589	nucleoside-triphosphatase regulator activity	molecular_function	0.087003	1	4	82	278	20361	1.0112e+35
GO:0050830	defense response to Gram-positive bacterium	biological_process	0.08717	1	1	82	19	20361	101116493
GO:0005886	plasma membrane	cellular_component	0.087726	1	4	82	371	20361	1.0112e+35
GO:0031625	ubiquitin protein ligase binding	molecular_function	0.08826	1	1	82	16	20361	101105965
GO:0044389	small conjugating protein ligase binding	molecular_function	0.08826	1	1	82	16	20361	101105965
GO:0070851	growth factor receptor binding	molecular_function	0.08934	1	1	82	28	20361	101103330
GO:0007034	vacuolar transport	biological_process	0.089593	1	1	82	25	20361	101104583
GO:0005759	mitochondrial matrix	cellular_component	0.089727	1	1	82	25	20361	101109307
GO:0002376	immune system process	biological_process	0.090625	1	3	82	357	20361	1.01103e+26
GO:0016874	ligase activity	molecular_function	0.092305	1	5	82	409	20361	1.01121e+44
GO:0050896	response to stimulus	biological_process	0.092462	1	23	82	4900	20361	1.01104e+206
GO:0005737	cytoplasm	cellular_component	0.094244	1	15	82	2679	20361	1.01104e+134
GO:0008047	enzyme activator activity	molecular_function	0.094851	1	2	82	105	20361	1.0112e+17
GO:0015886	heme transport	biological_process	0.096137	1	1	82	21	20361	101102010
GO:1901678	iron coordination entity transport	biological_process	0.096137	1	1	82	21	20361	101102010
GO:0008242	omega peptidase activity	molecular_function	0.096507	1	1	82	23	20361	101112571
GO:0008855	exodeoxyribonuclease VII activity	molecular_function	0.097857	1	2	82	110	20361	1.01116e+17
GO:0042775	mitochondrial ATP synthesis coupled electron transport	biological_process	0.09833	1	1	82	24	20361	101103885
GO:0006605	protein targeting	biological_process	0.099762	1	3	82	255	20361	1.01106e+26
GO:0016829	lyase activity	molecular_function	0.10154	1	4	82	350	20361	1.0111e+35
GO:0004529	exodeoxyribonuclease activity	molecular_function	0.10158	1	2	82	113	20361	1.01116e+17
GO:0016895	exodeoxyribonuclease activity, producing 5-phosphomonoesters	molecular_function	0.10158	1	2	82	113	20361	1.0111e+17
GO:0005887	integral to plasma membrane	cellular_component	0.10252	1	2	82	109	20361	1.0112e+17
GO:0031226	intrinsic to plasma membrane	cellular_component	0.10252	1	2	82	109	20361	1.0112e+17
GO:0007009	plasma membrane organization	biological_process	0.10253	1	1	82	13	20361	101109895
GO:0051181	cofactor transport	biological_process	0.10322	1	1	82	23	20361	101102010
GO:0006606	protein import into nucleus	biological_process	0.10507	1	2	82	139	20361	1.01106e+17
GO:0034504	protein localization to nucleus	biological_process	0.10507	1	2	82	139	20361	1.01106e+17
GO:0044744	protein targeting to nucleus	biological_process	0.10507	1	2	82	139	20361	1.01123e+17
GO:0051170	nuclear import	biological_process	0.10507	1	2	82	139	20361	1.01106e+17
GO:0019882	antigen processing and presentation	biological_process	0.10519	1	1	82	52	20361	101117035
GO:0006814	sodium ion transport	biological_process	0.10617	1	2	82	95	20361	1.01106e+17
GO:0004518	nuclease activity	molecular_function	0.10636	1	4	82	370	20361	1.0699e+35
GO:0006486	protein glycosylation	biological_process	0.10671	1	2	82	111	20361	1.01108e+17
GO:0043413	macromolecule glycosylation	biological_process	0.10671	1	2	82	111	20361	1.01108e+17
GO:0004714	transmembrane receptor protein tyrosine kinase activity	molecular_function	0.10678	1	1	82	16	20361	101109460
GO:0031640	killing of cells of other organism	biological_process	0.10903	1	1	82	19	20361	101111939
GO:0044364	disruption of cells of other organism	biological_process	0.10903	1	1	82	19	20361	101111939
GO:0030118	clathrin coat	cellular_component	0.10977	1	1	82	27	20361	101123121
GO:0005798	Golgi-associated vesicle	cellular_component	0.11043	1	1	82	21	20361	101123121
GO:0030660	Golgi-associated vesicle membrane	cellular_component	0.11043	1	1	82	21	20361	101123121
GO:0017048	Rho GTPase binding	molecular_function	0.11112	1	1	82	19	20361	101111608
GO:0006979	response to oxidative stress	biological_process	0.11155	1	1	82	31	20361	101102510
GO:0050909	sensory perception of taste	biological_process	0.11196	1	1	82	62	20361	101103484
GO:0070085	glycosylation	biological_process	0.11244	1	2	82	113	20361	1.01111e+17
GO:0006950	response to stress	biological_process	0.11297	1	8	82	1179	20361	1.01123e+71
GO:0045995	regulation of embryonic development	biological_process	0.11477	1	1	82	19	20361	101103330
GO:0044699	single-organism process	biological_process	0.11583	1	39	82	8130	20361	101105474,101118601,101102510,101123020,101112295,101103330,101122564,101116493,101104761,101106221,101109895,101116043,101115254,101113767,101122397,101104043,101104583,101120374,101106914,101119694,101110165,101105902,101111147,101102010,101103484,101120113,101103543,101103551,101116845,101109460,101114806,101107784,101107063,101106049,101123121,101105847,101106936,101117448,101111608
GO:0000394	RNA splicing, via endonucleolytic cleavage and ligation	biological_process	0.11618	1	1	82	16	20361	101121177
GO:0006388	tRNA splicing, via endonucleolytic cleavage and ligation	biological_process	0.11618	1	1	82	16	20361	101121177
GO:0009101	glycoprotein biosynthetic process	biological_process	0.11849	1	2	82	118	20361	1.01108e+17
GO:0009059	macromolecule biosynthetic process	biological_process	0.11856	1	20	82	3795	20361	1.01103e+179
GO:0001906	cell killing	biological_process	0.11881	1	1	82	21	20361	101111939
GO:0006783	heme biosynthetic process	biological_process	0.11883	1	1	82	21	20361	101112668
GO:0005840	ribosome	cellular_component	0.11929	1	4	82	840	20361	1.01111e+35
GO:0043229	intracellular organelle	cellular_component	0.11944	1	22	82	4225	20361	1.01111e+197
GO:0005643	nuclear pore	cellular_component	0.11957	1	1	82	19	20361	101118793
GO:0043226	organelle	cellular_component	0.12001	1	22	82	4226	20361	1.0111e+197
GO:1901363	heterocyclic compound binding	molecular_function	0.12003	1	31	82	5697	20361	1.01117e+278
GO:0003909	DNA ligase activity	molecular_function	0.12009	1	1	82	26	20361	101120374
GO:0004812	aminoacyl-tRNA ligase activity	molecular_function	0.1202	1	2	82	75	20361	1.01102e+17
GO:0097159	organic cyclic compound binding	molecular_function	0.12053	1	31	82	5698	20361	1.01106e+278
GO:0046930	pore complex	cellular_component	0.12071	1	1	82	20	20361	101118793
GO:0007266	Rho protein signal transduction	biological_process	0.12122	1	2	82	75	20361	1.01104e+17
GO:0035023	regulation of Rho protein signal transduction	biological_process	0.12122	1	2	82	75	20361	1.01104e+17
GO:0001539	ciliary or bacterial-type flagellar motility	biological_process	0.12208	1	1	82	31	20361	101110165
GO:0071973	bacterial-type flagellar cell motility	biological_process	0.12208	1	1	82	31	20361	101110165
GO:0009605	response to external stimulus	biological_process	0.12292	1	2	82	125	20361	1.01105e+17
GO:0009100	glycoprotein metabolic process	biological_process	0.12311	1	2	82	120	20361	1.01111e+17
GO:0016070	RNA metabolic process	biological_process	0.12457	1	18	82	3020	20361	1.05605e+161
GO:0006418	tRNA aminoacylation for protein translation	biological_process	0.12566	1	2	82	76	20361	1.01102e+17
GO:0008509	anion transmembrane transporter activity	molecular_function	0.12794	1	2	82	140	20361	1.01106e+17
GO:0044763	single-organism cellular process	biological_process	0.12805	1	35	82	7273	20361	101106936,101111608,101117448,101105847,101123121,101106049,101114806,101107063,101107784,101120113,101103543,101109460,101103551,101116845,101111147,101119694,101106914,101105902,101110165,101104583,101120374,101104043,101122397,101115254,101109895,101106221,101116043,101116493,101104761,101123020,101103330,101112295,101122564,101102510,101105474
GO:0008104	protein localization	biological_process	0.12867	1	7	82	847	20361	1.01123e+62
GO:0005088	Ras guanyl-nucleotide exchange factor activity	molecular_function	0.12909	1	2	82	81	20361	1.01104e+17
GO:0005089	Rho guanyl-nucleotide exchange factor activity	molecular_function	0.12909	1	2	82	81	20361	1.01117e+17
GO:0007031	peroxisome organization	biological_process	0.12999	1	1	82	28	20361	101102510
GO:0016477	cell migration	biological_process	0.13128	1	1	82	27	20361	101103330
GO:0030334	regulation of cell migration	biological_process	0.13128	1	1	82	27	20361	101103330
GO:0030145	manganese ion binding	molecular_function	0.13135	1	1	82	21	20361	101114806
GO:0016796	exonuclease activity, active with either ribo- or deoxyribonucleic acids and producing 5-phosphomonoesters	molecular_function	0.13141	1	2	82	128	20361	1.0111e+17
GO:0048870	cell motility	biological_process	0.13204	1	2	82	138	20361	1.0111e+17
GO:0051674	localization of cell	biological_process	0.13204	1	2	82	138	20361	1.01103e+17
GO:0044446	intracellular organelle part	cellular_component	0.13216	1	12	82	1890	20361	1.01103e+107
GO:0030155	regulation of cell adhesion	biological_process	0.13223	1	1	82	24	20361	101103330
GO:0015081	sodium ion transmembrane transporter activity	molecular_function	0.13423	1	2	82	110	20361	1.01106e+17
GO:0019899	enzyme binding	molecular_function	0.13495	1	2	82	115	20361	1.01112e+17
GO:0016875	ligase activity, forming carbon-oxygen bonds	molecular_function	0.13531	1	2	82	87	20361	1.01102e+17
GO:0016876	ligase activity, forming aminoacyl-tRNA and related compounds	molecular_function	0.13531	1	2	82	87	20361	1.01102e+17
GO:0001518	voltage-gated sodium channel complex	cellular_component	0.13638	1	1	82	22	20361	101119694
GO:0005248	voltage-gated sodium channel activity	molecular_function	0.13638	1	1	82	22	20361	101119694
GO:0034706	sodium channel complex	cellular_component	0.13638	1	1	82	22	20361	101119694
GO:0006996	organelle organization	biological_process	0.13695	1	7	82	915	20361	1.01112e+62
GO:0080134	regulation of response to stress	biological_process	0.13729	1	1	82	30	20361	101102510
GO:0003824	catalytic activity	molecular_function	0.13746	1	42	82	7631	20361	101113739,101115463,101117988,101104761,101115254,101103022,101115969,101118793,101111133,101109895,101106221,101116043,101107844,101112477,101112295,101122564,101102510,101112571,101105847,101106049,101101825,101118162,101103885,101117448,101109460,101116845,101117415,101114806,101115485,101110995,101114391,101107784,101107063,101119694,101106914,106990105,101110165,101111147,101121177,101112668…
GO:0006412	translation	biological_process	0.1378	1	5	82	1001	20361	1.01119e+44
GO:0019866	organelle inner membrane	cellular_component	0.13821	1	2	82	164	20361	1.01104e+17
GO:0000221	vacuolar proton-transporting V-type ATPase, V1 domain	cellular_component	0.13934	1	1	82	23	20361	101111147
GO:0016471	vacuolar proton-transporting V-type ATPase complex	cellular_component	0.13934	1	1	82	23	20361	101111147
GO:0031967	organelle envelope	cellular_component	0.14224	1	3	82	313	20361	1.01119e+26
GO:0034062	RNA polymerase activity	molecular_function	0.14242	1	3	82	288	20361	1.01114e+26
GO:0071702	organic substance transport	biological_process	0.14334	1	8	82	1093	20361	1.01117e+71
GO:0017004	cytochrome complex assembly	biological_process	0.14373	1	1	82	28	20361	101102010
GO:0005774	vacuolar membrane	cellular_component	0.14392	1	1	82	25	20361	101111147
GO:0044437	vacuolar part	cellular_component	0.14392	1	1	82	25	20361	101111147
GO:0044424	intracellular part	cellular_component	0.14417	1	26	82	5082	20361	1.01116e+233
GO:0000921	septin ring assembly	biological_process	0.14431	1	1	82	28	20361	101103330
GO:0005940	septin ring	cellular_component	0.14431	1	1	82	28	20361	101103330
GO:0031106	septin ring organization	biological_process	0.14431	1	1	82	28	20361	101103330
GO:0032156	septin cytoskeleton	cellular_component	0.14431	1	1	82	28	20361	101103330
GO:0032185	septin cytoskeleton organization	biological_process	0.14431	1	1	82	28	20361	101103330
GO:0009790	embryo development	biological_process	0.14449	1	1	82	25	20361	101103330
GO:0017038	protein import	biological_process	0.14457	1	2	82	167	20361	1.01106e+17
GO:0044444	cytoplasmic part	cellular_component	0.14656	1	11	82	2124	20361	1.01111e+98
GO:0043038	amino acid activation	biological_process	0.1469	1	2	82	92	20361	1.01102e+17
GO:0043039	tRNA aminoacylation	biological_process	0.1469	1	2	82	92	20361	1.01102e+17
GO:0051270	regulation of cellular component movement	biological_process	0.14841	1	1	82	32	20361	101103330
GO:2000145	regulation of cell motility	biological_process	0.14841	1	1	82	32	20361	101103330
GO:0006281	DNA repair	biological_process	0.1506	1	4	82	496	20361	1.01105e+35
GO:0006119	oxidative phosphorylation	biological_process	0.15064	1	1	82	38	20361	101103885
GO:0042773	ATP synthesis coupled electron transport	biological_process	0.15064	1	1	82	38	20361	101103885
GO:0006152	purine nucleoside catabolic process	biological_process	0.15204	1	1	82	22	20361	101109895
GO:0006184	GTP catabolic process	biological_process	0.15204	1	1	82	22	20361	101109895
GO:0009143	nucleoside triphosphate catabolic process	biological_process	0.15204	1	1	82	22	20361	101109895
GO:0009146	purine nucleoside triphosphate catabolic process	biological_process	0.15204	1	1	82	22	20361	101109895
GO:0009203	ribonucleoside triphosphate catabolic process	biological_process	0.15204	1	1	82	22	20361	101109895
GO:0009207	purine ribonucleoside triphosphate catabolic process	biological_process	0.15204	1	1	82	22	20361	101109895
GO:0033124	regulation of GTP catabolic process	biological_process	0.15204	1	1	82	22	20361	101109895
GO:0043087	regulation of GTPase activity	biological_process	0.15204	1	1	82	22	20361	101109895
GO:0046130	purine ribonucleoside catabolic process	biological_process	0.15204	1	1	82	22	20361	101109895
GO:1901069	guanosine-containing compound catabolic process	biological_process	0.15204	1	1	82	22	20361	101109895
GO:0009164	nucleoside catabolic process	biological_process	0.15292	1	1	82	23	20361	101109895
GO:0042454	ribonucleoside catabolic process	biological_process	0.15292	1	1	82	23	20361	101109895
GO:1901658	glycosyl compound catabolic process	biological_process	0.15292	1	1	82	23	20361	101109895
GO:0007015	actin filament organization	biological_process	0.15469	1	1	82	53	20361	101106936
GO:0051607	defense response to virus	biological_process	0.15516	1	1	82	35	20361	101115969
GO:0008238	exopeptidase activity	molecular_function	0.15582	1	2	82	130	20361	1.01113e+17
GO:0050661	NADP binding	molecular_function	0.15666	1	1	82	30	20361	101110995
GO:0040012	regulation of locomotion	biological_process	0.15777	1	1	82	34	20361	101103330
GO:0033180	proton-transporting V-type ATPase, V1 domain	cellular_component	0.15805	1	1	82	26	20361	101111147
GO:0009154	purine ribonucleotide catabolic process	biological_process	0.16073	1	1	82	23	20361	101109895
GO:0009261	ribonucleotide catabolic process	biological_process	0.16073	1	1	82	23	20361	101109895
GO:0008236	serine-type peptidase activity	molecular_function	0.16109	1	3	82	347	20361	1.01113e+26
GO:0017171	serine hydrolase activity	molecular_function	0.16109	1	3	82	347	20361	1.01113e+26
GO:0043623	cellular protein complex assembly	biological_process	0.16179	1	3	82	305	20361	1.01123e+26
GO:0005801	cis-Golgi network	cellular_component	0.16255	1	1	82	38	20361	101103330
GO:0002252	immune effector process	biological_process	0.16266	1	1	82	38	20361	101115969
GO:0007265	Ras protein signal transduction	biological_process	0.16273	1	2	82	92	20361	1.01104e+17
GO:0046578	regulation of Ras protein signal transduction	biological_process	0.16273	1	2	82	92	20361	1.01104e+17
GO:0006913	nucleocytoplasmic transport	biological_process	0.16285	1	2	82	179	20361	1.01123e+17
GO:0051169	nuclear transport	biological_process	0.16285	1	2	82	179	20361	1.01123e+17
GO:0005773	vacuole	cellular_component	0.16331	1	1	82	30	20361	101111147
GO:1901700	response to oxygen-containing compound	biological_process	0.16545	1	1	82	31	20361	101102510
GO:0015672	monovalent inorganic cation transport	biological_process	0.16551	1	4	82	430	20361	1.0112e+35
GO:0031329	regulation of cellular catabolic process	biological_process	0.16564	1	2	82	130	20361	1.0111e+17
GO:0042597	periplasmic space	cellular_component	0.16581	1	1	82	33	20361	101117415
GO:0016860	intramolecular oxidoreductase activity	molecular_function	0.16633	1	1	82	42	20361	101117988
GO:0034645	cellular macromolecule biosynthetic process	biological_process	0.16642	1	19	82	3755	20361	1.01111e+170
GO:0008948	oxaloacetate decarboxylase activity	molecular_function	0.16748	1	1	82	30	20361	101106221
GO:0035725	sodium ion transmembrane transport	biological_process	0.16748	1	1	82	30	20361	101106221
GO:0071436	sodium ion export	biological_process	0.16748	1	1	82	30	20361	101106221
GO:0009966	regulation of signal transduction	biological_process	0.1678	1	3	82	231	20361	1.0112e+26
GO:0005622	intracellular	cellular_component	0.16832	1	27	82	5450	20361	1.01109e+242
GO:0005516	calmodulin binding	molecular_function	0.16911	1	1	82	39	20361	101103330
GO:0042168	heme metabolic process	biological_process	0.16983	1	1	82	33	20361	101112668
GO:0009894	regulation of catabolic process	biological_process	0.16993	1	2	82	133	20361	1.01107e+17
GO:0004197	cysteine-type endopeptidase activity	molecular_function	0.171	1	2	82	142	20361	1.01113e+17
GO:0090304	nucleic acid metabolic process	biological_process	0.17127	1	21	82	3796	20361	1.0111e+188
GO:0007606	sensory perception of chemical stimulus	biological_process	0.17207	1	1	82	84	20361	101103484
GO:0005083	small GTPase regulator activity	molecular_function	0.17257	1	2	82	101	20361	1.01104e+17
GO:0010467	gene expression	biological_process	0.17328	1	19	82	3802	20361	1.01123e+170
GO:0005777	peroxisome	cellular_component	0.17379	1	1	82	36	20361	101102510
GO:0042579	microbody	cellular_component	0.17379	1	1	82	36	20361	101102510
GO:0031975	envelope	cellular_component	0.17484	1	3	82	338	20361	1.01116e+26
GO:0048193	Golgi vesicle transport	biological_process	0.17549	1	2	82	160	20361	1.01106e+17
GO:0004713	protein tyrosine kinase activity	molecular_function	0.17645	1	1	82	29	20361	101109460
GO:0015103	inorganic anion transmembrane transporter activity	molecular_function	0.17823	1	1	82	37	20361	101113767
GO:0030234	enzyme regulator activity	molecular_function	0.17902	1	5	82	588	20361	1.01105e+44
GO:0006974	response to DNA damage stimulus	biological_process	0.1797	1	4	82	544	20361	1.01115e+35
GO:0006399	tRNA metabolic process	biological_process	0.18086	1	3	82	249	20361	1.01121e+26
GO:0071822	protein complex subunit organization	biological_process	0.18089	1	4	82	504	20361	1.01102e+35
GO:0009288	bacterial-type flagellum	cellular_component	0.18265	1	1	82	45	20361	101110165
GO:0010646	regulation of cell communication	biological_process	0.18376	1	3	82	239	20361	1.01117e+26
GO:0004519	endonuclease activity	molecular_function	0.18378	1	2	82	173	20361	1.0699e+17
GO:0023051	regulation of signaling	biological_process	0.18395	1	3	82	240	20361	1.01104e+26
GO:0004527	exonuclease activity	molecular_function	0.18452	1	2	82	154	20361	1.01116e+17
GO:0019080	viral genome expression	biological_process	0.18544	1	1	82	45	20361	101115254
GO:0004536	deoxyribonuclease activity	molecular_function	0.18629	1	2	82	155	20361	1.01116e+17
GO:0042221	response to chemical stimulus	biological_process	0.18646	1	3	82	261	20361	1.01103e+26
GO:0006904	vesicle docking involved in exocytosis	biological_process	0.18651	1	1	82	31	20361	101122397
GO:0046039	GTP metabolic process	biological_process	0.18677	1	1	82	32	20361	101109895
GO:0043228	non-membrane-bounded organelle	cellular_component	0.18733	1	8	82	1654	20361	1.01114e+71
GO:0043232	intracellular non-membrane-bounded organelle	cellular_component	0.18733	1	8	82	1654	20361	1.01114e+71
GO:0071949	FAD binding	molecular_function	0.19006	1	1	82	33	20361	101112295
GO:0022406	membrane docking	biological_process	0.19527	1	1	82	33	20361	101122397
GO:0048278	vesicle docking	biological_process	0.19527	1	1	82	33	20361	101122397
GO:0007409	axonogenesis	biological_process	0.19528	1	1	82	34	20361	101104583
GO:0007411	axon guidance	biological_process	0.19528	1	1	82	34	20361	101104583
GO:0048667	cell morphogenesis involved in neuron differentiation	biological_process	0.19528	1	1	82	34	20361	101104583
GO:0048812	neuron projection morphogenesis	biological_process	0.19528	1	1	82	34	20361	101104583
GO:0061564	axon development	biological_process	0.19528	1	1	82	34	20361	101104583
GO:0097485	neuron projection guidance	biological_process	0.19528	1	1	82	34	20361	101104583
GO:0045892	negative regulation of transcription, DNA-dependent	biological_process	0.19759	1	1	82	40	20361	101103484
GO:0051253	negative regulation of RNA metabolic process	biological_process	0.19759	1	1	82	40	20361	101103484
GO:0006140	regulation of nucleotide metabolic process	biological_process	0.1979	1	1	82	35	20361	101109895
GO:0009118	regulation of nucleoside metabolic process	biological_process	0.1979	1	1	82	35	20361	101109895
GO:0030811	regulation of nucleotide catabolic process	biological_process	0.1979	1	1	82	35	20361	101109895
GO:0033121	regulation of purine nucleotide catabolic process	biological_process	0.1979	1	1	82	35	20361	101109895
GO:1900542	regulation of purine nucleotide metabolic process	biological_process	0.1979	1	1	82	35	20361	101109895
GO:0016779	nucleotidyltransferase activity	molecular_function	0.19802	1	4	82	504	20361	1.01105e+35
GO:0007275	multicellular organismal development	biological_process	0.19802	1	3	82	350	20361	1.01105e+26
GO:0005227	calcium activated cation channel activity	molecular_function	0.20001	1	1	82	32	20361	101103330
GO:0015269	calcium-activated potassium channel activity	molecular_function	0.20001	1	1	82	32	20361	101103330
GO:0033554	cellular response to stress	biological_process	0.20234	1	4	82	581	20361	1.01105e+35
GO:0004180	carboxypeptidase activity	molecular_function	0.20286	1	1	82	31	20361	101112477
GO:0044707	single-multicellular organism process	biological_process	0.20314	1	5	82	776	20361	1.01103e+44
GO:0005746	mitochondrial respiratory chain	cellular_component	0.20402	1	1	82	51	20361	101103885
GO:0006195	purine nucleotide catabolic process	biological_process	0.20612	1	1	82	36	20361	101109895
GO:0072523	purine-containing compound catabolic process	biological_process	0.20612	1	1	82	36	20361	101109895
GO:0019538	protein metabolic process	biological_process	0.20637	1	17	82	3359	20361	1.01113e+152
GO:0016209	antioxidant activity	molecular_function	0.20696	1	1	82	64	20361	101111133
GO:0006811	ion transport	biological_process	0.20747	1	8	82	1163	20361	1.0112e+71
GO:0007600	sensory perception	biological_process	0.20752	1	1	82	114	20361	101103484
GO:0016638	oxidoreductase activity, acting on the CH-NH2 group of donors	molecular_function	0.20794	1	1	82	59	20361	101117415
GO:0032182	small conjugating protein binding	molecular_function	0.20836	1	1	82	45	20361	101110165
GO:0006820	anion transport	biological_process	0.2084	1	2	82	198	20361	1.01114e+17
GO:0005272	sodium channel activity	molecular_function	0.20874	1	1	82	39	20361	101119694
GO:0044723	single-organism carbohydrate metabolic process	biological_process	0.20896	1	3	82	331	20361	1.01108e+26
GO:0006779	porphyrin-containing compound biosynthetic process	biological_process	0.21003	1	1	82	43	20361	101112668
GO:0022904	respiratory electron transport chain	biological_process	0.21017	1	1	82	55	20361	101103885
GO:0007167	enzyme linked receptor protein signaling pathway	biological_process	0.21051	1	1	82	34	20361	101109460
GO:0007169	transmembrane receptor protein tyrosine kinase signaling pathway	biological_process	0.21051	1	1	82	34	20361	101109460
GO:0000904	cell morphogenesis involved in differentiation	biological_process	0.21117	1	1	82	39	20361	101104583
GO:0006139	nucleobase-containing compound metabolic process	biological_process	0.21166	1	22	82	4120	20361	1.01123e+197
GO:2000026	regulation of multicellular organismal development	biological_process	0.21393	1	1	82	41	20361	101103330
GO:0010629	negative regulation of gene expression	biological_process	0.21455	1	1	82	45	20361	101103484
GO:0003682	chromatin binding	molecular_function	0.21502	1	1	82	66	20361	101119775
GO:1901068	guanosine-containing compound metabolic process	biological_process	0.21515	1	1	82	38	20361	101109895
GO:0009975	cyclase activity	molecular_function	0.21602	1	1	82	40	20361	101107784
GO:0006302	double-strand break repair	biological_process	0.21603	1	1	82	43	20361	101114806
GO:0044421	extracellular region part	cellular_component	0.21646	1	4	82	482	20361	1.01114e+35
GO:0033036	macromolecule localization	biological_process	0.21705	1	7	82	1008	20361	1.01117e+62
GO:0009893	positive regulation of metabolic process	biological_process	0.21729	1	2	82	177	20361	1.01107e+17
GO:0031325	positive regulation of cellular metabolic process	biological_process	0.21729	1	2	82	177	20361	1.01111e+17
GO:0045934	negative regulation of nucleobase-containing compound metabolic process	biological_process	0.21754	1	1	82	46	20361	101103484
GO:0051172	negative regulation of nitrogen compound metabolic process	biological_process	0.21754	1	1	82	46	20361	101103484
GO:0017016	Ras GTPase binding	molecular_function	0.21761	1	1	82	37	20361	101111608
GO:0031267	small GTPase binding	molecular_function	0.21761	1	1	82	37	20361	101111608
GO:0051020	GTPase binding	molecular_function	0.21761	1	1	82	37	20361	101111608
GO:0051707	response to other organism	biological_process	0.2195	1	2	82	180	20361	1.01116e+17
GO:0031175	neuron projection development	biological_process	0.21975	1	1	82	40	20361	101104583
GO:0048666	neuron development	biological_process	0.21975	1	1	82	40	20361	101104583
GO:0034702	ion channel complex	cellular_component	0.22124	1	1	82	39	20361	101119694
GO:0034703	cation channel complex	cellular_component	0.22124	1	1	82	39	20361	101119694
GO:0043170	macromolecule metabolic process	biological_process	0.22198	1	32	82	6637	20361	1.01112e+287
GO:0030182	neuron differentiation	biological_process	0.22355	1	1	82	44	20361	101104583
GO:0048699	generation of neurons	biological_process	0.22355	1	1	82	44	20361	101104583
GO:0022008	neurogenesis	biological_process	0.22536	1	1	82	47	20361	101104583
GO:0006955	immune response	biological_process	0.22591	1	2	82	322	20361	1.01103e+17
GO:0004175	endopeptidase activity	molecular_function	0.226	1	5	82	775	20361	1.01117e+44
GO:0030529	ribonucleoprotein complex	cellular_component	0.22634	1	4	82	972	20361	1.01117e+35
GO:0008134	transcription factor binding	molecular_function	0.22816	1	2	82	190	20361	1.01115e+17
GO:0005615	extracellular space	cellular_component	0.2288	1	2	82	200	20361	1.01114e+17
GO:0034622	cellular macromolecular complex assembly	biological_process	0.23502	1	3	82	385	20361	1.01103e+26
GO:0070469	respiratory chain	cellular_component	0.23664	1	1	82	56	20361	101103885
GO:0043933	macromolecular complex subunit organization	biological_process	0.23871	1	4	82	583	20361	1.01102e+35
GO:0016820	hydrolase activity, acting on acid anhydrides, catalyzing transmembrane movement of substances	molecular_function	0.24077	1	2	82	168	20361	1.01116e+17
GO:0009166	nucleotide catabolic process	biological_process	0.2409	1	1	82	45	20361	101109895
GO:0030658	transport vesicle membrane	cellular_component	0.24143	1	1	82	53	20361	101123121
GO:1901292	nucleoside phosphate catabolic process	biological_process	0.24147	1	1	82	46	20361	101109895
GO:0032990	cell part morphogenesis	biological_process	0.24159	1	1	82	47	20361	101104583
GO:0048858	cell projection morphogenesis	biological_process	0.24159	1	1	82	47	20361	101104583
GO:0030001	metal ion transport	biological_process	0.24168	1	4	82	504	20361	1.0112e+35
GO:0007399	nervous system development	biological_process	0.24173	1	1	82	50	20361	101104583
GO:0004867	serine-type endopeptidase inhibitor activity	molecular_function	0.24263	1	1	82	61	20361	101112668
GO:0008219	cell death	biological_process	0.24309	1	2	82	210	20361	1.01107e+17
GO:0016265	death	biological_process	0.24309	1	2	82	210	20361	1.01107e+17
GO:0035556	intracellular signal transduction	biological_process	0.24675	1	6	82	800	20361	1.01104e+53
GO:0050789	regulation of biological process	biological_process	0.2482	1	26	82	5952	20361	1.01103e+233
GO:0004826	phenylalanine-tRNA ligase activity	molecular_function	0.24911	1	1	82	8	20361	101101825
GO:0065007	biological regulation	biological_process	0.24966	1	27	82	6189	20361	1.01107e+242
GO:0010558	negative regulation of macromolecule biosynthetic process	biological_process	0.24992	1	1	82	56	20361	101103484
GO:0031327	negative regulation of cellular biosynthetic process	biological_process	0.24992	1	1	82	56	20361	101103484
GO:2000113	negative regulation of cellular macromolecule biosynthetic process	biological_process	0.24992	1	1	82	56	20361	101103484
GO:0009890	negative regulation of biosynthetic process	biological_process	0.25048	1	1	82	57	20361	101103484
GO:0006887	exocytosis	biological_process	0.25291	1	1	82	57	20361	101122397
GO:0070008	serine-type exopeptidase activity	molecular_function	0.25302	1	1	82	53	20361	101112477
GO:0004222	metalloendopeptidase activity	molecular_function	0.25331	1	2	82	176	20361	1.01104e+17
GO:0009378	four-way junction helicase activity	molecular_function	0.25389	1	1	82	61	20361	101115254
GO:0005085	guanyl-nucleotide exchange factor activity	molecular_function	0.25434	1	2	82	134	20361	1.01117e+17
GO:0019199	transmembrane receptor protein kinase activity	molecular_function	0.25789	1	1	82	59	20361	101109460
GO:0032774	RNA biosynthetic process	biological_process	0.25826	1	13	82	2407	20361	1.01113e+116
GO:0006432	phenylalanyl-tRNA aminoacylation	biological_process	0.26326	1	1	82	9	20361	101101825
GO:0016485	protein processing	biological_process	0.26369	1	1	82	70	20361	106990105
GO:0051604	protein maturation	biological_process	0.26369	1	1	82	70	20361	106990105
GO:0043231	intracellular membrane-bounded organelle	cellular_component	0.26401	1	16	82	2999	20361	1.0112e+143
GO:0034660	ncRNA metabolic process	biological_process	0.26494	1	3	82	331	20361	1.01121e+26
GO:0043227	membrane-bounded organelle	cellular_component	0.26503	1	16	82	3000	20361	1.01103e+143
GO:0005515	protein binding	molecular_function	0.26512	1	34	82	6046	20361	1.01113e+305
GO:0015077	monovalent inorganic cation transmembrane transporter activity	molecular_function	0.26535	1	4	82	527	20361	1.0112e+35
GO:0046148	pigment biosynthetic process	biological_process	0.26582	1	1	82	51	20361	101112668
GO:0009607	response to biotic stimulus	biological_process	0.266	1	2	82	214	20361	1.01116e+17
GO:0051537	2 iron, 2 sulfur cluster binding	molecular_function	0.26846	1	1	82	57	20361	101105902
GO:0003735	structural constituent of ribosome	molecular_function	0.26934	1	3	82	831	20361	1.01111e+26
GO:0050794	regulation of cellular process	biological_process	0.27093	1	25	82	5809	20361	1.01117e+224
GO:0010628	positive regulation of gene expression	biological_process	0.27216	1	1	82	62	20361	101111125
GO:0045893	positive regulation of transcription, DNA-dependent	biological_process	0.27216	1	1	82	62	20361	101111125
GO:0004386	helicase activity	molecular_function	0.27382	1	2	82	213	20361	1.01118e+17
GO:0004252	serine-type endopeptidase activity	molecular_function	0.27451	1	2	82	273	20361	1.01117e+17
GO:0004129	cytochrome-c oxidase activity	molecular_function	0.27483	1	1	82	78	20361	101107063
GO:0016675	oxidoreductase activity, acting on a heme group of donors	molecular_function	0.27483	1	1	82	78	20361	101107063
GO:0016676	oxidoreductase activity, acting on a heme group of donors, oxygen as acceptor	molecular_function	0.27483	1	1	82	78	20361	101107063
GO:0032991	macromolecular complex	cellular_component	0.27553	1	14	82	2979	20361	1.01111e+125
GO:0055114	oxidation-reduction process	biological_process	0.27577	1	8	82	1273	20361	1.01104e+71
GO:0009615	response to virus	biological_process	0.27738	1	1	82	58	20361	101115969
GO:0050793	regulation of developmental process	biological_process	0.27849	1	1	82	58	20361	101103330
GO:0033178	proton-transporting two-sector ATPase complex, catalytic domain	cellular_component	0.27859	1	1	82	66	20361	101111147
GO:0031324	negative regulation of cellular metabolic process	biological_process	0.28084	1	1	82	61	20361	101103484
GO:0046483	heterocycle metabolic process	biological_process	0.28088	1	22	82	4278	20361	1.0112e+197
GO:0006725	cellular aromatic compound metabolic process	biological_process	0.28123	1	22	82	4289	20361	1.01121e+197
GO:0030133	transport vesicle	cellular_component	0.28832	1	1	82	70	20361	101123121
GO:0016628	oxidoreductase activity, acting on the CH-CH group of donors, NAD or NADP as acceptor	molecular_function	0.28842	1	1	82	40	20361	101112668
GO:0015698	inorganic anion transport	biological_process	0.2917	1	1	82	66	20361	101113767
GO:0030120	vesicle coat	cellular_component	0.29201	1	1	82	63	20361	101123121
GO:0030135	coated vesicle	cellular_component	0.29201	1	1	82	63	20361	101123121
GO:0030662	coated vesicle membrane	cellular_component	0.29201	1	1	82	63	20361	101123121
GO:0004842	ubiquitin-protein ligase activity	molecular_function	0.29281	1	2	82	182	20361	1.0112e+17
GO:0019787	small conjugating protein ligase activity	molecular_function	0.29281	1	2	82	182	20361	1.0112e+17
GO:0030659	cytoplasmic vesicle membrane	cellular_component	0.29348	1	1	82	65	20361	101123121
GO:0016758	transferase activity, transferring hexosyl groups	molecular_function	0.29349	1	2	82	226	20361	1.01108e+17
GO:0010605	negative regulation of macromolecule metabolic process	biological_process	0.29606	1	1	82	66	20361	101103484
GO:0009892	negative regulation of metabolic process	biological_process	0.29659	1	1	82	67	20361	101103484
GO:0033365	protein localization to organelle	biological_process	0.29845	1	2	82	253	20361	1.01123e+17
GO:0042600	chorion	cellular_component	0.299	1	1	82	86	20361	101118601
GO:0012506	vesicle membrane	cellular_component	0.30073	1	1	82	66	20361	101123121
GO:0005198	structural molecule activity	molecular_function	0.30191	1	6	82	1453	20361	1.01123e+53
GO:1901360	organic cyclic compound metabolic process	biological_process	0.30228	1	22	82	4337	20361	1.01103e+197
GO:0044248	cellular catabolic process	biological_process	0.30472	1	4	82	573	20361	1.0111e+35
GO:0009896	positive regulation of catabolic process	biological_process	0.30629	1	1	82	72	20361	101106936
GO:0010508	positive regulation of autophagy	biological_process	0.30629	1	1	82	72	20361	101106936
GO:0031331	positive regulation of cellular catabolic process	biological_process	0.30629	1	1	82	72	20361	101106936
GO:0006778	porphyrin-containing compound metabolic process	biological_process	0.30793	1	1	82	72	20361	101112668
GO:0034641	cellular nitrogen compound metabolic process	biological_process	0.30878	1	22	82	4359	20361	1.0111e+197
GO:0043093	cytokinesis by binary fission	biological_process	0.31153	1	1	82	91	20361	101104043
GO:0031683	G-protein beta/gamma-subunit complex binding	molecular_function	0.31219	1	1	82	110	20361	101112295
GO:0009987	cellular process	biological_process	0.31368	1	53	82	12236	20361	101105474,101111125,101102510,101107844,101111252,101122564,101103330,101123020,101112295,101104761,101116493,105605336,101115463,101118793,101103089,101116043,101106221,101109895,101111133,101115254,101112668,101122397,101104043,101120374,101117035,101104583,101110165,101105965,101105902,101106914,101119694,101112046,101121177,101111147,101116845,101103551,101109460,101103543,101120113,101103484…
GO:0006935	chemotaxis	biological_process	0.31393	1	1	82	63	20361	101104583
GO:0032501	multicellular organismal process	biological_process	0.31419	1	5	82	907	20361	1.01103e+44
GO:0050877	neurological system process	biological_process	0.31468	1	1	82	139	20361	101103484
GO:0015002	heme-copper terminal oxidase activity	molecular_function	0.31487	1	1	82	88	20361	101107063
GO:0008380	RNA splicing	biological_process	0.31619	1	1	82	65	20361	101121177
GO:1901136	carbohydrate derivative catabolic process	biological_process	0.31674	1	1	82	66	20361	101109895
GO:0045502	dynein binding	molecular_function	0.31712	1	1	82	100	20361	101106936
GO:0043167	ion binding	molecular_function	0.31846	1	30	82	5471	20361	1.01106e+269
GO:0006812	cation transport	biological_process	0.31958	1	5	82	773	20361	1.01105e+44
GO:0019219	regulation of nucleobase-containing compound metabolic process	biological_process	0.32473	1	11	82	2073	20361	1.01117e+98
GO:0051171	regulation of nitrogen compound metabolic process	biological_process	0.32473	1	11	82	2073	20361	1.01103e+98
GO:0032505	reproduction of a single-celled organism	biological_process	0.32614	1	1	82	94	20361	101104043
GO:0005126	cytokine receptor binding	molecular_function	0.32628	1	1	82	148	20361	101103330
GO:0046434	organophosphate catabolic process	biological_process	0.32631	1	1	82	69	20361	101109895
GO:0009308	amine metabolic process	biological_process	0.32687	1	1	82	100	20361	101117415
GO:0051716	cellular response to stimulus	biological_process	0.33036	1	16	82	4042	20361	1.01108e+143
GO:0016579	protein deubiquitination	biological_process	0.33109	1	1	82	66	20361	101109460
GO:0070646	protein modification by small protein removal	biological_process	0.33109	1	1	82	66	20361	101109460
GO:0045935	positive regulation of nucleobase-containing compound metabolic process	biological_process	0.33228	1	1	82	85	20361	101111125
GO:0051173	positive regulation of nitrogen compound metabolic process	biological_process	0.33228	1	1	82	85	20361	101111125
GO:0051254	positive regulation of RNA metabolic process	biological_process	0.33228	1	1	82	85	20361	101111125
GO:0051336	regulation of hydrolase activity	biological_process	0.33279	1	1	82	73	20361	101109895
GO:0005577	fibrinogen complex	cellular_component	0.33425	1	1	82	104	20361	101122564
GO:0030168	platelet activation	biological_process	0.33425	1	1	82	104	20361	101122564
GO:0044429	mitochondrial part	cellular_component	0.33505	1	2	82	305	20361	1.01104e+17
GO:0000917	barrier septum assembly	biological_process	0.33537	1	1	82	97	20361	101104043
GO:0032506	cytokinetic process	biological_process	0.33537	1	1	82	97	20361	101104043
GO:0090529	cell septum assembly	biological_process	0.33537	1	1	82	97	20361	101104043
GO:0006807	nitrogen compound metabolic process	biological_process	0.33645	1	23	82	4608	20361	1.0111e+206
GO:0009891	positive regulation of biosynthetic process	biological_process	0.33653	1	1	82	89	20361	101111125
GO:0010557	positive regulation of macromolecule biosynthetic process	biological_process	0.33653	1	1	82	89	20361	101111125
GO:0031328	positive regulation of cellular biosynthetic process	biological_process	0.33653	1	1	82	89	20361	101111125
GO:0009617	response to bacterium	biological_process	0.33711	1	1	82	88	20361	101116493
GO:0042742	defense response to bacterium	biological_process	0.33711	1	1	82	88	20361	101116493
GO:0033014	tetrapyrrole biosynthetic process	biological_process	0.33954	1	1	82	80	20361	101112668
GO:0006914	autophagy	biological_process	0.33979	1	2	82	261	20361	1.01107e+17
GO:0016459	myosin complex	cellular_component	0.34056	1	1	82	57	20361	101115463
GO:0003724	RNA helicase activity	molecular_function	0.34145	1	1	82	79	20361	101118162
GO:0006461	protein complex assembly	biological_process	0.34236	1	3	82	458	20361	1.01102e+26
GO:0070271	protein complex biogenesis	biological_process	0.34257	1	3	82	459	20361	1.01103e+26
GO:0005261	cation channel activity	molecular_function	0.34391	1	2	82	236	20361	1.0112e+17
GO:0044448	cell cortex part	cellular_component	0.35161	1	1	82	81	20361	101103330
GO:0048285	organelle fission	biological_process	0.35263	1	1	82	125	20361	101102510
GO:0044249	cellular biosynthetic process	biological_process	0.35356	1	20	82	4365	20361	1.01115e+179
GO:0044767	single-organism developmental process	biological_process	0.35504	1	2	82	273	20361	1.01103e+17
GO:0042440	pigment metabolic process	biological_process	0.35573	1	1	82	77	20361	101112668
GO:0006351	transcription, DNA-dependent	biological_process	0.35645	1	12	82	2381	20361	1.01123e+107
GO:0006631	fatty acid metabolic process	biological_process	0.35658	1	1	82	83	20361	101112295
GO:0001775	cell activation	biological_process	0.35897	1	1	82	118	20361	101122564
GO:0000902	cell morphogenesis	biological_process	0.35951	1	1	82	98	20361	101104583
GO:0032989	cellular component morphogenesis	biological_process	0.35951	1	1	82	98	20361	101104583
GO:0030030	cell projection organization	biological_process	0.36021	1	1	82	82	20361	101104583
GO:0050660	flavin adenine dinucleotide binding	molecular_function	0.36054	1	1	82	81	20361	101112295
GO:0019220	regulation of phosphate metabolic process	biological_process	0.36237	1	1	82	78	20361	101109895
GO:0051174	regulation of phosphorus metabolic process	biological_process	0.36237	1	1	82	78	20361	101109895
GO:0007010	cytoskeleton organization	biological_process	0.3633	1	3	82	426	20361	1.01112e+26
GO:0044433	cytoplasmic vesicle part	cellular_component	0.36339	1	1	82	89	20361	101123121
GO:0048856	anatomical structure development	biological_process	0.3634	1	2	82	297	20361	1.01105e+17
GO:0080090	regulation of primary metabolic process	biological_process	0.36456	1	11	82	2135	20361	1.01123e+98
GO:0019954	asexual reproduction	biological_process	0.36458	1	1	82	104	20361	101104043
GO:0042025	host cell nucleus	cellular_component	0.36469	1	1	82	94	20361	101111125
GO:0019318	hexose metabolic process	biological_process	0.3658	1	1	82	103	20361	101104761
GO:0006511	ubiquitin-dependent protein catabolic process	biological_process	0.36922	1	1	82	99	20361	101105965
GO:0019941	modification-dependent protein catabolic process	biological_process	0.3697	1	1	82	100	20361	101105965
GO:0043632	modification-dependent macromolecule catabolic process	biological_process	0.3697	1	1	82	100	20361	101105965
GO:0016881	acid-amino acid ligase activity	molecular_function	0.37027	1	2	82	218	20361	1.01114e+17
GO:0034654	nucleobase-containing compound biosynthetic process	biological_process	0.37252	1	13	82	2626	20361	1.01123e+116
GO:0033176	proton-transporting V-type ATPase complex	cellular_component	0.37364	1	1	82	82	20361	101111147
GO:0033647	host intracellular organelle	cellular_component	0.37404	1	1	82	98	20361	101111125
GO:0033648	host intracellular membrane-bounded organelle	cellular_component	0.37404	1	1	82	98	20361	101111125
GO:0008237	metallopeptidase activity	molecular_function	0.37556	1	2	82	223	20361	1.01104e+17
GO:0070925	organelle assembly	biological_process	0.38038	1	1	82	111	20361	101103330
GO:0035821	modification of morphology or physiology of other organism	biological_process	0.38403	1	1	82	108	20361	101111939
GO:0042803	protein homodimerization activity	molecular_function	0.38796	1	1	82	128	20361	101106936
GO:0045333	cellular respiration	biological_process	0.39058	1	1	82	103	20361	101103885
GO:0044257	cellular protein catabolic process	biological_process	0.39067	1	1	82	119	20361	101105965
GO:0051603	proteolysis involved in cellular protein catabolic process	biological_process	0.39067	1	1	82	119	20361	101105965
GO:1901576	organic substance biosynthetic process	biological_process	0.39174	1	20	82	4447	20361	1.01107e+179
GO:0032940	secretion by cell	biological_process	0.39217	1	1	82	106	20361	101122397
GO:0046903	secretion	biological_process	0.39217	1	1	82	106	20361	101122397
GO:0022900	electron transport chain	biological_process	0.3927	1	1	82	96	20361	101103885
GO:0048731	system development	biological_process	0.39369	1	1	82	116	20361	101104583
GO:0050662	coenzyme binding	molecular_function	0.39698	1	2	82	289	20361	1.01111e+17
GO:0032403	protein complex binding	molecular_function	0.39778	1	1	82	141	20361	101112295
GO:0034655	nucleobase-containing compound catabolic process	biological_process	0.39819	1	1	82	87	20361	101109895
GO:0016482	cytoplasmic transport	biological_process	0.39975	1	2	82	316	20361	1.01106e+17
GO:0033646	host intracellular part	cellular_component	0.40048	1	1	82	107	20361	101111125
GO:0043656	intracellular region of host	cellular_component	0.40048	1	1	82	107	20361	101111125
GO:0044428	nuclear part	cellular_component	0.40059	1	4	82	677	20361	1.01111e+35
GO:0010604	positive regulation of macromolecule metabolic process	biological_process	0.40062	1	1	82	105	20361	101111125
GO:0000910	cytokinesis	biological_process	0.40106	1	1	82	113	20361	101104043
GO:0010506	regulation of autophagy	biological_process	0.40118	1	1	82	94	20361	101106936
GO:0022843	voltage-gated cation channel activity	molecular_function	0.40308	1	1	82	100	20361	101119694
GO:0003723	RNA binding	molecular_function	0.40327	1	4	82	782	20361	1.05605e+35
GO:0008083	growth factor activity	molecular_function	0.40844	1	1	82	124	20361	101103330
GO:0003777	microtubule motor activity	molecular_function	0.40924	1	1	82	69	20361	101122564
GO:0016023	cytoplasmic membrane-bounded vesicle	cellular_component	0.40989	1	1	82	108	20361	101123121
GO:0042995	cell projection	cellular_component	0.40999	1	1	82	116	20361	101110165
GO:0030674	protein binding, bridging	molecular_function	0.41185	1	1	82	124	20361	101122564
GO:0060090	binding, bridging	molecular_function	0.41185	1	1	82	124	20361	101122564
GO:0048468	cell development	biological_process	0.41201	1	1	82	104	20361	101104583
GO:0003676	nucleic acid binding	molecular_function	0.41204	1	17	82	3829	20361	1.01115e+152
GO:0016831	carboxy-lyase activity	molecular_function	0.41349	1	1	82	94	20361	101106221
GO:0005938	cell cortex	cellular_component	0.41458	1	1	82	94	20361	101103330
GO:0007596	blood coagulation	biological_process	0.41519	1	1	82	130	20361	101122564
GO:0031323	regulation of cellular metabolic process	biological_process	0.41525	1	11	82	2209	20361	1.01107e+98
GO:0031988	membrane-bounded vesicle	cellular_component	0.41596	1	1	82	109	20361	101123121
GO:0005576	extracellular region	cellular_component	0.41708	1	8	82	1623	20361	1.01123e+71
GO:0065003	macromolecular complex assembly	biological_process	0.41757	1	3	82	536	20361	1.01123e+26
GO:0003678	DNA helicase activity	molecular_function	0.41781	1	1	82	118	20361	101115254
GO:0003779	actin binding	molecular_function	0.41806	1	2	82	271	20361	1.01112e+17
GO:0032787	monocarboxylic acid metabolic process	biological_process	0.41902	1	1	82	101	20361	101112295
GO:0015988	energy coupled proton transmembrane transport, against electrochemical gradient	biological_process	0.41935	1	1	82	110	20361	101111147
GO:0015991	ATP hydrolysis coupled proton transport	biological_process	0.41935	1	1	82	110	20361	101111147
GO:2001141	regulation of RNA biosynthetic process	biological_process	0.41941	1	10	82	2022	20361	1.01112e+89
GO:0051258	protein polymerization	biological_process	0.4198	1	1	82	141	20361	101122564
GO:0003008	system process	biological_process	0.4201	1	1	82	175	20361	101103484
GO:0051252	regulation of RNA metabolic process	biological_process	0.42027	1	10	82	2025	20361	1.01103e+89
GO:0048522	positive regulation of cellular process	biological_process	0.42032	1	2	82	306	20361	1.01111e+17
GO:0015980	energy derivation by oxidation of organic compounds	biological_process	0.42091	1	1	82	112	20361	101103885
GO:0033013	tetrapyrrole metabolic process	biological_process	0.42263	1	1	82	110	20361	101112668
GO:0046983	protein dimerization activity	molecular_function	0.42414	1	2	82	348	20361	1.01107e+17
GO:0030312	external encapsulating structure	cellular_component	0.42783	1	1	82	126	20361	101118601
GO:0022836	gated channel activity	molecular_function	0.42853	1	2	82	277	20361	1.0112e+17
GO:0022839	ion gated channel activity	molecular_function	0.42853	1	2	82	277	20361	1.01103e+17
GO:0032879	regulation of localization	biological_process	0.42859	1	1	82	95	20361	101103330
GO:0007018	microtubule-based movement	biological_process	0.42903	1	1	82	75	20361	101122564
GO:0051082	unfolded protein binding	molecular_function	0.43024	1	1	82	136	20361	101109895
GO:0005996	monosaccharide metabolic process	biological_process	0.43029	1	1	82	123	20361	101104761
GO:0034220	ion transmembrane transport	biological_process	0.43203	1	2	82	336	20361	1.01106e+17
GO:0004866	endopeptidase inhibitor activity	molecular_function	0.43298	1	1	82	127	20361	101112668
GO:0061135	endopeptidase regulator activity	molecular_function	0.43298	1	1	82	127	20361	101112668
GO:0015629	actin cytoskeleton	cellular_component	0.43411	1	1	82	99	20361	101115463
GO:0022607	cellular component assembly	biological_process	0.43423	1	4	82	791	20361	1.01123e+35
GO:0009144	purine nucleoside triphosphate metabolic process	biological_process	0.43549	1	1	82	132	20361	101109895
GO:0009199	ribonucleoside triphosphate metabolic process	biological_process	0.43549	1	1	82	132	20361	101109895
GO:0009205	purine ribonucleoside triphosphate metabolic process	biological_process	0.43549	1	1	82	132	20361	101109895
GO:0009056	catabolic process	biological_process	0.43629	1	4	82	703	20361	1.01107e+35
GO:0030163	protein catabolic process	biological_process	0.43686	1	1	82	132	20361	101105965
GO:0022857	transmembrane transporter activity	molecular_function	0.43911	1	8	82	1455	20361	1.01103e+71
GO:0010556	regulation of macromolecule biosynthetic process	biological_process	0.43916	1	10	82	2065	20361	1.01115e+89
GO:0031326	regulation of cellular biosynthetic process	biological_process	0.43916	1	10	82	2065	20361	1.01115e+89
GO:0009889	regulation of biosynthetic process	biological_process	0.43927	1	10	82	2066	20361	1.01123e+89
GO:0010468	regulation of gene expression	biological_process	0.44681	1	10	82	2079	20361	1.01123e+89
GO:0005244	voltage-gated ion channel activity	molecular_function	0.44698	1	1	82	120	20361	101119694
GO:0022832	voltage-gated channel activity	molecular_function	0.44698	1	1	82	120	20361	101119694
GO:0009058	biosynthetic process	biological_process	0.44742	1	20	82	4556	20361	1.01103e+179
GO:0000152	nuclear ubiquitin ligase complex	cellular_component	0.44825	1	1	82	116	20361	101120374
GO:0005680	anaphase-promoting complex	cellular_component	0.44825	1	1	82	116	20361	101120374
GO:0031461	cullin-RING ubiquitin ligase complex	cellular_component	0.44825	1	1	82	116	20361	101120374
GO:0005215	transporter activity	molecular_function	0.44844	1	9	82	1668	20361	1.01111e+80
GO:0032502	developmental process	biological_process	0.44849	1	3	82	579	20361	1.01105e+26
GO:0016020	membrane	cellular_component	0.44879	1	28	82	6737	20361	1.01114e+251
GO:0019438	aromatic compound biosynthetic process	biological_process	0.44884	1	13	82	2755	20361	1.01115e+116
GO:0009141	nucleoside triphosphate metabolic process	biological_process	0.44955	1	1	82	142	20361	101109895
GO:0005743	mitochondrial inner membrane	cellular_component	0.44956	1	1	82	157	20361	101103885
GO:0022890	inorganic cation transmembrane transporter activity	molecular_function	0.45308	1	4	82	733	20361	1.01103e+35
GO:0046873	metal ion transmembrane transporter activity	molecular_function	0.45699	1	3	82	514	20361	1.01106e+26
GO:0007599	hemostasis	biological_process	0.45758	1	1	82	153	20361	101122564
GO:0050817	coagulation	biological_process	0.45758	1	1	82	153	20361	101122564
GO:0050878	regulation of body fluid levels	biological_process	0.45758	1	1	82	153	20361	101122564
GO:0048518	positive regulation of biological process	biological_process	0.45781	1	2	82	337	20361	1.01107e+17
GO:0000151	ubiquitin ligase complex	cellular_component	0.45824	1	1	82	118	20361	101120374
GO:0016879	ligase activity, forming carbon-nitrogen bonds	molecular_function	0.45841	1	2	82	272	20361	1.01114e+17
GO:0010941	regulation of cell death	biological_process	0.46044	1	1	82	134	20361	101106914
GO:0042981	regulation of apoptotic process	biological_process	0.46044	1	1	82	134	20361	101106914
GO:0043067	regulation of programmed cell death	biological_process	0.46044	1	1	82	134	20361	101106914
GO:0043234	protein complex	cellular_component	0.46112	1	10	82	2052	20361	1.01104e+89
GO:0016830	carbon-carbon lyase activity	molecular_function	0.46165	1	1	82	112	20361	101106221
GO:0019205	nucleobase-containing compound kinase activity	molecular_function	0.46539	1	1	82	180	20361	101117448
GO:0044238	primary metabolic process	biological_process	0.46574	1	34	82	7653	20361	1.01117e+305
GO:0001076	RNA polymerase II transcription factor binding transcription factor activity	molecular_function	0.46577	1	1	82	135	20361	101111125
GO:0001104	RNA polymerase II transcription cofactor activity	molecular_function	0.46577	1	1	82	135	20361	101111125
GO:0005267	potassium channel activity	molecular_function	0.46873	1	1	82	118	20361	101103330
GO:0044455	mitochondrial membrane part	cellular_component	0.47123	1	1	82	153	20361	101103885
GO:0016592	mediator complex	cellular_component	0.47167	1	1	82	137	20361	101111125
GO:0018130	heterocycle biosynthetic process	biological_process	0.47231	1	13	82	2782	20361	1.01114e+116
GO:0019222	regulation of metabolic process	biological_process	0.47293	1	11	82	2300	20361	1.01103e+98
GO:0044271	cellular nitrogen compound biosynthetic process	biological_process	0.47303	1	13	82	2780	20361	1.01113e+116
GO:1901565	organonitrogen compound catabolic process	biological_process	0.4732	1	1	82	119	20361	101109895
GO:0006952	defense response	biological_process	0.47518	1	2	82	376	20361	1.01116e+17
GO:0051239	regulation of multicellular organismal process	biological_process	0.4757	1	1	82	120	20361	101103330
GO:0051301	cell division	biological_process	0.47842	1	1	82	145	20361	101104043
GO:0016627	oxidoreductase activity, acting on the CH-CH group of donors	molecular_function	0.47871	1	1	82	100	20361	101112668
GO:0042060	wound healing	biological_process	0.47899	1	1	82	170	20361	101122564
GO:0050790	regulation of catalytic activity	biological_process	0.47973	1	1	82	116	20361	101109895
GO:0060255	regulation of macromolecule metabolic process	biological_process	0.48002	1	10	82	2125	20361	1.01123e+89
GO:0008017	microtubule binding	molecular_function	0.48377	1	1	82	125	20361	101122564
GO:0051536	iron-sulfur cluster binding	molecular_function	0.48378	1	1	82	141	20361	101105902
GO:0051540	metal cluster binding	molecular_function	0.48378	1	1	82	141	20361	101105902
GO:0044260	cellular macromolecule metabolic process	biological_process	0.48555	1	26	82	5916	20361	1.01119e+233
GO:0016491	oxidoreductase activity	molecular_function	0.48662	1	7	82	1379	20361	1.01103e+62
GO:1901135	carbohydrate derivative metabolic process	biological_process	0.48863	1	3	82	548	20361	1.01111e+26
GO:1901362	organic cyclic compound biosynthetic process	biological_process	0.48904	1	13	82	2821	20361	1.01123e+116
GO:0019752	carboxylic acid metabolic process	biological_process	0.48923	1	3	82	446	20361	1.01102e+26
GO:0031410	cytoplasmic vesicle	cellular_component	0.48938	1	1	82	142	20361	101123121
GO:0071704	organic substance metabolic process	biological_process	0.49055	1	35	82	7932	20361	101103885,101117448,101101825,101106936,101123121,101115485,101114391,101114806,101117415,101109460,101103484,101112046,101121177,101105965,101110165,101106914,106990105,101117035,101120374,101112668,101115254,101103022,101103089,101118793,101111133,101109895,101104761,101115463,105605336,101112295,101112477,101111252,101107844,101112571,101111125
GO:0042626	ATPase activity, coupled to transmembrane movement of substances	molecular_function	0.49301	1	1	82	121	20361	101116043
GO:0043492	ATPase activity, coupled to movement of substances	molecular_function	0.49301	1	1	82	121	20361	101116043
GO:0008152	metabolic process	biological_process	0.49336	1	41	82	9284	20361	101112295,101103330,101111252,101107844,101112477,101102510,101112571,101111125,101115254,101103022,101109895,101118793,101103089,101111133,105605336,101117988,101115463,101104761,101121177,101112046,101106914,106990105,101105965,101110165,101117035,101120374,101104043,101112668,101101825,101106936,101103885,101117448,101123121,101117415,101114806,101108891,101115485,101114391,101110995,101103484…
GO:0033643	host cell part	cellular_component	0.49443	1	1	82	135	20361	101111125
GO:0031982	vesicle	cellular_component	0.49464	1	1	82	143	20361	101123121
GO:0044270	cellular nitrogen compound catabolic process	biological_process	0.49529	1	1	82	123	20361	101109895
GO:0046700	heterocycle catabolic process	biological_process	0.49529	1	1	82	123	20361	101109895
GO:0016667	oxidoreductase activity, acting on a sulfur group of donors	molecular_function	0.49579	1	1	82	153	20361	101117988
GO:0016772	transferase activity, transferring phosphorus-containing groups	molecular_function	0.49748	1	9	82	1663	20361	1.01106e+80
GO:0042278	purine nucleoside metabolic process	biological_process	0.49917	1	1	82	160	20361	101109895
GO:0046128	purine ribonucleoside metabolic process	biological_process	0.49917	1	1	82	160	20361	101109895
GO:0070647	protein modification by small protein conjugation or removal	biological_process	0.50102	1	1	82	132	20361	101109460
GO:0008092	cytoskeletal protein binding	molecular_function	0.5016	1	3	82	502	20361	1.01123e+26
GO:0065009	regulation of molecular function	biological_process	0.50164	1	1	82	125	20361	101109895
GO:0015079	potassium ion transmembrane transporter activity	molecular_function	0.50323	1	1	82	132	20361	101103330
GO:0018995	host	cellular_component	0.50325	1	1	82	139	20361	101111125
GO:0043245	extraorganismal space	cellular_component	0.50325	1	1	82	139	20361	101111125
GO:0043657	host cell	cellular_component	0.50325	1	1	82	139	20361	101111125
GO:0044215	other organism	cellular_component	0.50325	1	1	82	139	20361	101111125
GO:0044216	other organism cell	cellular_component	0.50325	1	1	82	139	20361	101111125
GO:0044217	other organism part	cellular_component	0.50325	1	1	82	139	20361	101111125
GO:0006813	potassium ion transport	biological_process	0.50337	1	1	82	132	20361	101103330
GO:0015399	primary active transmembrane transporter activity	molecular_function	0.50929	1	1	82	129	20361	101116043
GO:0015405	P-P-bond-hydrolysis-driven transmembrane transporter activity	molecular_function	0.50929	1	1	82	129	20361	101116043
GO:0043436	oxoacid metabolic process	biological_process	0.51075	1	3	82	463	20361	1.01119e+26
GO:0048037	cofactor binding	molecular_function	0.51312	1	2	82	363	20361	1.01111e+17
GO:0044710	single-organism metabolic process	biological_process	0.51353	1	12	82	2382	20361	1.01111e+107
GO:1901361	organic cyclic compound catabolic process	biological_process	0.5138	1	1	82	129	20361	101109895
GO:0042802	identical protein binding	molecular_function	0.51469	1	1	82	166	20361	101106936
GO:0001071	nucleic acid binding transcription factor activity	molecular_function	0.51571	1	4	82	804	20361	1.01111e+35
GO:0003700	sequence-specific DNA binding transcription factor activity	molecular_function	0.51571	1	4	82	804	20361	1.01117e+35
GO:0006082	organic acid metabolic process	biological_process	0.51861	1	3	82	470	20361	1.01119e+26
GO:0009611	response to wounding	biological_process	0.52107	1	1	82	193	20361	101122564
GO:0003924	GTPase activity	molecular_function	0.52167	1	2	82	406	20361	1.01112e+17
GO:0019439	aromatic compound catabolic process	biological_process	0.52275	1	1	82	132	20361	101109895
GO:0044265	cellular macromolecule catabolic process	biological_process	0.52317	1	1	82	161	20361	101105965
GO:0015075	ion transmembrane transporter activity	molecular_function	0.52679	1	6	82	1191	20361	1.01106e+53
GO:0009119	ribonucleoside metabolic process	biological_process	0.52735	1	1	82	170	20361	101109895
GO:0051188	cofactor biosynthetic process	biological_process	0.52808	1	1	82	136	20361	101112668
GO:0006357	regulation of transcription from RNA polymerase II promoter	biological_process	0.52916	1	1	82	169	20361	101111125
GO:0006915	apoptotic process	biological_process	0.53235	1	1	82	177	20361	101106914
GO:0012501	programmed cell death	biological_process	0.53235	1	1	82	177	20361	101106914
GO:0030414	peptidase inhibitor activity	molecular_function	0.53331	1	1	82	165	20361	101112668
GO:0061134	peptidase regulator activity	molecular_function	0.53331	1	1	82	165	20361	101112668
GO:0019028	viral capsid	cellular_component	0.53369	1	2	82	420	20361	1.01103e+17
GO:0006397	mRNA processing	biological_process	0.53671	1	1	82	179	20361	105605336
GO:0055085	transmembrane transport	biological_process	0.53729	1	5	82	946	20361	1.01106e+44
GO:0044085	cellular component biogenesis	biological_process	0.53747	1	4	82	917	20361	1.01102e+35
GO:0005739	mitochondrion	cellular_component	0.53769	1	2	82	431	20361	1.01109e+17
GO:0015631	tubulin binding	molecular_function	0.54449	1	1	82	152	20361	101122564
GO:0071705	nitrogen compound transport	biological_process	0.54626	1	1	82	183	20361	101102010
GO:0016757	transferase activity, transferring glycosyl groups	molecular_function	0.54787	1	2	82	375	20361	1.01108e+17
GO:1901564	organonitrogen compound metabolic process	biological_process	0.55223	1	5	82	967	20361	1.01102e+44
GO:0005975	carbohydrate metabolic process	biological_process	0.55445	1	3	82	608	20361	1.01108e+26
GO:1901137	carbohydrate derivative biosynthetic process	biological_process	0.55466	1	2	82	390	20361	1.01111e+17
GO:0008033	tRNA processing	biological_process	0.55512	1	1	82	161	20361	101121177
GO:0006355	regulation of transcription, DNA-dependent	biological_process	0.55732	1	9	82	2018	20361	1.01103e+80
GO:0005578	proteinaceous extracellular matrix	cellular_component	0.55836	1	1	82	147	20361	101119694
GO:0007165	signal transduction	biological_process	0.56766	1	12	82	3563	20361	1.01109e+107
GO:0022891	substrate-specific transmembrane transporter activity	molecular_function	0.56879	1	6	82	1244	20361	1.01106e+53
GO:2000112	regulation of cellular macromolecule biosynthetic process	biological_process	0.57681	1	9	82	2061	20361	1.01113e+80
GO:0005509	calcium ion binding	molecular_function	0.57805	1	3	82	554	20361	1.01102e+26
GO:0016469	proton-transporting two-sector ATPase complex	cellular_component	0.58045	1	1	82	192	20361	101111147
GO:0044700	single organism signaling	biological_process	0.58094	1	12	82	3585	20361	1.01117e+107
GO:0005634	nucleus	cellular_component	0.58419	1	9	82	2025	20361	1.01103e+80
GO:0016788	hydrolase activity, acting on ester bonds	molecular_function	0.58663	1	5	82	926	20361	1.0699e+44
GO:0030154	cell differentiation	biological_process	0.5868	1	1	82	199	20361	101104583
GO:0023052	signaling	biological_process	0.58692	1	12	82	3591	20361	1.0112e+107
GO:0009653	anatomical structure morphogenesis	biological_process	0.58762	1	1	82	197	20361	101104583
GO:0008324	cation transmembrane transporter activity	molecular_function	0.59066	1	4	82	863	20361	1.01107e+35
GO:0009150	purine ribonucleotide metabolic process	biological_process	0.59121	1	1	82	188	20361	101109895
GO:0030117	membrane coat	cellular_component	0.59402	1	1	82	149	20361	101123121
GO:0048475	coated membrane	cellular_component	0.59402	1	1	82	149	20361	101123121
GO:0015979	photosynthesis	biological_process	0.59695	1	1	82	178	20361	101104043
GO:0006818	hydrogen transport	biological_process	0.59953	1	1	82	206	20361	101111147
GO:0015992	proton transport	biological_process	0.59953	1	1	82	206	20361	101111147
GO:0006520	cellular amino acid metabolic process	biological_process	0.59955	1	2	82	335	20361	1.01102e+17
GO:0016853	isomerase activity	molecular_function	0.6007	1	1	82	220	20361	101117988
GO:0009259	ribonucleotide metabolic process	biological_process	0.60109	1	1	82	191	20361	101109895
GO:0019693	ribose phosphate metabolic process	biological_process	0.60109	1	1	82	191	20361	101109895
GO:0009116	nucleoside metabolic process	biological_process	0.60343	1	1	82	209	20361	101109895
GO:1901657	glycosyl compound metabolic process	biological_process	0.60373	1	1	82	210	20361	101109895
GO:0007154	cell communication	biological_process	0.6045	1	12	82	3632	20361	1.0112e+107
GO:0000989	transcription factor binding transcription factor activity	molecular_function	0.60544	1	1	82	195	20361	101111125
GO:0003712	transcription cofactor activity	molecular_function	0.60544	1	1	82	195	20361	101111125
GO:0044237	cellular metabolic process	biological_process	0.60928	1	31	82	7223	20361	1.01112e+278
GO:0048523	negative regulation of cellular process	biological_process	0.61106	1	1	82	210	20361	101103484
GO:0044430	cytoskeletal part	cellular_component	0.61576	1	2	82	469	20361	1.01115e+17
GO:0006259	DNA metabolic process	biological_process	0.61642	1	5	82	1226	20361	1.01115e+44
GO:0006310	DNA recombination	biological_process	0.61721	1	1	82	199	20361	101115254
GO:0051186	cofactor metabolic process	biological_process	0.62099	1	1	82	181	20361	101112668
GO:0006163	purine nucleotide metabolic process	biological_process	0.62164	1	1	82	208	20361	101109895
GO:0006260	DNA replication	biological_process	0.62238	1	2	82	447	20361	1.0111e+17
GO:0016071	mRNA metabolic process	biological_process	0.62765	1	1	82	214	20361	105605336
GO:0051276	chromosome organization	biological_process	0.63139	1	1	82	218	20361	101106049
GO:0072521	purine-containing compound metabolic process	biological_process	0.63166	1	1	82	216	20361	101109895
GO:1901575	organic substance catabolic process	biological_process	0.6334	1	2	82	440	20361	1.01106e+17
GO:0022892	substrate-specific transporter activity	molecular_function	0.64002	1	6	82	1332	20361	1.01106e+53
GO:0031966	mitochondrial membrane	cellular_component	0.64034	1	1	82	251	20361	101103885
GO:0003677	DNA binding	molecular_function	0.64274	1	10	82	2483	20361	1.01114e+89
GO:0042623	ATPase activity, coupled	molecular_function	0.65457	1	1	82	199	20361	101116043
GO:0043233	organelle lumen	cellular_component	0.65822	1	2	82	497	20361	1.01111e+17
GO:0070013	intracellular organelle lumen	cellular_component	0.65822	1	2	82	497	20361	1.01111e+17
GO:0009057	macromolecule catabolic process	biological_process	0.65824	1	1	82	229	20361	101105965
GO:0044267	cellular protein metabolic process	biological_process	0.66126	1	10	82	2633	20361	1.01106e+89
GO:0031974	membrane-enclosed lumen	cellular_component	0.66183	1	2	82	504	20361	1.01111e+17
GO:0048869	cellular developmental process	biological_process	0.66506	1	1	82	258	20361	101104583
GO:0005740	mitochondrial envelope	cellular_component	0.66966	1	1	82	280	20361	101103885
GO:0006396	RNA processing	biological_process	0.67032	1	2	82	498	20361	1.01121e+17
GO:0007049	cell cycle	biological_process	0.67221	1	2	82	523	20361	1.0112e+17
GO:0000988	protein binding transcription factor activity	molecular_function	0.67303	1	1	82	230	20361	101111125
GO:0004857	enzyme inhibitor activity	molecular_function	0.67567	1	1	82	253	20361	101112668
GO:0006091	generation of precursor metabolites and energy	biological_process	0.67658	1	1	82	222	20361	101103885
GO:0005856	cytoskeleton	cellular_component	0.67692	1	2	82	517	20361	1.01115e+17
GO:0016887	ATPase activity	molecular_function	0.67977	1	2	82	432	20361	1.01116e+17
GO:0034470	ncRNA processing	biological_process	0.68142	1	1	82	244	20361	101121177
GO:0005525	GTP binding	molecular_function	0.68451	1	2	82	554	20361	1.01112e+17
GO:0016705	oxidoreductase activity, acting on paired donors, with incorporation or reduction of molecular oxygen	molecular_function	0.68676	1	1	82	217	20361	101102510
GO:0032561	guanyl ribonucleotide binding	molecular_function	0.68756	1	2	82	558	20361	1.01112e+17
GO:0008270	zinc ion binding	molecular_function	0.68956	1	7	82	1672	20361	1.0699e+62
GO:0044281	small molecule metabolic process	biological_process	0.68967	1	4	82	890	20361	1.01112e+35
GO:0019001	guanyl nucleotide binding	molecular_function	0.69156	1	2	82	560	20361	1.0112e+17
GO:0005575	cellular_component	cellular_component	0.69548	1	45	82	11755	20361	101102010,101111147,101110165,101105902,101119694,101120374,101104583,101105308,101104043,101103885,101117448,101101825,101123121,101106049,101105847,101114391,101115485,101108891,101117415,101114806,101109307,101109460,101103543,101103484,101122564,101103330,101112295,101107844,101111252,101112571,101102510,101118601,101111125,101113767,101116000,101116043,101118793,101106221,101109895,101103089…
GO:0019031	viral envelope	cellular_component	0.6956	1	1	82	265	20361	101103330
GO:0036338	viral membrane	cellular_component	0.6956	1	1	82	265	20361	101103330
GO:0051704	multi-organism process	biological_process	0.6961	1	5	82	1257	20361	1.01111e+44
GO:0043565	sequence-specific DNA binding	molecular_function	0.69965	1	2	82	520	20361	1.01107e+17
GO:0006366	transcription from RNA polymerase II promoter	biological_process	0.7014	1	1	82	262	20361	101111125
GO:0031012	extracellular matrix	cellular_component	0.70282	1	1	82	220	20361	101119694
GO:0048519	negative regulation of biological process	biological_process	0.70796	1	1	82	253	20361	101103484
GO:0019058	viral infectious cycle	biological_process	0.70887	1	1	82	293	20361	101115254
GO:0046872	metal ion binding	molecular_function	0.71286	1	15	82	3438	20361	1.01115e+134
GO:0016032	viral process	biological_process	0.71559	1	2	82	567	20361	1.01111e+17
GO:0005783	endoplasmic reticulum	cellular_component	0.71888	1	1	82	296	20361	101117988
GO:0043169	cation binding	molecular_function	0.72006	1	15	82	3456	20361	1.01109e+134
GO:0016740	transferase activity	molecular_function	0.72164	1	12	82	2738	20361	1.01117e+107
GO:0005216	ion channel activity	molecular_function	0.72837	1	2	82	469	20361	1.01103e+17
GO:0022838	substrate-specific channel activity	molecular_function	0.72837	1	2	82	469	20361	1.01103e+17
GO:0046914	transition metal ion binding	molecular_function	0.72985	1	8	82	2042	20361	1.01119e+71
GO:0015267	channel activity	molecular_function	0.73162	1	2	82	472	20361	1.0112e+17
GO:0022803	passive transmembrane transporter activity	molecular_function	0.73162	1	2	82	472	20361	1.01103e+17
GO:0007017	microtubule-based process	biological_process	0.7319	1	1	82	231	20361	101122564
GO:0004674	protein serine/threonine kinase activity	molecular_function	0.73289	1	1	82	197	20361	101105847
GO:0015078	hydrogen ion transmembrane transporter activity	molecular_function	0.74401	1	1	82	297	20361	101107063
GO:0022804	active transmembrane transporter activity	molecular_function	0.74422	1	1	82	241	20361	101116043
GO:0009117	nucleotide metabolic process	biological_process	0.74798	1	1	82	297	20361	101109895
GO:0006753	nucleoside phosphate metabolic process	biological_process	0.75801	1	1	82	303	20361	101109895
GO:0044403	symbiosis, encompassing mutualism through parasitism	biological_process	0.76142	1	2	82	611	20361	1.01115e+17
GO:0065008	regulation of biological quality	biological_process	0.76163	1	2	82	631	20361	1.01112e+17
GO:0044423	virion part	cellular_component	0.76185	1	2	82	617	20361	1.01103e+17
GO:0044764	multi-organism cellular process	biological_process	0.76219	1	2	82	620	20361	1.01111e+17
GO:0022402	cell cycle process	biological_process	0.76242	1	1	82	339	20361	101104043
GO:0044419	interspecies interaction between organisms	biological_process	0.76617	1	2	82	615	20361	1.01115e+17
GO:0005694	chromosome	cellular_component	0.78207	1	1	82	338	20361	101106049
GO:0005654	nucleoplasm	cellular_component	0.7852	1	1	82	334	20361	101111125
GO:0044451	nucleoplasm part	cellular_component	0.7852	1	1	82	334	20361	101111125
GO:0016310	phosphorylation	biological_process	0.78679	1	3	82	695	20361	1.01109e+26
GO:0044255	cellular lipid metabolic process	biological_process	0.78929	1	1	82	304	20361	101112295
GO:0016773	phosphotransferase activity, alcohol group as acceptor	molecular_function	0.79362	1	4	82	914	20361	1.01115e+35
GO:0044425	membrane part	cellular_component	0.79474	1	15	82	4795	20361	1.01119e+134
GO:0019012	virion	cellular_component	0.79488	1	2	82	663	20361	1.01112e+17
GO:0016021	integral to membrane	cellular_component	0.79671	1	12	82	4128	20361	1.01103e+107
GO:0031224	intrinsic to membrane	cellular_component	0.80288	1	12	82	4149	20361	1.01103e+107
GO:0004672	protein kinase activity	molecular_function	0.81066	1	3	82	712	20361	1.01115e+26
GO:0055086	nucleobase-containing small molecule metabolic process	biological_process	0.81281	1	1	82	353	20361	101109895
GO:0005102	receptor binding	molecular_function	0.82931	1	2	82	759	20361	1.01123e+17
GO:0016301	kinase activity	molecular_function	0.85179	1	4	82	1088	20361	1.01109e+35
GO:0000003	reproduction	biological_process	0.86475	1	1	82	453	20361	101104043
GO:0007155	cell adhesion	biological_process	0.87052	1	1	82	388	20361	101103330
GO:0022610	biological adhesion	biological_process	0.8729	1	1	82	396	20361	101103330
GO:0007166	cell surface receptor signaling pathway	biological_process	0.87561	1	3	82	2211	20361	1.01112e+26
GO:0004871	signal transducer activity	molecular_function	0.88577	1	3	82	2206	20361	1.01112e+26
GO:0060089	molecular transducer activity	molecular_function	0.88577	1	3	82	2206	20361	1.01103e+26
GO:0031981	nuclear lumen	cellular_component	0.88586	1	1	82	470	20361	101111125
GO:0009405	pathogenesis	biological_process	0.88815	1	1	82	442	20361	101111939
GO:0006468	protein phosphorylation	biological_process	0.898	1	2	82	617	20361	1.01109e+17
GO:0004888	transmembrane signaling receptor activity	molecular_function	0.9034	1	2	82	1947	20361	1.01109e+17
GO:0006629	lipid metabolic process	biological_process	0.91737	1	1	82	499	20361	101112295
GO:0019637	organophosphate metabolic process	biological_process	0.91844	1	1	82	504	20361	101109895
GO:0038023	signaling receptor activity	molecular_function	0.92486	1	2	82	2000	20361	1.01109e+17
GO:1901566	organonitrogen compound biosynthetic process	biological_process	0.93239	1	1	82	516	20361	101112668
GO:0006796	phosphate-containing compound metabolic process	biological_process	0.93345	1	4	82	1287	20361	1.01109e+35
GO:0006793	phosphorus metabolic process	biological_process	0.93749	1	4	82	1299	20361	1.0111e+35
GO:0006464	cellular protein modification process	biological_process	0.94287	1	4	82	1419	20361	1.01108e+35
GO:0036211	protein modification process	biological_process	0.94287	1	4	82	1419	20361	1.01111e+35
GO:0004872	receptor activity	molecular_function	0.94986	1	2	82	2090	20361	1.01103e+17
GO:0004930	G-protein coupled receptor activity	molecular_function	0.95127	1	1	82	1789	20361	101103484
GO:0043412	macromolecule modification	biological_process	0.96183	1	4	82	1547	20361	1.01115e+35
GO:0007186	G-protein coupled receptor signaling pathway	biological_process	0.98104	1	1	82	2007	20361	101112295

## Sheet: MM_FT_vs_ww_FT
GO_accession	Description	Term_type	Over_represented_pValue	Corrected_pValue	CAD_item	CAD_list	Bg_item	Bg_list	Gene_names
GO:0003824	catalytic activity	molecular_function	0.0029138	1	43	70	7631	20361	101102568,101112717,101115969,101112477,101102026,101122564,101118215,101106049,101117113,101122608,101108821,101102742,101112983,101113644,101118585,101116024,101111603,101119353,101117415,768095,101115363,101110058,101116578,101114360,101115508,101107255,101103311,101115292,101104765,101115777,443161,101110013,101113973,101114027,101117988,105608539,101102410,101111626,101109858,101115254,10112…
GO:0009308	amine metabolic process	biological_process	0.0046492	1	3	70	100	20361	1.01114e+26
GO:0019898	extrinsic to membrane	cellular_component	0.0066987	1	3	70	85	20361	1.01117e+26
GO:0015649	2-keto-3-deoxygluconate:hydrogen symporter activity	molecular_function	0.0077854	1	1	70	3	20361	101117113
GO:0046411	2-keto-3-deoxygluconate transport	biological_process	0.0077854	1	1	70	3	20361	101117113
GO:0009451	RNA modification	biological_process	0.0094646	1	3	70	128	20361	1.01109e+26
GO:0008097	5S rRNA binding	molecular_function	0.0099711	1	1	70	2	20361	105608539
GO:0004834	tryptophan synthase activity	molecular_function	0.011883	1	1	70	4	20361	101115363
GO:0046782	regulation of viral transcription	biological_process	0.012235	1	1	70	4	20361	101115254
GO:0008028	monocarboxylic acid transmembrane transporter activity	molecular_function	0.013237	1	1	70	5	20361	101117113
GO:0015128	gluconate transmembrane transporter activity	molecular_function	0.013237	1	1	70	5	20361	101117113
GO:0042873	aldonate transport	biological_process	0.013237	1	1	70	5	20361	101117113
GO:0042879	aldonate transmembrane transporter activity	molecular_function	0.013237	1	1	70	5	20361	101117113
GO:0097196	Shu complex	cellular_component	0.015228	1	1	70	3	20361	101105760
GO:0009379	Holliday junction helicase complex	cellular_component	0.016162	1	1	70	4	20361	101115254
GO:0048476	Holliday junction resolvase complex	cellular_component	0.016162	1	1	70	4	20361	101115254
GO:0016765	transferase activity, transferring alkyl or aryl (other than methyl) groups	molecular_function	0.016404	1	2	70	51	20361	1.01103e+17
GO:0003756	protein disulfide isomerase activity	molecular_function	0.016569	1	1	70	2	20361	101117988
GO:0016862	intramolecular oxidoreductase activity, interconverting keto- and enol-groups	molecular_function	0.016569	1	1	70	2	20361	101117988
GO:0016864	intramolecular oxidoreductase activity, transposing S-S bonds	molecular_function	0.016569	1	1	70	2	20361	101117988
GO:0030416	methylamine metabolic process	biological_process	0.017843	1	1	70	3	20361	101113862
GO:1901160	primary amino compound metabolic process	biological_process	0.017843	1	1	70	3	20361	101113862
GO:0003682	chromatin binding	molecular_function	0.018166	1	2	70	66	20361	1.0112e+17
GO:0033202	DNA helicase complex	cellular_component	0.019515	1	1	70	7	20361	101115254
GO:0006400	tRNA modification	biological_process	0.020974	1	2	70	64	20361	1.01103e+17
GO:0004649	poly(ADP-ribose) glycohydrolase activity	molecular_function	0.021726	1	1	70	5	20361	101118585
GO:0016491	oxidoreductase activity	molecular_function	0.021858	1	11	70	1379	20361	1.01117e+95
GO:0030515	snoRNA binding	molecular_function	0.021949	1	1	70	8	20361	101108732
GO:0072588	box H/ACA RNP complex	cellular_component	0.021949	1	1	70	8	20361	101108732
GO:0008643	carbohydrate transport	biological_process	0.025885	1	2	70	60	20361	1.01103e+17
GO:0050792	regulation of viral process	biological_process	0.027935	1	1	70	11	20361	101115254
GO:0008236	serine-type peptidase activity	molecular_function	0.030426	1	4	70	347	20361	1.01114e+35
GO:0017171	serine hydrolase activity	molecular_function	0.030426	1	4	70	347	20361	1.01114e+35
GO:0008033	tRNA processing	biological_process	0.030587	1	3	70	161	20361	1.01118e+26
GO:0002097	tRNA wobble base modification	biological_process	0.030719	1	1	70	10	20361	101115292
GO:0002098	tRNA wobble uridine modification	biological_process	0.030719	1	1	70	10	20361	101115292
GO:0006928	cellular component movement	biological_process	0.030827	1	4	70	250	20361	1.01117e+35
GO:0016679	oxidoreductase activity, acting on diphenols and related substances as donors	molecular_function	0.031982	1	2	70	58	20361	1.01113e+17
GO:0004379	glycylpeptide N-tetradecanoyltransferase activity	molecular_function	0.03224	1	1	70	7	20361	101119353
GO:0019107	myristoyltransferase activity	molecular_function	0.03224	1	1	70	7	20361	101119353
GO:0034227	tRNA thio-modification	biological_process	0.032677	1	1	70	12	20361	101115292
GO:0031704	apelin receptor binding	molecular_function	0.032751	1	1	70	10	20361	443161
GO:0071855	neuropeptide receptor binding	molecular_function	0.033481	1	1	70	11	20361	443161
GO:0019050	suppression by virus of host apoptotic process	biological_process	0.035099	1	1	70	11	20361	101118585
GO:0033668	negative regulation by symbiont of host apoptotic process	biological_process	0.035099	1	1	70	11	20361	101118585
GO:0052041	negative regulation by symbiont of host programmed cell death	biological_process	0.035099	1	1	70	11	20361	101118585
GO:0052490	negative regulation by organism of programmed cell death in other organism involved in symbiotic interaction	biological_process	0.035099	1	1	70	11	20361	101118585
GO:0055114	oxidation-reduction process	biological_process	0.035144	1	10	70	1273	20361	1.01121e+86
GO:0008827	cytochrome o ubiquinol oxidase activity	molecular_function	0.035661	1	1	70	7	20361	101112983
GO:0008556	potassium-transporting ATPase activity	molecular_function	0.036252	1	1	70	11	20361	101122868
GO:0051707	response to other organism	biological_process	0.038389	1	3	70	180	20361	1.01116e+26
GO:0016410	N-acyltransferase activity	molecular_function	0.039411	1	2	70	84	20361	1.01119e+17
GO:0071822	protein complex subunit organization	biological_process	0.039798	1	5	70	504	20361	1.01123e+44
GO:0000725	recombinational repair	biological_process	0.040534	1	1	70	7	20361	101105760
GO:0005337	nucleoside transmembrane transporter activity	molecular_function	0.040757	1	1	70	11	20361	101107038
GO:0018342	protein prenylation	biological_process	0.041028	1	1	70	12	20361	105608539
GO:0097354	prenylation	biological_process	0.041028	1	1	70	12	20361	105608539
GO:0005402	cation:sugar symporter activity	molecular_function	0.042044	1	1	70	12	20361	101117113
GO:0050829	defense response to Gram-negative bacterium	biological_process	0.042931	1	1	70	9	20361	101116493
GO:0004784	superoxide dismutase activity	molecular_function	0.044013	1	1	70	8	20361	101103311
GO:0016721	oxidoreductase activity, acting on superoxide radicals as acceptor	molecular_function	0.044013	1	1	70	8	20361	101103311
GO:0004185	serine-type carboxypeptidase activity	molecular_function	0.045118	1	1	70	8	20361	101112477
GO:0043903	regulation of symbiosis, encompassing mutualism through parasitism	biological_process	0.045589	1	1	70	14	20361	101115254
GO:0016887	ATPase activity	molecular_function	0.046121	1	5	70	432	20361	1.01115e+44
GO:0005929	cilium	cellular_component	0.046728	1	2	70	89	20361	1.01115e+17
GO:0031514	motile cilium	cellular_component	0.046728	1	2	70	89	20361	1.01117e+17
GO:0016780	phosphotransferase activity, for other substituted phosphate groups	molecular_function	0.047865	1	1	70	13	20361	101108821
GO:0006897	endocytosis	biological_process	0.048332	1	1	70	18	20361	101106936
GO:0008318	protein prenyltransferase activity	molecular_function	0.049894	1	1	70	14	20361	105608539
GO:0006568	tryptophan metabolic process	biological_process	0.050697	1	1	70	12	20361	101115363
GO:0006586	indolalkylamine metabolic process	biological_process	0.050697	1	1	70	12	20361	101115363
GO:0042430	indole-containing compound metabolic process	biological_process	0.050697	1	1	70	12	20361	101115363
GO:0051119	sugar transmembrane transporter activity	molecular_function	0.050899	1	1	70	14	20361	101117113
GO:0016671	oxidoreductase activity, acting on a sulfur group of donors, disulfide as acceptor	molecular_function	0.051779	1	1	70	12	20361	101117988
GO:0039526	modulation by virus of host apoptotic process	biological_process	0.052624	1	1	70	14	20361	101118585
GO:0044531	modulation of programmed cell death in other organism	biological_process	0.052624	1	1	70	14	20361	101118585
GO:0044532	modulation of apoptotic process in other organism	biological_process	0.052624	1	1	70	14	20361	101118585
GO:0052040	modulation by symbiont of host programmed cell death	biological_process	0.052624	1	1	70	14	20361	101118585
GO:0052150	modulation by symbiont of host apoptotic process	biological_process	0.052624	1	1	70	14	20361	101118585
GO:0052248	modulation of programmed cell death in other organism involved in symbiotic interaction	biological_process	0.052624	1	1	70	14	20361	101118585
GO:0052433	modulation by organism of apoptotic process in other organism involved in symbiotic interaction	biological_process	0.052624	1	1	70	14	20361	101118585
GO:0020012	evasion or tolerance of host immune response	biological_process	0.0528	1	1	70	13	20361	101116809
GO:0051805	evasion or tolerance of immune response of other organism involved in symbiotic interaction	biological_process	0.0528	1	1	70	13	20361	101116809
GO:0052564	response to immune response of other organism involved in symbiotic interaction	biological_process	0.0528	1	1	70	13	20361	101116809
GO:0052572	response to host immune response	biological_process	0.0528	1	1	70	13	20361	101116809
GO:0006672	ceramide metabolic process	biological_process	0.052931	1	1	70	13	20361	101114027
GO:0009607	response to biotic stimulus	biological_process	0.053538	1	3	70	214	20361	1.01116e+26
GO:0006950	response to stress	biological_process	0.053936	1	8	70	1179	20361	1.01106e+71
GO:0004386	helicase activity	molecular_function	0.056167	1	3	70	213	20361	1.01115e+26
GO:0006665	sphingolipid metabolic process	biological_process	0.05639	1	1	70	15	20361	101114027
GO:0048037	cofactor binding	molecular_function	0.057068	1	4	70	363	20361	1.01105e+35
GO:0008324	cation transmembrane transporter activity	molecular_function	0.057459	1	7	70	863	20361	1.01117e+62
GO:0004252	serine-type endopeptidase activity	molecular_function	0.057794	1	3	70	273	20361	1.01114e+26
GO:0019083	viral transcription	biological_process	0.058636	1	1	70	14	20361	101115254
GO:0005732	small nucleolar ribonucleoprotein complex	cellular_component	0.05899	1	1	70	22	20361	101108732
GO:0006303	double-strand break repair via nonhomologous end joining	biological_process	0.060035	1	1	70	15	20361	101107255
GO:0030001	metal ion transport	biological_process	0.060536	1	5	70	504	20361	1.01113e+44
GO:0043933	macromolecular complex subunit organization	biological_process	0.060547	1	5	70	583	20361	1.01111e+44
GO:0070569	uridylyltransferase activity	molecular_function	0.060804	1	1	70	12	20361	101115777
GO:0030682	evasion or tolerance of host defense response	biological_process	0.063032	1	1	70	16	20361	101116809
GO:0051807	evasion or tolerance of defense response of other organism involved in symbiotic interaction	biological_process	0.063032	1	1	70	16	20361	101116809
GO:0008176	tRNA (guanine-N7-)-methyltransferase activity	molecular_function	0.063937	1	1	70	16	20361	101102742
GO:0022900	electron transport chain	biological_process	0.065759	1	2	70	96	20361	1.01113e+17
GO:0033365	protein localization to organelle	biological_process	0.065922	1	3	70	253	20361	1.01123e+26
GO:0015662	ATPase activity, coupled to transmembrane movement of ions, phosphorylative mechanism	molecular_function	0.066222	1	1	70	17	20361	101122868
GO:0044710	single-organism metabolic process	biological_process	0.066388	1	15	70	2382	20361	1.01121e+131
GO:0015718	monocarboxylic acid transport	biological_process	0.067693	1	1	70	23	20361	101117113
GO:0022891	substrate-specific transmembrane transporter activity	molecular_function	0.067781	1	9	70	1244	20361	1.01108e+80
GO:0015296	anion:cation symporter activity	molecular_function	0.068334	1	1	70	14	20361	101117113
GO:0004656	procollagen-proline 4-dioxygenase activity	molecular_function	0.068707	1	1	70	10	20361	101116578
GO:0019798	procollagen-proline dioxygenase activity	molecular_function	0.068707	1	1	70	10	20361	101116578
GO:0031543	peptidyl-proline dioxygenase activity	molecular_function	0.068707	1	1	70	10	20361	101116578
GO:0031545	peptidyl-proline 4-dioxygenase activity	molecular_function	0.068707	1	1	70	10	20361	101116578
GO:0019843	rRNA binding	molecular_function	0.069485	1	1	70	35	20361	105608539
GO:0015077	monovalent inorganic cation transmembrane transporter activity	molecular_function	0.069891	1	5	70	527	20361	1.01113e+44
GO:0003777	microtubule motor activity	molecular_function	0.070644	1	2	70	69	20361	1.01123e+17
GO:0022890	inorganic cation transmembrane transporter activity	molecular_function	0.070892	1	6	70	733	20361	1.01113e+53
GO:0034470	ncRNA processing	biological_process	0.071432	1	3	70	244	20361	1.01118e+26
GO:0043900	regulation of multi-organism process	biological_process	0.072365	1	1	70	22	20361	101115254
GO:0042995	cell projection	cellular_component	0.073149	1	2	70	116	20361	1.01117e+17
GO:0051259	protein oligomerization	biological_process	0.073156	1	2	70	125	20361	1.01103e+17
GO:0016831	carboxy-lyase activity	molecular_function	0.073513	1	2	70	94	20361	1.01113e+17
GO:0050830	defense response to Gram-positive bacterium	biological_process	0.074238	1	1	70	19	20361	101116493
GO:0008757	S-adenosylmethionine-dependent methyltransferase activity	molecular_function	0.075043	1	2	70	119	20361	1.01103e+17
GO:0015749	monosaccharide transport	biological_process	0.076107	1	1	70	15	20361	101117113
GO:0005834	heterotrimeric G-protein complex	cellular_component	0.076181	1	1	70	18	20361	101116809
GO:0009898	internal side of plasma membrane	cellular_component	0.076181	1	1	70	18	20361	101116809
GO:0019897	extrinsic to plasma membrane	cellular_component	0.076181	1	1	70	18	20361	101116809
GO:0031234	extrinsic to internal side of plasma membrane	cellular_component	0.076181	1	1	70	18	20361	101116809
GO:0003678	DNA helicase activity	molecular_function	0.07632	1	2	70	118	20361	1.01107e+17
GO:0000726	non-recombinational repair	biological_process	0.076684	1	1	70	18	20361	101107255
GO:0070838	divalent metal ion transport	biological_process	0.077405	1	2	70	128	20361	1.0111e+17
GO:0019054	modulation by virus of host process	biological_process	0.077478	1	1	70	27	20361	101118585
GO:0044068	modulation by symbiont of host cellular process	biological_process	0.077478	1	1	70	27	20361	101118585
GO:0007018	microtubule-based movement	biological_process	0.078802	1	2	70	75	20361	1.01118e+17
GO:1901505	carbohydrate derivative transporter activity	molecular_function	0.079656	1	1	70	21	20361	101107038
GO:0006606	protein import into nucleus	biological_process	0.080151	1	2	70	139	20361	1.01123e+17
GO:0034504	protein localization to nucleus	biological_process	0.080151	1	2	70	139	20361	1.01106e+17
GO:0044744	protein targeting to nucleus	biological_process	0.080151	1	2	70	139	20361	1.01106e+17
GO:0051170	nuclear import	biological_process	0.080151	1	2	70	139	20361	1.01106e+17
GO:0015932	nucleobase-containing compound transmembrane transporter activity	molecular_function	0.080249	1	1	70	19	20361	101107038
GO:0003854	3-beta-hydroxy-delta5-steroid dehydrogenase activity	molecular_function	0.080787	1	1	70	22	20361	101110013
GO:0016229	steroid dehydrogenase activity	molecular_function	0.080787	1	1	70	22	20361	101110013
GO:0033764	steroid dehydrogenase activity, acting on the CH-OH group of donors, NAD or NADP as acceptor	molecular_function	0.080787	1	1	70	22	20361	101110013
GO:0001522	pseudouridine synthesis	biological_process	0.083638	1	1	70	40	20361	101108732
GO:0044380	protein localization to cytoskeleton	biological_process	0.085506	1	1	70	17	20361	101116809
GO:0071988	protein localization to spindle pole body	biological_process	0.085506	1	1	70	17	20361	101116809
GO:0008013	beta-catenin binding	molecular_function	0.08601	1	1	70	17	20361	101115617
GO:0017111	nucleoside-triphosphatase activity	molecular_function	0.088085	1	7	70	918	20361	1.01123e+62
GO:0016682	oxidoreductase activity, acting on diphenols and related substances as donors, oxygen as acceptor	molecular_function	0.090079	1	1	70	18	20361	101112983
GO:0042030	ATPase inhibitor activity	molecular_function	0.092112	1	1	70	21	20361	101110013
GO:0030983	mismatched DNA binding	molecular_function	0.09262	1	1	70	19	20361	101111691
GO:0016811	hydrolase activity, acting on carbon-nitrogen (but not peptide) bonds, in linear amides	molecular_function	0.092709	1	1	70	29	20361	101114027
GO:0016423	tRNA (guanine) methyltransferase activity	molecular_function	0.094234	1	1	70	24	20361	101102742
GO:0016462	pyrophosphatase activity	molecular_function	0.094588	1	7	70	934	20361	1.01115e+62
GO:0016830	carbon-carbon lyase activity	molecular_function	0.094881	1	2	70	112	20361	1.01114e+17
GO:0051262	protein tetramerization	biological_process	0.095051	1	1	70	23	20361	101103123
GO:0016787	hydrolase activity	molecular_function	0.095325	1	19	70	3421	20361	1.01123e+170
GO:0022892	substrate-specific transporter activity	molecular_function	0.095892	1	9	70	1332	20361	1.01103e+80
GO:0001664	G-protein coupled receptor binding	molecular_function	0.09591	1	1	70	60	20361	443161
GO:0006694	steroid biosynthetic process	biological_process	0.096006	1	1	70	32	20361	101110013
GO:0004659	prenyltransferase activity	molecular_function	0.096012	1	1	70	25	20361	105608539
GO:0006812	cation transport	biological_process	0.096246	1	6	70	773	20361	1.01103e+53
GO:0016616	oxidoreductase activity, acting on the CH-OH group of donors, NAD or NADP as acceptor	molecular_function	0.096303	1	2	70	130	20361	1.01117e+17
GO:0007017	microtubule-based process	biological_process	0.096922	1	3	70	231	20361	1.01118e+26
GO:0044413	avoidance of host defenses	biological_process	0.09775	1	1	70	24	20361	101116809
GO:0044415	evasion or tolerance of host defenses	biological_process	0.09775	1	1	70	24	20361	101116809
GO:0051832	avoidance of defenses of other organism involved in symbiotic interaction	biological_process	0.09775	1	1	70	24	20361	101116809
GO:0051834	evasion or tolerance of defenses of other organism involved in symbiotic interaction	biological_process	0.09775	1	1	70	24	20361	101116809
GO:0052173	response to defenses of other organism involved in symbiotic interaction	biological_process	0.09775	1	1	70	24	20361	101116809
GO:0052200	response to host defenses	biological_process	0.09775	1	1	70	24	20361	101116809
GO:0075136	response to host	biological_process	0.09775	1	1	70	24	20361	101116809
GO:0006281	DNA repair	biological_process	0.097856	1	4	70	496	20361	1.01115e+35
GO:0006461	protein complex assembly	biological_process	0.098635	1	4	70	458	20361	1.01111e+35
GO:0070271	protein complex biogenesis	biological_process	0.098755	1	4	70	459	20361	1.01123e+35
GO:0048870	cell motility	biological_process	0.10052	1	2	70	138	20361	1.01115e+17
GO:0051674	localization of cell	biological_process	0.10052	1	2	70	138	20361	1.01115e+17
GO:0044455	mitochondrial membrane part	cellular_component	0.10136	1	2	70	153	20361	1.05609e+17
GO:0004003	ATP-dependent DNA helicase activity	molecular_function	0.10167	1	1	70	33	20361	101107255
GO:0004559	alpha-mannosidase activity	molecular_function	0.103	1	1	70	22	20361	101113973
GO:0072511	divalent inorganic cation transport	biological_process	0.10354	1	2	70	143	20361	1.0111e+17
GO:0009401	phosphoenolpyruvate-dependent sugar phosphotransferase system	biological_process	0.10392	1	1	70	25	20361	101103311
GO:0015923	mannosidase activity	molecular_function	0.10512	1	1	70	25	20361	101113973
GO:0016746	transferase activity, transferring acyl groups	molecular_function	0.10538	1	3	70	274	20361	1.01112e+26
GO:0006811	ion transport	biological_process	0.10609	1	8	70	1163	20361	1.05609e+71
GO:0015078	hydrogen ion transmembrane transporter activity	molecular_function	0.10654	1	3	70	297	20361	1.01117e+26
GO:0044085	cellular component biogenesis	biological_process	0.10687	1	6	70	917	20361	1.01103e+53
GO:0019835	cytolysis	biological_process	0.10744	1	1	70	21	20361	101115363
GO:0006298	mismatch repair	biological_process	0.10927	1	1	70	23	20361	101111691
GO:0000049	tRNA binding	molecular_function	0.11	1	1	70	35	20361	101115292
GO:0008152	metabolic process	biological_process	0.11047	1	40	70	9284	20361	101114360,101116578,101115508,101103311,101115292,101107255,101115777,101104765,101119681,101110013,443161,101111691,101113973,101108732,105608539,101114027,101117988,101109858,101121477,101115254,101122868,101108891,101113862,101112477,101118215,101110846,101105760,101117113,101106936,101108821,101112046,101112983,101102742,101118585,101113644,101116024,101117415,768095,101115363,101110058
GO:0017038	protein import	biological_process	0.11138	1	2	70	167	20361	1.01123e+17
GO:0009072	aromatic amino acid family metabolic process	biological_process	0.11304	1	1	70	29	20361	101115363
GO:0030474	spindle pole body duplication	biological_process	0.11471	1	1	70	26	20361	101116809
GO:0051300	spindle pole body organization	biological_process	0.11471	1	1	70	26	20361	101116809
GO:0015075	ion transmembrane transporter activity	molecular_function	0.11536	1	8	70	1191	20361	1.01113e+71
GO:0016818	hydrolase activity, acting on acid anhydrides, in phosphorus-containing anhydrides	molecular_function	0.11691	1	7	70	989	20361	1.01107e+62
GO:0016614	oxidoreductase activity, acting on CH-OH group of donors	molecular_function	0.11699	1	2	70	145	20361	1.0111e+17
GO:0006974	response to DNA damage stimulus	biological_process	0.11887	1	4	70	544	20361	1.01115e+35
GO:0043066	negative regulation of apoptotic process	biological_process	0.12095	1	1	70	34	20361	101118585
GO:0043069	negative regulation of programmed cell death	biological_process	0.12095	1	1	70	34	20361	101118585
GO:0060548	negative regulation of cell death	biological_process	0.12095	1	1	70	34	20361	101118585
GO:0000276	mitochondrial proton-transporting ATP synthase complex, coupling factor F(o)	cellular_component	0.12207	1	1	70	47	20361	105608539
GO:0005742	mitochondrial outer membrane translocase complex	cellular_component	0.12405	1	1	70	30	20361	101110058
GO:0005246	calcium channel regulator activity	molecular_function	0.12578	1	1	70	33	20361	101110013
GO:0006913	nucleocytoplasmic transport	biological_process	0.12599	1	2	70	179	20361	1.01123e+17
GO:0051169	nuclear transport	biological_process	0.12599	1	2	70	179	20361	1.01123e+17
GO:0019829	cation-transporting ATPase activity	molecular_function	0.12625	1	1	70	36	20361	101122868
GO:0042625	ATPase activity, coupled to transmembrane movement of ions	molecular_function	0.12625	1	1	70	36	20361	101122868
GO:0015144	carbohydrate transmembrane transporter activity	molecular_function	0.12785	1	1	70	40	20361	101117113
GO:1901476	carbohydrate transporter activity	molecular_function	0.12785	1	1	70	40	20361	101117113
GO:0006119	oxidative phosphorylation	biological_process	0.12946	1	1	70	38	20361	101121477
GO:0042773	ATP synthesis coupled electron transport	biological_process	0.12946	1	1	70	38	20361	101121477
GO:0008175	tRNA methyltransferase activity	molecular_function	0.12974	1	1	70	37	20361	101102742
GO:0008202	steroid metabolic process	biological_process	0.13067	1	1	70	43	20361	101110013
GO:0008484	sulfuric ester hydrolase activity	molecular_function	0.13213	1	1	70	29	20361	101116024
GO:0008121	ubiquinol-cytochrome-c reductase activity	molecular_function	0.13241	1	1	70	31	20361	101112717
GO:0016681	oxidoreductase activity, acting on diphenols and related substances as donors, cytochrome as acceptor	molecular_function	0.13241	1	1	70	31	20361	101112717
GO:0051607	defense response to virus	biological_process	0.13288	1	1	70	35	20361	101115969
GO:0007015	actin filament organization	biological_process	0.13468	1	1	70	53	20361	101106936
GO:0006399	tRNA metabolic process	biological_process	0.1356	1	3	70	249	20361	1.01103e+26
GO:0033554	cellular response to stress	biological_process	0.1356	1	4	70	581	20361	1.01106e+35
GO:0003690	double-stranded DNA binding	molecular_function	0.13561	1	1	70	43	20361	101111691
GO:0065003	macromolecular complex assembly	biological_process	0.13827	1	4	70	536	20361	1.01123e+35
GO:0003723	RNA binding	molecular_function	0.13897	1	5	70	782	20361	1.05609e+44
GO:0002252	immune effector process	biological_process	0.13953	1	1	70	38	20361	101115969
GO:0042597	periplasmic space	cellular_component	0.14158	1	1	70	33	20361	101117415
GO:0004527	exonuclease activity	molecular_function	0.1416	1	2	70	154	20361	1.01102e+17
GO:0016278	lysine N-methyltransferase activity	molecular_function	0.14196	1	1	70	35	20361	101104765
GO:0016279	protein-lysine N-methyltransferase activity	molecular_function	0.14196	1	1	70	35	20361	101104765
GO:0018024	histone-lysine N-methyltransferase activity	molecular_function	0.14196	1	1	70	35	20361	101104765
GO:0042054	histone methyltransferase activity	molecular_function	0.14196	1	1	70	35	20361	101104765
GO:0008948	oxaloacetate decarboxylase activity	molecular_function	0.14262	1	1	70	30	20361	101112983
GO:0035725	sodium ion transmembrane transport	biological_process	0.14262	1	1	70	30	20361	101112983
GO:0071436	sodium ion export	biological_process	0.14262	1	1	70	30	20361	101112983
GO:0016860	intramolecular oxidoreductase activity	molecular_function	0.1431	1	1	70	42	20361	101117988
GO:0019901	protein kinase binding	molecular_function	0.14536	1	1	70	40	20361	101103311
GO:0004675	transmembrane receptor protein serine/threonine kinase activity	molecular_function	0.14543	1	1	70	43	20361	443161
GO:0003674	molecular_function	molecular_function	0.14651	1	66	70	17899	20361	101110058,768095,101119353,101117415,101111427,101102742,101112983,101118585,101106936,101112046,101108821,101110846,101112717,101102026,101118215,101113862,101119184,101121477,101108732,101113973,101103486,443161,101115617,101104765,101102570,101115777,101119681,101115296,101109091,101107255,101115292,101101823,101103123,101108467,101115363,101116024,101111603,101113644,101117113,101105760,10112…
GO:0051701	interaction with host	biological_process	0.15082	1	2	70	185	20361	1.01117e+17
GO:0006816	calcium ion transport	biological_process	0.15317	1	1	70	32	20361	101110013
GO:0006952	defense response	biological_process	0.1537	1	3	70	376	20361	1.01116e+26
GO:0022857	transmembrane transporter activity	molecular_function	0.15571	1	9	70	1455	20361	1.01113e+80
GO:0022607	cellular component assembly	biological_process	0.15655	1	5	70	791	20361	1.01103e+44
GO:0016747	transferase activity, transferring acyl groups other than amino-acyl groups	molecular_function	0.15724	1	2	70	177	20361	1.01119e+17
GO:0005753	mitochondrial proton-transporting ATP synthase complex	cellular_component	0.15834	1	1	70	58	20361	105608539
GO:0019080	viral genome expression	biological_process	0.15952	1	1	70	45	20361	101115254
GO:0031023	microtubule organizing center organization	biological_process	0.15972	1	1	70	35	20361	101116809
GO:0046873	metal ion transmembrane transporter activity	molecular_function	0.16015	1	4	70	514	20361	1.01103e+35
GO:0008026	ATP-dependent helicase activity	molecular_function	0.16408	1	1	70	48	20361	101107255
GO:0070035	purine NTP-dependent helicase activity	molecular_function	0.16408	1	1	70	48	20361	101107255
GO:0030286	dynein complex	cellular_component	0.16558	1	1	70	24	20361	101118215
GO:0016817	hydrolase activity, acting on acid anhydrides	molecular_function	0.17169	1	7	70	1097	20361	1.01123e+62
GO:0004180	carboxypeptidase activity	molecular_function	0.1726	1	1	70	31	20361	101112477
GO:0045263	proton-transporting ATP synthase complex, coupling factor F(o)	cellular_component	0.17344	1	1	70	60	20361	105608539
GO:0060590	ATPase regulator activity	molecular_function	0.17353	1	1	70	53	20361	101110013
GO:0016702	oxidoreductase activity, acting on single donors with incorporation of molecular oxygen, incorporation of two atoms of oxygen	molecular_function	0.17608	1	1	70	55	20361	101116578
GO:0016209	antioxidant activity	molecular_function	0.1799	1	1	70	64	20361	101103311
GO:0016638	oxidoreductase activity, acting on the CH-NH2 group of donors	molecular_function	0.18014	1	1	70	59	20361	101117415
GO:0022904	respiratory electron transport chain	biological_process	0.18157	1	1	70	55	20361	101121477
GO:0019867	outer membrane	cellular_component	0.18382	1	2	70	201	20361	1.01115e+17
GO:0006302	double-strand break repair	biological_process	0.18516	1	1	70	43	20361	101107255
GO:0008094	DNA-dependent ATPase activity	molecular_function	0.18565	1	1	70	55	20361	101107255
GO:0008137	NADH dehydrogenase (ubiquinone) activity	molecular_function	0.18676	1	1	70	50	20361	101121477
GO:0050136	NADH dehydrogenase (quinone) activity	molecular_function	0.18676	1	1	70	50	20361	101121477
GO:0016829	lyase activity	molecular_function	0.18848	1	3	70	350	20361	1.01113e+26
GO:0004114	3,5-cyclic-nucleotide phosphodiesterase activity	molecular_function	0.19001	1	1	70	32	20361	101114027
GO:0008219	cell death	biological_process	0.1905	1	2	70	210	20361	1.01119e+17
GO:0016265	death	biological_process	0.1905	1	2	70	210	20361	1.01119e+17
GO:0051260	protein homooligomerization	biological_process	0.19263	1	1	70	66	20361	101111427
GO:0006310	DNA recombination	biological_process	0.19273	1	2	70	199	20361	1.01115e+17
GO:0019900	kinase binding	molecular_function	0.1948	1	1	70	50	20361	101103311
GO:0008276	protein methyltransferase activity	molecular_function	0.1976	1	1	70	61	20361	101104765
GO:0015293	symporter activity	molecular_function	0.19865	1	1	70	49	20361	101117113
GO:0015294	solute:cation symporter activity	molecular_function	0.19865	1	1	70	49	20361	101117113
GO:0043531	ADP binding	molecular_function	0.19877	1	1	70	47	20361	101115292
GO:0016706	oxidoreductase activity, acting on paired donors, with incorporation or reduction of molecular oxygen, 2-oxoglutarate as one donor, and incorporation of one atom each of oxygen into both donors	molecular_function	0.20031	1	1	70	37	20361	101116578
GO:0071840	cellular component organization or biogenesis	biological_process	0.20171	1	9	70	1727	20361	1.01104e+80
GO:0034660	ncRNA metabolic process	biological_process	0.20236	1	3	70	331	20361	1.01115e+26
GO:0003774	motor activity	molecular_function	0.20409	1	2	70	143	20361	1.01123e+17
GO:0005875	microtubule associated complex	cellular_component	0.20468	1	1	70	47	20361	101118215
GO:0008170	N-methyltransferase activity	molecular_function	0.20581	1	1	70	54	20361	101104765
GO:0015630	microtubule cytoskeleton	cellular_component	0.20841	1	2	70	204	20361	1.01118e+17
GO:0008610	lipid biosynthetic process	biological_process	0.2128	1	2	70	223	20361	1.01109e+17
GO:0031966	mitochondrial membrane	cellular_component	0.21379	1	2	70	251	20361	1.05609e+17
GO:0004553	hydrolase activity, hydrolyzing O-glycosyl compounds	molecular_function	0.21406	1	2	70	214	20361	1.01119e+17
GO:0030170	pyridoxal phosphate binding	molecular_function	0.21555	1	1	70	54	20361	101113644
GO:0004112	cyclic-nucleotide phosphodiesterase activity	molecular_function	0.21555	1	1	70	39	20361	101114027
GO:0003954	NADH dehydrogenase activity	molecular_function	0.2159	1	1	70	56	20361	101121477
GO:0070008	serine-type exopeptidase activity	molecular_function	0.21779	1	1	70	53	20361	101112477
GO:0015985	energy coupled proton transport, down electrochemical gradient	biological_process	0.21882	1	1	70	82	20361	105608539
GO:0015986	ATP synthesis coupled proton transport	biological_process	0.21882	1	1	70	82	20361	105608539
GO:0009378	four-way junction helicase activity	molecular_function	0.21941	1	1	70	61	20361	101115254
GO:0005342	organic acid transmembrane transporter activity	molecular_function	0.22106	1	1	70	78	20361	101117113
GO:0046943	carboxylic acid transmembrane transporter activity	molecular_function	0.22106	1	1	70	78	20361	101117113
GO:0019199	transmembrane receptor protein kinase activity	molecular_function	0.22262	1	1	70	59	20361	443161
GO:0016701	oxidoreductase activity, acting on single donors with incorporation of molecular oxygen	molecular_function	0.22282	1	1	70	68	20361	101116578
GO:0042623	ATPase activity, coupled	molecular_function	0.22286	1	2	70	199	20361	1.01123e+17
GO:0006576	cellular biogenic amine metabolic process	biological_process	0.22729	1	1	70	74	20361	101115363
GO:0044106	cellular amine metabolic process	biological_process	0.22729	1	1	70	74	20361	101115363
GO:0008173	RNA methyltransferase activity	molecular_function	0.22776	1	1	70	63	20361	101102742
GO:0015093	ferrous iron transmembrane transporter activity	molecular_function	0.23182	1	1	70	89	20361	101108467
GO:0015684	ferrous iron transport	biological_process	0.23182	1	1	70	89	20361	101108467
GO:0008514	organic anion transmembrane transporter activity	molecular_function	0.23195	1	1	70	80	20361	101117113
GO:0045259	proton-transporting ATP synthase complex	cellular_component	0.2335	1	1	70	78	20361	105608539
GO:0008080	N-acetyltransferase activity	molecular_function	0.23764	1	1	70	74	20361	101102410
GO:0009615	response to virus	biological_process	0.23921	1	1	70	58	20361	101115969
GO:0005740	mitochondrial envelope	cellular_component	0.24051	1	2	70	280	20361	1.05609e+17
GO:0006605	protein targeting	biological_process	0.24253	1	2	70	255	20361	1.01123e+17
GO:0006091	generation of precursor metabolites and energy	biological_process	0.24364	1	2	70	222	20361	1.01113e+17
GO:0004857	enzyme inhibitor activity	molecular_function	0.24451	1	2	70	253	20361	1.0111e+17
GO:0005815	microtubule organizing center	cellular_component	0.24462	1	1	70	65	20361	101116809
GO:0006754	ATP biosynthetic process	biological_process	0.24575	1	1	70	90	20361	105608539
GO:0016740	transferase activity	molecular_function	0.24663	1	14	70	2738	20361	1.01118e+122
GO:0016655	oxidoreductase activity, acting on NAD(P)H, quinone or similar compound as acceptor	molecular_function	0.24746	1	1	70	68	20361	101121477
GO:1901564	organonitrogen compound metabolic process	biological_process	0.24754	1	6	70	967	20361	1.01117e+53
GO:0005488	binding	molecular_function	0.25141	1	50	70	11924	20361	101117113,101106936,101112046,101123020,101122608,101106049,101110846,101112717,101122564,101118215,101110058,768095,101108467,101115363,101111603,101117415,101102742,101111427,101113644,443161,101110013,101115617,101111691,101102570,101104765,101116809,101119681,101115296,101109091,101107255,101103311,101115292,101116578,101101823,101114360,101103123,101115508,101113862,101116493,101103648,10111…
GO:0016705	oxidoreductase activity, acting on paired donors, with incorporation or reduction of molecular oxygen	molecular_function	0.25295	1	2	70	217	20361	101116578768095
GO:0016407	acetyltransferase activity	molecular_function	0.25518	1	1	70	82	20361	101102410
GO:0005381	iron ion transmembrane transporter activity	molecular_function	0.26257	1	1	70	95	20361	101108467
GO:0016798	hydrolase activity, acting on glycosyl bonds	molecular_function	0.26277	1	2	70	243	20361	1.01114e+17
GO:0005215	transporter activity	molecular_function	0.26315	1	9	70	1668	20361	1.01103e+80
GO:0016836	hydro-lyase activity	molecular_function	0.2652	1	1	70	81	20361	101115363
GO:0009896	positive regulation of catabolic process	biological_process	0.26561	1	1	70	72	20361	101106936
GO:0010508	positive regulation of autophagy	biological_process	0.26561	1	1	70	72	20361	101106936
GO:0031331	positive regulation of cellular catabolic process	biological_process	0.26561	1	1	70	72	20361	101106936
GO:0016043	cellular component organization	biological_process	0.26569	1	8	70	1596	20361	1.01104e+71
GO:0005179	hormone activity	molecular_function	0.26644	1	2	70	245	20361	443161101109091
GO:0046034	ATP metabolic process	biological_process	0.26756	1	1	70	100	20361	105608539
GO:0016055	Wnt receptor signaling pathway	biological_process	0.26779	1	1	70	70	20361	101115617
GO:0005515	protein binding	molecular_function	0.2683	1	29	70	6046	20361	1.01106e+257
GO:0046914	transition metal ion binding	molecular_function	0.26956	1	10	70	2042	20361	1.01111e+86
GO:0015672	monovalent inorganic cation transport	biological_process	0.2698	1	3	70	430	20361	1.05609e+26
GO:0044429	mitochondrial part	cellular_component	0.27021	1	2	70	305	20361	1.05609e+17
GO:0006914	autophagy	biological_process	0.27186	1	2	70	261	20361	1.01103e+17
GO:0043093	cytokinesis by binary fission	biological_process	0.27209	1	1	70	91	20361	101103311
GO:0009142	nucleoside triphosphate biosynthetic process	biological_process	0.27215	1	1	70	100	20361	105608539
GO:0009145	purine nucleoside triphosphate biosynthetic process	biological_process	0.27215	1	1	70	100	20361	105608539
GO:0009201	ribonucleoside triphosphate biosynthetic process	biological_process	0.27215	1	1	70	100	20361	105608539
GO:0009206	purine ribonucleoside triphosphate biosynthetic process	biological_process	0.27215	1	1	70	100	20361	105608539
GO:0015002	heme-copper terminal oxidase activity	molecular_function	0.27467	1	1	70	88	20361	101112983
GO:0045502	dynein binding	molecular_function	0.27784	1	1	70	100	20361	101106936
GO:0019048	modulation by virus of host morphology or physiology	biological_process	0.28242	1	1	70	92	20361	101118585
GO:0006826	iron ion transport	biological_process	0.28319	1	1	70	101	20361	101108467
GO:0030029	actin filament-based process	biological_process	0.28368	1	1	70	80	20361	101106936
GO:0030036	actin cytoskeleton organization	biological_process	0.28368	1	1	70	80	20361	101106936
GO:0032505	reproduction of a single-celled organism	biological_process	0.28503	1	1	70	94	20361	101103311
GO:0016579	protein deubiquitination	biological_process	0.28651	1	1	70	66	20361	101110846
GO:0070646	protein modification by small protein removal	biological_process	0.28651	1	1	70	66	20361	101110846
GO:0005783	endoplasmic reticulum	cellular_component	0.28937	1	2	70	296	20361	1.01118e+17
GO:0040011	locomotion	biological_process	0.29223	1	2	70	256	20361	1.01115e+17
GO:0005577	fibrinogen complex	cellular_component	0.29306	1	1	70	104	20361	101122564
GO:0030168	platelet activation	biological_process	0.29306	1	1	70	104	20361	101122564
GO:0000917	barrier septum assembly	biological_process	0.29333	1	1	70	97	20361	101103311
GO:0032506	cytokinetic process	biological_process	0.29333	1	1	70	97	20361	101103311
GO:0090529	cell septum assembly	biological_process	0.29333	1	1	70	97	20361	101103311
GO:0015849	organic acid transport	biological_process	0.29374	1	1	70	115	20361	101117113
GO:0046942	carboxylic acid transport	biological_process	0.29374	1	1	70	115	20361	101117113
GO:0009617	response to bacterium	biological_process	0.29396	1	1	70	88	20361	101116493
GO:0042742	defense response to bacterium	biological_process	0.29396	1	1	70	88	20361	101116493
GO:0016810	hydrolase activity, acting on carbon-nitrogen (but not peptide) bonds	molecular_function	0.2945	1	1	70	91	20361	101114027
GO:0003724	RNA helicase activity	molecular_function	0.29683	1	1	70	79	20361	101118215
GO:0043566	structure-specific DNA binding	molecular_function	0.29927	1	1	70	100	20361	101111691
GO:0004175	endopeptidase activity	molecular_function	0.29938	1	4	70	775	20361	1.01117e+35
GO:0005524	ATP binding	molecular_function	0.3003	1	10	70	1695	20361	4.43161e+86
GO:0016151	nickel cation binding	molecular_function	0.30043	1	1	70	164	20361	101103311
GO:0005741	mitochondrial outer membrane	cellular_component	0.30146	1	1	70	93	20361	101110058
GO:0031968	organelle outer membrane	cellular_component	0.30146	1	1	70	93	20361	101110058
GO:0032559	adenyl ribonucleotide binding	molecular_function	0.30183	1	10	70	1698	20361	1.0111e+86
GO:0015711	organic anion transport	biological_process	0.30362	1	1	70	117	20361	101117113
GO:0031967	organelle envelope	cellular_component	0.30469	1	2	70	313	20361	1.05609e+17
GO:0006396	RNA processing	biological_process	0.30549	1	3	70	498	20361	1.01103e+26
GO:0035639	purine ribonucleoside triphosphate binding	molecular_function	0.30728	1	11	70	2006	20361	1.01123e+95
GO:0001883	purine nucleoside binding	molecular_function	0.30875	1	11	70	2009	20361	1.01123e+95
GO:0032549	ribonucleoside binding	molecular_function	0.30875	1	11	70	2009	20361	1.01108e+95
GO:0032550	purine ribonucleoside binding	molecular_function	0.30875	1	11	70	2009	20361	1.01106e+95
GO:0032555	purine ribonucleotide binding	molecular_function	0.31023	1	11	70	2013	20361	4.43161e+95
GO:0070011	peptidase activity, acting on L-amino acid peptides	molecular_function	0.31058	1	5	70	977	20361	1.01114e+44
GO:0030554	adenyl nucleotide binding	molecular_function	0.31306	1	10	70	1727	20361	1.01118e+86
GO:0051287	NAD binding	molecular_function	0.31382	1	1	70	92	20361	101117113
GO:0022804	active transmembrane transporter activity	molecular_function	0.31435	1	2	70	241	20361	1.01117e+17
GO:0000902	cell morphogenesis	biological_process	0.31446	1	1	70	98	20361	101104475
GO:0032989	cellular component morphogenesis	biological_process	0.31446	1	1	70	98	20361	101104475
GO:0008654	phospholipid biosynthetic process	biological_process	0.31484	1	1	70	95	20361	101108821
GO:0001775	cell activation	biological_process	0.31592	1	1	70	118	20361	101122564
GO:0001882	nucleoside binding	molecular_function	0.31606	1	11	70	2020	20361	1.01123e+95
GO:0051213	dioxygenase activity	molecular_function	0.31728	1	1	70	87	20361	101116578
GO:0019954	asexual reproduction	biological_process	0.31947	1	1	70	104	20361	101103311
GO:0006643	membrane lipid metabolic process	biological_process	0.31978	1	1	70	99	20361	101114027
GO:0050662	coenzyme binding	molecular_function	0.32142	1	2	70	289	20361	1.0111e+17
GO:0005525	GTP binding	molecular_function	0.32147	1	3	70	554	20361	1.01108e+26
GO:0044003	modification by symbiont of host morphology or physiology	biological_process	0.32176	1	1	70	102	20361	101118585
GO:0017076	purine nucleotide binding	molecular_function	0.32183	1	11	70	2043	20361	1.01115e+95
GO:0042254	ribosome biogenesis	biological_process	0.32185	1	1	70	122	20361	101108732
GO:0051817	modification of morphology or physiology of other organism involved in symbiotic interaction	biological_process	0.32257	1	1	70	103	20361	101118585
GO:0032553	ribonucleotide binding	molecular_function	0.32382	1	11	70	2039	20361	1.01112e+95
GO:0032561	guanyl ribonucleotide binding	molecular_function	0.32465	1	3	70	558	20361	1.01115e+26
GO:0016482	cytoplasmic transport	biological_process	0.32517	1	2	70	316	20361	1.01106e+17
GO:0030246	carbohydrate binding	molecular_function	0.32585	1	1	70	94	20361	101110058
GO:0019001	guanyl nucleotide binding	molecular_function	0.32873	1	3	70	560	20361	1.01118e+26
GO:0043565	sequence-specific DNA binding	molecular_function	0.33535	1	3	70	520	20361	1.01103e+26
GO:0035821	modification of morphology or physiology of other organism	biological_process	0.3369	1	1	70	108	20361	101118585
GO:0016835	carbon-oxygen lyase activity	molecular_function	0.33817	1	1	70	103	20361	101115363
GO:0042451	purine nucleoside biosynthetic process	biological_process	0.3384	1	1	70	125	20361	105608539
GO:0046129	purine ribonucleoside biosynthetic process	biological_process	0.3384	1	1	70	125	20361	105608539
GO:0008168	methyltransferase activity	molecular_function	0.3391	1	2	70	310	20361	1.01105e+17
GO:0022402	cell cycle process	biological_process	0.34129	1	2	70	339	20361	1.01117e+17
GO:0045333	cellular respiration	biological_process	0.3422	1	1	70	103	20361	101121477
GO:0042803	protein homodimerization activity	molecular_function	0.34222	1	1	70	128	20361	101106936
GO:0000166	nucleotide binding	molecular_function	0.34336	1	12	70	2299	20361	4.43161e+104
GO:1901265	nucleoside phosphate binding	molecular_function	0.34336	1	12	70	2299	20361	1.01118e+104
GO:0006629	lipid metabolic process	biological_process	0.34347	1	3	70	499	20361	1.01114e+26
GO:0031975	envelope	cellular_component	0.34684	1	2	70	338	20361	1.0111e+17
GO:0046983	protein dimerization activity	molecular_function	0.34771	1	2	70	348	20361	1.01112e+17
GO:0043412	macromolecule modification	biological_process	0.34806	1	8	70	1547	20361	1.0111e+68
GO:0010506	regulation of autophagy	biological_process	0.35073	1	1	70	94	20361	101106936
GO:0051179	localization	biological_process	0.35119	1	14	70	2998	20361	1.0111e+125
GO:0000910	cytokinesis	biological_process	0.35236	1	1	70	113	20361	101103311
GO:0034220	ion transmembrane transport	biological_process	0.35391	1	2	70	336	20361	1.05609e+17
GO:0022613	ribonucleoprotein complex biogenesis	biological_process	0.35681	1	1	70	131	20361	101108732
GO:0008081	phosphoric diester hydrolase activity	molecular_function	0.35947	1	1	70	76	20361	101114027
GO:0008855	exodeoxyribonuclease VII activity	molecular_function	0.36154	1	1	70	110	20361	101115969
GO:0008270	zinc ion binding	molecular_function	0.36165	1	8	70	1672	20361	1.01111e+71
GO:0030674	protein binding, bridging	molecular_function	0.36289	1	1	70	124	20361	101122564
GO:0060090	binding, bridging	molecular_function	0.36289	1	1	70	124	20361	101122564
GO:0016741	transferase activity, transferring one-carbon groups	molecular_function	0.36419	1	2	70	323	20361	1.01105e+17
GO:0008233	peptidase activity	molecular_function	0.36545	1	5	70	1044	20361	1.01114e+44
GO:0005694	chromosome	cellular_component	0.36629	1	2	70	338	20361	1.01117e+17
GO:0007596	blood coagulation	biological_process	0.36639	1	1	70	130	20361	101122564
GO:0051704	multi-organism process	biological_process	0.36694	1	6	70	1257	20361	1.01117e+53
GO:0033177	proton-transporting two-sector ATPase complex, proton-transporting domain	cellular_component	0.36778	1	1	70	126	20361	105608539
GO:0036094	small molecule binding	molecular_function	0.36799	1	12	70	2343	20361	1.01115e+104
GO:0004529	exodeoxyribonuclease activity	molecular_function	0.36803	1	1	70	113	20361	101115969
GO:0016895	exodeoxyribonuclease activity, producing 5-phosphomonoesters	molecular_function	0.36803	1	1	70	113	20361	101115969
GO:0009163	nucleoside biosynthetic process	biological_process	0.36914	1	1	70	134	20361	105608539
GO:0042455	ribonucleoside biosynthetic process	biological_process	0.36914	1	1	70	134	20361	105608539
GO:0046915	transition metal ion transmembrane transporter activity	molecular_function	0.36928	1	1	70	138	20361	101108467
GO:1901659	glycosyl compound biosynthetic process	biological_process	0.36962	1	1	70	135	20361	105608539
GO:0015980	energy derivation by oxidation of organic compounds	biological_process	0.36986	1	1	70	112	20361	101121477
GO:0051258	protein polymerization	biological_process	0.37145	1	1	70	141	20361	101122564
GO:0016879	ligase activity, forming carbon-nitrogen bonds	molecular_function	0.37366	1	2	70	272	20361	1.01118e+17
GO:0006814	sodium ion transport	biological_process	0.3742	1	1	70	95	20361	101112983
GO:0044255	cellular lipid metabolic process	biological_process	0.37503	1	2	70	304	20361	1.01109e+17
GO:0004866	endopeptidase inhibitor activity	molecular_function	0.38191	1	1	70	127	20361	101115508
GO:0061135	endopeptidase regulator activity	molecular_function	0.38191	1	1	70	127	20361	101115508
GO:0015291	secondary active transmembrane transporter activity	molecular_function	0.38296	1	1	70	95	20361	101117113
GO:0009144	purine nucleoside triphosphate metabolic process	biological_process	0.38458	1	1	70	132	20361	105608539
GO:0009199	ribonucleoside triphosphate metabolic process	biological_process	0.38458	1	1	70	132	20361	105608539
GO:0009205	purine ribonucleoside triphosphate metabolic process	biological_process	0.38458	1	1	70	132	20361	105608539
GO:0044765	single-organism transport	biological_process	0.38489	1	10	70	2155	20361	1.0111e+89
GO:0090407	organophosphate biosynthetic process	biological_process	0.39124	1	2	70	336	20361	1.01109e+17
GO:0008092	cytoskeletal protein binding	molecular_function	0.39172	1	3	70	502	20361	1.01118e+26
GO:0000152	nuclear ubiquitin ligase complex	cellular_component	0.39459	1	1	70	116	20361	101112717
GO:0005680	anaphase-promoting complex	cellular_component	0.39459	1	1	70	116	20361	101112717
GO:0031461	cullin-RING ubiquitin ligase complex	cellular_component	0.39459	1	1	70	116	20361	101112717
GO:0043234	protein complex	cellular_component	0.39578	1	9	70	2052	20361	1.05609e+80
GO:0009141	nucleoside triphosphate metabolic process	biological_process	0.39797	1	1	70	142	20361	105608539
GO:0005743	mitochondrial inner membrane	cellular_component	0.39926	1	1	70	157	20361	105608539
GO:0043168	anion binding	molecular_function	0.40106	1	12	70	2371	20361	1.01114e+104
GO:0000041	transition metal ion transport	biological_process	0.40216	1	1	70	156	20361	101108467
GO:0000151	ubiquitin ligase complex	cellular_component	0.40373	1	1	70	118	20361	101112717
GO:0007599	hemostasis	biological_process	0.40608	1	1	70	153	20361	101122564
GO:0050817	coagulation	biological_process	0.40608	1	1	70	153	20361	101122564
GO:0050878	regulation of body fluid levels	biological_process	0.40608	1	1	70	153	20361	101122564
GO:0010941	regulation of cell death	biological_process	0.40704	1	1	70	134	20361	101118585
GO:0042981	regulation of apoptotic process	biological_process	0.40704	1	1	70	134	20361	101118585
GO:0043067	regulation of programmed cell death	biological_process	0.40704	1	1	70	134	20361	101118585
GO:0044403	symbiosis, encompassing mutualism through parasitism	biological_process	0.40812	1	3	70	611	20361	1.01117e+26
GO:0008509	anion transmembrane transporter activity	molecular_function	0.41105	1	1	70	140	20361	101117113
GO:0001076	RNA polymerase II transcription factor binding transcription factor activity	molecular_function	0.41192	1	1	70	135	20361	101119681
GO:0001104	RNA polymerase II transcription cofactor activity	molecular_function	0.41192	1	1	70	135	20361	101119681
GO:0044419	interspecies interaction between organisms	biological_process	0.41412	1	3	70	615	20361	1.01119e+26
GO:0006807	nitrogen compound metabolic process	biological_process	0.41422	1	19	70	4608	20361	1.01115e+170
GO:0016796	exonuclease activity, active with either ribo- or deoxyribonucleic acids and producing 5-phosphomonoesters	molecular_function	0.41518	1	1	70	128	20361	101115969
GO:0016592	mediator complex	cellular_component	0.41739	1	1	70	137	20361	101119681
GO:0015081	sodium ion transmembrane transporter activity	molecular_function	0.41794	1	1	70	110	20361	101112983
GO:0005886	plasma membrane	cellular_component	0.41819	1	2	70	371	20361	1.01117e+17
GO:0019899	enzyme binding	molecular_function	0.41931	1	1	70	115	20361	101103311
GO:0051301	cell division	biological_process	0.42412	1	1	70	145	20361	101103311
GO:0042060	wound healing	biological_process	0.42667	1	1	70	170	20361	101122564
GO:0008017	microtubule binding	molecular_function	0.42733	1	1	70	125	20361	101122564
GO:0019866	organelle inner membrane	cellular_component	0.42749	1	1	70	164	20361	105608539
GO:0042626	ATPase activity, coupled to transmembrane movement of substances	molecular_function	0.43539	1	1	70	121	20361	101122868
GO:0043492	ATPase activity, coupled to movement of substances	molecular_function	0.43539	1	1	70	121	20361	101122868
GO:0003924	GTPase activity	molecular_function	0.43652	1	2	70	406	20361	1.01115e+17
GO:0009152	purine ribonucleotide biosynthetic process	biological_process	0.43664	1	1	70	152	20361	105608539
GO:0008150	biological_process	biological_process	0.43841	1	54	70	15203	20361	101109858,101121477,101115254,101108732,101113973,101117988,101114027,105608539,101108891,101113862,101122868,101116493,101115296,101107255,101115292,101103311,101116578,101114360,101103123,101115508,443161,101110013,101115617,101111691,101104475,101107038,101104765,101116809,101115777,101119681,101116024,101117415,101111427,101102742,101112983,101113644,101118585,101110058,768095,101108467,10111…
GO:0016667	oxidoreductase activity, acting on a sulfur group of donors	molecular_function	0.44047	1	1	70	153	20361	101117988
GO:0005975	carbohydrate metabolic process	biological_process	0.44311	1	3	70	608	20361	1.01114e+26
GO:0070647	protein modification by small protein conjugation or removal	biological_process	0.44356	1	1	70	132	20361	101110846
GO:0042278	purine nucleoside metabolic process	biological_process	0.44408	1	1	70	160	20361	105608539
GO:0046128	purine ribonucleoside metabolic process	biological_process	0.44408	1	1	70	160	20361	105608539
GO:0020037	heme binding	molecular_function	0.44523	1	1	70	176	20361	768095
GO:0015079	potassium ion transmembrane transporter activity	molecular_function	0.44557	1	1	70	132	20361	101122868
GO:0016020	membrane	cellular_component	0.44565	1	24	70	6737	20361	1.0111e+212
GO:0006813	potassium ion transport	biological_process	0.4457	1	1	70	132	20361	101122868
GO:0006164	purine nucleotide biosynthetic process	biological_process	0.44686	1	1	70	159	20361	105608539
GO:0009260	ribonucleotide biosynthetic process	biological_process	0.44799	1	1	70	155	20361	105608539
GO:0046390	ribose phosphate biosynthetic process	biological_process	0.44799	1	1	70	155	20361	105608539
GO:0072509	divalent inorganic cation transmembrane transporter activity	molecular_function	0.44839	1	1	70	168	20361	101108467
GO:0008238	exopeptidase activity	molecular_function	0.44878	1	1	70	130	20361	101112477
GO:0015399	primary active transmembrane transporter activity	molecular_function	0.45086	1	1	70	129	20361	101122868
GO:0015405	P-P-bond-hydrolysis-driven transmembrane transporter activity	molecular_function	0.45086	1	1	70	129	20361	101122868
GO:0005739	mitochondrion	cellular_component	0.45222	1	2	70	431	20361	1.05609e+17
GO:0004518	nuclease activity	molecular_function	0.45227	1	2	70	370	20361	1.01102e+17
GO:0000775	chromosome, centromeric region	cellular_component	0.45617	1	1	70	170	20361	101116578
GO:0016310	phosphorylation	biological_process	0.45743	1	4	70	695	20361	1.01114e+32
GO:0042802	identical protein binding	molecular_function	0.45864	1	1	70	166	20361	101106936
GO:0072522	purine-containing compound biosynthetic process	biological_process	0.45942	1	1	70	167	20361	105608539
GO:0031329	regulation of cellular catabolic process	biological_process	0.4614	1	1	70	130	20361	101106936
GO:0046906	tetrapyrrole binding	molecular_function	0.46449	1	1	70	185	20361	768095
GO:0000226	microtubule cytoskeleton organization	biological_process	0.46487	1	1	70	145	20361	101116809
GO:0009611	response to wounding	biological_process	0.4665	1	1	70	193	20361	101122564
GO:0009894	regulation of catabolic process	biological_process	0.46698	1	1	70	133	20361	101106936
GO:0044238	primary metabolic process	biological_process	0.46948	1	29	70	7653	20361	1.01115e+257
GO:0006259	DNA metabolic process	biological_process	0.46972	1	5	70	1226	20361	1.01106e+44
GO:0009119	ribonucleoside metabolic process	biological_process	0.4705	1	1	70	170	20361	105608539
GO:0006357	regulation of transcription from RNA polymerase II promoter	biological_process	0.47209	1	1	70	169	20361	101119681
GO:0043231	intracellular membrane-bounded organelle	cellular_component	0.47404	1	12	70	2999	20361	1.0112e+107
GO:0043227	membrane-bounded organelle	cellular_component	0.47514	1	12	70	3000	20361	1.0112e+107
GO:0030414	peptidase inhibitor activity	molecular_function	0.47559	1	1	70	165	20361	101115508
GO:0061134	peptidase regulator activity	molecular_function	0.47559	1	1	70	165	20361	101115508
GO:0006915	apoptotic process	biological_process	0.4756	1	1	70	177	20361	101118585
GO:0012501	programmed cell death	biological_process	0.4756	1	1	70	177	20361	101118585
GO:0071704	organic substance metabolic process	biological_process	0.47759	1	30	70	7932	20361	1.01114e+266
GO:0043167	ion binding	molecular_function	0.47829	1	24	70	5471	20361	1.01114e+209
GO:0003676	nucleic acid binding	molecular_function	0.48087	1	14	70	3829	20361	1.05609e+125
GO:0016247	channel regulator activity	molecular_function	0.48164	1	1	70	148	20361	101110013
GO:0015631	tubulin binding	molecular_function	0.48492	1	1	70	152	20361	101122564
GO:0006644	phospholipid metabolic process	biological_process	0.48731	1	1	70	159	20361	101108821
GO:0004536	deoxyribonuclease activity	molecular_function	0.48823	1	1	70	155	20361	101115969
GO:0005506	iron ion binding	molecular_function	0.50284	1	1	70	224	20361	768095
GO:0006508	proteolysis	biological_process	0.5044	1	3	70	769	20361	1.01116e+26
GO:0005102	receptor binding	molecular_function	0.51591	1	3	70	759	20361	1.01109e+23
GO:0006820	anion transport	biological_process	0.51615	1	1	70	198	20361	101117113
GO:0006810	transport	biological_process	0.5163	1	12	70	2839	20361	1.01123e+107
GO:0051234	establishment of localization	biological_process	0.51852	1	12	70	2845	20361	1.01107e+107
GO:0043228	non-membrane-bounded organelle	cellular_component	0.5192	1	5	70	1654	20361	1.01117e+44
GO:0043232	intracellular non-membrane-bounded organelle	cellular_component	0.5192	1	5	70	1654	20361	1.01118e+44
GO:0016469	proton-transporting two-sector ATPase complex	cellular_component	0.52109	1	1	70	192	20361	105608539
GO:0016651	oxidoreductase activity, acting on NAD(P)H	molecular_function	0.52351	1	1	70	174	20361	101121477
GO:0009893	positive regulation of metabolic process	biological_process	0.52447	1	1	70	177	20361	101106936
GO:0031325	positive regulation of cellular metabolic process	biological_process	0.52447	1	1	70	177	20361	101106936
GO:0044430	cytoskeletal part	cellular_component	0.52642	1	2	70	469	20361	1.01118e+17
GO:0006520	cellular amino acid metabolic process	biological_process	0.52706	1	2	70	335	20361	1.01114e+17
GO:0009653	anatomical structure morphogenesis	biological_process	0.52811	1	1	70	197	20361	101104475
GO:0009150	purine ribonucleotide metabolic process	biological_process	0.53087	1	1	70	188	20361	105608539
GO:1901605	alpha-amino acid metabolic process	biological_process	0.53208	1	1	70	156	20361	101115363
GO:0008134	transcription factor binding	molecular_function	0.53677	1	1	70	190	20361	101106936
GO:0005615	extracellular space	cellular_component	0.53805	1	1	70	200	20361	101122564
GO:0006818	hydrogen transport	biological_process	0.53986	1	1	70	206	20361	105608539
GO:0015992	proton transport	biological_process	0.53986	1	1	70	206	20361	105608539
GO:0009259	ribonucleotide metabolic process	biological_process	0.54035	1	1	70	191	20361	105608539
GO:0019693	ribose phosphate metabolic process	biological_process	0.54035	1	1	70	191	20361	105608539
GO:0016853	isomerase activity	molecular_function	0.54187	1	1	70	220	20361	101117988
GO:0009116	nucleoside metabolic process	biological_process	0.54398	1	1	70	209	20361	105608539
GO:1901657	glycosyl compound metabolic process	biological_process	0.54433	1	1	70	210	20361	105608539
GO:0007010	cytoskeleton organization	biological_process	0.54448	1	2	70	426	20361	1.01117e+17
GO:0000989	transcription factor binding transcription factor activity	molecular_function	0.5447	1	1	70	195	20361	101119681
GO:0003712	transcription cofactor activity	molecular_function	0.5447	1	1	70	195	20361	101119681
GO:0032991	macromolecular complex	cellular_component	0.54781	1	10	70	2979	20361	1.01106e+89
GO:0016820	hydrolase activity, acting on acid anhydrides, catalyzing transmembrane movement of substances	molecular_function	0.54843	1	1	70	168	20361	101122868
GO:0048523	negative regulation of cellular process	biological_process	0.55096	1	1	70	210	20361	101118585
GO:0044425	membrane part	cellular_component	0.55264	1	15	70	4795	20361	1.01113e+134
GO:0051716	cellular response to stimulus	biological_process	0.56079	1	12	70	4042	20361	1.01114e+104
GO:0006163	purine nucleotide metabolic process	biological_process	0.56084	1	1	70	208	20361	105608539
GO:0006796	phosphate-containing compound metabolic process	biological_process	0.56135	1	6	70	1287	20361	1.01121e+50
GO:0004222	metalloendopeptidase activity	molecular_function	0.5614	1	1	70	176	20361	101115508
GO:0044763	single-organism cellular process	biological_process	0.56275	1	25	70	7273	20361	1.01115e+221
GO:0044459	plasma membrane part	cellular_component	0.56993	1	1	70	214	20361	101116809
GO:0044699	single-organism process	biological_process	0.57032	1	28	70	8130	20361	1.01115e+248
GO:0009165	nucleotide biosynthetic process	biological_process	0.57045	1	1	70	220	20361	105608539
GO:1901293	nucleoside phosphate biosynthetic process	biological_process	0.57045	1	1	70	220	20361	105608539
GO:0051276	chromosome organization	biological_process	0.57071	1	1	70	218	20361	101106049
GO:0072521	purine-containing compound metabolic process	biological_process	0.57085	1	1	70	216	20361	105608539
GO:0006793	phosphorus metabolic process	biological_process	0.5738	1	6	70	1299	20361	1.05609e+50
GO:0044446	intracellular organelle part	cellular_component	0.58038	1	7	70	1890	20361	1.0112e+62
GO:0007049	cell cycle	biological_process	0.58319	1	2	70	523	20361	1.01117e+17
GO:0034613	cellular protein localization	biological_process	0.58366	1	3	70	697	20361	1.01106e+26
GO:0070727	cellular macromolecule localization	biological_process	0.58366	1	3	70	697	20361	1.01106e+26
GO:0016779	nucleotidyltransferase activity	molecular_function	0.58402	1	2	70	504	20361	1.01114e+17
GO:0005856	cytoskeleton	cellular_component	0.58759	1	2	70	517	20361	1.01117e+17
GO:0044422	organelle part	cellular_component	0.58848	1	7	70	1902	20361	1.01117e+62
GO:0055085	transmembrane transport	biological_process	0.59127	1	4	70	946	20361	1.05609e+35
GO:0004842	ubiquitin-protein ligase activity	molecular_function	0.59886	1	1	70	182	20361	101112717
GO:0019787	small conjugating protein ligase activity	molecular_function	0.59886	1	1	70	182	20361	101112717
GO:0016772	transferase activity, transferring phosphorus-containing groups	molecular_function	0.60005	1	7	70	1663	20361	1.01116e+59
GO:0002376	immune system process	biological_process	0.60338	1	1	70	357	20361	101115969
GO:0048869	cellular developmental process	biological_process	0.60525	1	1	70	258	20361	101104475
GO:0000988	protein binding transcription factor activity	molecular_function	0.61139	1	1	70	230	20361	101119681
GO:0016874	ligase activity	molecular_function	0.6156	1	2	70	409	20361	1.01118e+17
GO:0043229	intracellular organelle	cellular_component	0.61619	1	14	70	4225	20361	1.01106e+125
GO:1901360	organic cyclic compound metabolic process	biological_process	0.61678	1	16	70	4337	20361	1.01115e+143
GO:0043226	organelle	cellular_component	0.61714	1	14	70	4226	20361	1.01109e+125
GO:1901363	heterocyclic compound binding	molecular_function	0.61835	1	21	70	5697	20361	1.01109e+182
GO:0097159	organic cyclic compound binding	molecular_function	0.61919	1	21	70	5698	20361	1.01107e+182
GO:0019637	organophosphate metabolic process	biological_process	0.62117	1	2	70	504	20361	1.01109e+17
GO:0006468	protein phosphorylation	biological_process	0.62275	1	3	70	617	20361	1.01114e+23
GO:0032502	developmental process	biological_process	0.62311	1	2	70	579	20361	1.01104e+17
GO:0016032	viral process	biological_process	0.62818	1	2	70	567	20361	1.01115e+17
GO:0030529	ribonucleoprotein complex	cellular_component	0.63112	1	2	70	972	20361	1.05609e+17
GO:0016788	hydrolase activity, acting on ester bonds	molecular_function	0.63268	1	4	70	926	20361	1.01116e+35
GO:0031012	extracellular matrix	cellular_component	0.64004	1	1	70	220	20361	101114360
GO:0006366	transcription from RNA polymerase II promoter	biological_process	0.64079	1	1	70	262	20361	101119681
GO:0071702	organic substance transport	biological_process	0.64309	1	4	70	1093	20361	1.01106e+35
GO:0044427	chromosomal part	cellular_component	0.64538	1	1	70	287	20361	101116578
GO:0048519	negative regulation of biological process	biological_process	0.64678	1	1	70	253	20361	101118585
GO:0019058	viral infectious cycle	biological_process	0.64968	1	1	70	293	20361	101115254
GO:0044767	single-organism developmental process	biological_process	0.65583	1	1	70	273	20361	101104475
GO:0048856	anatomical structure development	biological_process	0.66349	1	1	70	297	20361	101104475
GO:0016881	acid-amino acid ligase activity	molecular_function	0.66526	1	1	70	218	20361	101112717
GO:0019752	carboxylic acid metabolic process	biological_process	0.66818	1	2	70	446	20361	1.01115e+17
GO:0004674	protein serine/threonine kinase activity	molecular_function	0.66897	1	1	70	197	20361	443161
GO:0008237	metallopeptidase activity	molecular_function	0.66957	1	1	70	223	20361	101115508
GO:0065008	regulation of biological quality	biological_process	0.67791	1	2	70	631	20361	1.01119e+17
GO:0044764	multi-organism cellular process	biological_process	0.67814	1	2	70	620	20361	1.01119e+17
GO:0005634	nucleus	cellular_component	0.67885	1	7	70	2025	20361	1.01117e+62
GO:0071944	cell periphery	cellular_component	0.67892	1	2	70	587	20361	1.01117e+17
GO:0031090	organelle membrane	cellular_component	0.68054	1	2	70	615	20361	1.05609e+17
GO:0043436	oxoacid metabolic process	biological_process	0.68496	1	2	70	463	20361	1.01114e+17
GO:0044248	cellular catabolic process	biological_process	0.68823	1	2	70	573	20361	1.01107e+17
GO:0009117	nucleotide metabolic process	biological_process	0.68879	1	1	70	297	20361	105608539
GO:0006082	organic acid metabolic process	biological_process	0.69102	1	2	70	470	20361	1.01115e+17
GO:0043623	cellular protein complex assembly	biological_process	0.69515	1	1	70	305	20361	101122564
GO:0008104	protein localization	biological_process	0.69883	1	3	70	847	20361	1.01123e+26
GO:0006753	nucleoside phosphate metabolic process	biological_process	0.6992	1	1	70	303	20361	105608539
GO:0046483	heterocycle metabolic process	biological_process	0.70144	1	15	70	4278	20361	1.0112e+134
GO:0006725	cellular aromatic compound metabolic process	biological_process	0.7019	1	15	70	4289	20361	1.0112e+134
GO:0003677	DNA binding	molecular_function	0.70546	1	8	70	2483	20361	1.01123e+71
GO:0048522	positive regulation of cellular process	biological_process	0.70606	1	1	70	306	20361	101106936
GO:0004672	protein kinase activity	molecular_function	0.707	1	3	70	712	20361	1.01114e+23
GO:0006996	organelle organization	biological_process	0.71097	1	3	70	915	20361	1.01117e+26
GO:0019012	virion	cellular_component	0.71442	1	2	70	663	20361	1.01106e+17
GO:0090304	nucleic acid metabolic process	biological_process	0.71511	1	13	70	3796	20361	1.0112e+116
GO:0030234	enzyme regulator activity	molecular_function	0.72361	1	2	70	588	20361	1.0111e+17
GO:0034641	cellular nitrogen compound metabolic process	biological_process	0.72625	1	15	70	4359	20361	1.0112e+134
GO:0006886	intracellular protein transport	biological_process	0.72798	1	2	70	596	20361	1.01123e+17
GO:0005654	nucleoplasm	cellular_component	0.72829	1	1	70	334	20361	101119681
GO:0044451	nucleoplasm part	cellular_component	0.72829	1	1	70	334	20361	101119681
GO:0007275	multicellular organismal development	biological_process	0.73169	1	1	70	350	20361	101117675
GO:0048518	positive regulation of biological process	biological_process	0.733	1	1	70	337	20361	101106936
GO:0006139	nucleobase-containing compound metabolic process	biological_process	0.73455	1	14	70	4120	20361	1.01118e+125
GO:0016070	RNA metabolic process	biological_process	0.74162	1	10	70	3020	20361	1.0112e+89
GO:0016301	kinase activity	molecular_function	0.74369	1	4	70	1088	20361	4.43161e+32
GO:0044707	single-multicellular organism process	biological_process	0.75098	1	2	70	776	20361	1.01118e+17
GO:0006464	cellular protein modification process	biological_process	0.75278	1	5	70	1419	20361	1.05609e+41
GO:0036211	protein modification process	biological_process	0.75278	1	5	70	1419	20361	1.01111e+41
GO:0005198	structural molecule activity	molecular_function	0.75772	1	3	70	1453	20361	1.05609e+26
GO:0055086	nucleobase-containing small molecule metabolic process	biological_process	0.75796	1	1	70	353	20361	105608539
GO:0060589	nucleoside-triphosphatase regulator activity	molecular_function	0.75969	1	1	70	278	20361	101110013
GO:0044428	nuclear part	cellular_component	0.76096	1	2	70	677	20361	1.01113e+17
GO:0044424	intracellular part	cellular_component	0.76152	1	16	70	5082	20361	1.01117e+143
GO:0034622	cellular macromolecular complex assembly	biological_process	0.76285	1	1	70	385	20361	101122564
GO:0050896	response to stimulus	biological_process	0.76426	1	13	70	4900	20361	1.01117e+113
GO:0044281	small molecule metabolic process	biological_process	0.7693	1	3	70	890	20361	1.01114e+26
GO:0051641	cellular localization	biological_process	0.77605	1	3	70	958	20361	1.01117e+26
GO:0046872	metal ion binding	molecular_function	0.7769	1	12	70	3438	20361	1.01114e+104
GO:0043169	cation binding	molecular_function	0.78266	1	12	70	3456	20361	1.01103e+104
GO:0019028	viral capsid	cellular_component	0.78356	1	1	70	420	20361	101105760
GO:0009056	catabolic process	biological_process	0.78399	1	2	70	703	20361	1.01103e+17
GO:0033036	macromolecule localization	biological_process	0.7909	1	3	70	1008	20361	1.01117e+26
GO:2001141	regulation of RNA biosynthetic process	biological_process	0.79355	1	6	70	2022	20361	1.01117e+53
GO:0051252	regulation of RNA metabolic process	biological_process	0.79412	1	6	70	2025	20361	1.01107e+53
GO:1901137	carbohydrate derivative biosynthetic process	biological_process	0.79553	1	1	70	390	20361	105608539
GO:0003735	structural constituent of ribosome	molecular_function	0.79974	1	1	70	831	20361	105608539
GO:0044237	cellular metabolic process	biological_process	0.80599	1	24	70	7223	20361	1.01114e+212
GO:0010556	regulation of macromolecule biosynthetic process	biological_process	0.80603	1	6	70	2065	20361	1.01107e+53
GO:0031326	regulation of cellular biosynthetic process	biological_process	0.80603	1	6	70	2065	20361	1.0112e+53
GO:0009889	regulation of biosynthetic process	biological_process	0.80611	1	6	70	2066	20361	1.01112e+53
GO:0005737	cytoplasm	cellular_component	0.80884	1	7	70	2679	20361	1.01117e+62
GO:0010468	regulation of gene expression	biological_process	0.81068	1	6	70	2079	20361	1.01117e+53
GO:0016021	integral to membrane	cellular_component	0.81235	1	10	70	4128	20361	1.01123e+89
GO:0005840	ribosome	cellular_component	0.81244	1	1	70	840	20361	105608539
GO:0043170	macromolecule metabolic process	biological_process	0.81286	1	21	70	6637	20361	1.05609e+185
GO:0019219	regulation of nucleobase-containing compound metabolic process	biological_process	0.81513	1	6	70	2073	20361	1.01107e+53
GO:0051171	regulation of nitrogen compound metabolic process	biological_process	0.81513	1	6	70	2073	20361	1.01117e+53
GO:0007166	cell surface receptor signaling pathway	biological_process	0.81616	1	3	70	2211	20361	1.01123e+26
GO:0000003	reproduction	biological_process	0.8169	1	1	70	453	20361	101103311
GO:0031224	intrinsic to membrane	cellular_component	0.81775	1	10	70	4149	20361	1.01117e+89
GO:0007155	cell adhesion	biological_process	0.82168	1	1	70	388	20361	101114360
GO:0022610	biological adhesion	biological_process	0.82456	1	1	70	396	20361	101114360
GO:0016192	vesicle-mediated transport	biological_process	0.82657	1	1	70	395	20361	101106936
GO:0004871	signal transducer activity	molecular_function	0.82785	1	3	70	2206	20361	4.43161e+23
GO:0060089	molecular transducer activity	molecular_function	0.82785	1	3	70	2206	20361	1.01123e+23
GO:0060255	regulation of macromolecule metabolic process	biological_process	0.82976	1	6	70	2125	20361	1.01117e+53
GO:0001071	nucleic acid binding transcription factor activity	molecular_function	0.83046	1	2	70	804	20361	1.01103e+17
GO:0003700	sequence-specific DNA binding transcription factor activity	molecular_function	0.83046	1	2	70	804	20361	1.01103e+17
GO:0032501	multicellular organismal process	biological_process	0.83081	1	2	70	907	20361	1.01118e+17
GO:0006260	DNA replication	biological_process	0.83419	1	1	70	447	20361	101103311
GO:0015031	protein transport	biological_process	0.83442	1	2	70	758	20361	1.01106e+17
GO:0045184	establishment of protein localization	biological_process	0.83596	1	2	70	762	20361	1.01106e+17
GO:0046907	intracellular transport	biological_process	0.83656	1	2	70	763	20361	1.01123e+17
GO:0016773	phosphotransferase activity, alcohol group as acceptor	molecular_function	0.83804	1	3	70	914	20361	1.01114e+23
GO:0080090	regulation of primary metabolic process	biological_process	0.83891	1	6	70	2135	20361	1.01112e+53
GO:0007165	signal transduction	biological_process	0.83916	1	8	70	3563	20361	1.01114e+68
GO:0031981	nuclear lumen	cellular_component	0.84097	1	1	70	470	20361	101119681
GO:0009405	pathogenesis	biological_process	0.84295	1	1	70	442	20361	101115363
GO:0007264	small GTPase mediated signal transduction	biological_process	0.84388	1	1	70	417	20361	101108467
GO:0005622	intracellular	cellular_component	0.84529	1	16	70	5450	20361	1.01118e+143
GO:0044700	single organism signaling	biological_process	0.84635	1	8	70	3585	20361	1.01117e+68
GO:0023052	signaling	biological_process	0.84948	1	8	70	3591	20361	4.43161e+68
GO:1901362	organic cyclic compound biosynthetic process	biological_process	0.85302	1	8	70	2821	20361	1.0112e+71
GO:0043233	organelle lumen	cellular_component	0.85391	1	1	70	497	20361	101119681
GO:0070013	intracellular organelle lumen	cellular_component	0.85391	1	1	70	497	20361	101119681
GO:0031974	membrane-enclosed lumen	cellular_component	0.85588	1	1	70	504	20361	101119681
GO:0044260	cellular macromolecule metabolic process	biological_process	0.85836	1	18	70	5916	20361	1.01112e+158
GO:0007154	cell communication	biological_process	0.85875	1	8	70	3632	20361	4.43161e+68
GO:0005575	cellular_component	cellular_component	0.85886	1	36	70	11755	20361	101109858,101115254,101108732,105608539,101114027,101117988,101108891,101113862,101122868,101109091,101115296,101103311,101114360,101103123,101116578,101110013,443161,101115617,101116809,101107038,101119681,101119771,101111603,101117415,101112983,101110058,101108467,101115363,101102026,101122564,101112717,101118215,101105760,101117113,101108821,101106049
GO:0010467	gene expression	biological_process	0.86105	1	10	70	3802	20361	1.01107e+89
GO:0004888	transmembrane signaling receptor activity	molecular_function	0.86459	1	2	70	1947	20361	443161101122868
GO:0031323	regulation of cellular metabolic process	biological_process	0.86512	1	6	70	2209	20361	1.01115e+53
GO:0007186	G-protein coupled receptor signaling pathway	biological_process	0.86609	1	2	70	2007	20361	1.01123e+17
GO:0005623	cell	cellular_component	0.8661	1	17	70	5839	20361	1.0111e+152
GO:0044464	cell part	cellular_component	0.8661	1	17	70	5839	20361	1.01117e+152
GO:0042578	phosphoric ester hydrolase activity	molecular_function	0.86681	1	1	70	377	20361	101114027
GO:0005576	extracellular region	cellular_component	0.8669	1	4	70	1623	20361	1.01115e+35
GO:0044421	extracellular region part	cellular_component	0.87148	1	1	70	482	20361	101122564
GO:0034654	nucleobase-containing compound biosynthetic process	biological_process	0.87817	1	7	70	2626	20361	1.01115e+62
GO:0051649	establishment of localization in cell	biological_process	0.87989	1	2	70	862	20361	1.01123e+17
GO:0050794	regulation of cellular process	biological_process	0.88326	1	15	70	5809	20361	1.01123e+131
GO:0005216	ion channel activity	molecular_function	0.88771	1	1	70	469	20361	101103123
GO:0022838	substrate-specific channel activity	molecular_function	0.88771	1	1	70	469	20361	101103123
GO:0015267	channel activity	molecular_function	0.88929	1	1	70	472	20361	101103123
GO:0022803	passive transmembrane transporter activity	molecular_function	0.88929	1	1	70	472	20361	101103123
GO:0038023	signaling receptor activity	molecular_function	0.88986	1	2	70	2000	20361	101122868443161
GO:0019222	regulation of metabolic process	biological_process	0.89059	1	6	70	2300	20361	1.01107e+53
GO:0006355	regulation of transcription, DNA-dependent	biological_process	0.89371	1	5	70	2018	20361	1.0112e+44
GO:1901135	carbohydrate derivative metabolic process	biological_process	0.89539	1	1	70	548	20361	105608539
GO:1901566	organonitrogen compound biosynthetic process	biological_process	0.89961	1	1	70	516	20361	105608539
GO:0032774	RNA biosynthetic process	biological_process	0.9009	1	6	70	2407	20361	1.01107e+53
GO:2000112	regulation of cellular macromolecule biosynthetic process	biological_process	0.90148	1	5	70	2061	20361	1.0112e+44
GO:0044423	virion part	cellular_component	0.90523	1	1	70	617	20361	101105760
GO:0044444	cytoplasmic part	cellular_component	0.90674	1	4	70	2124	20361	1.0111e+35
GO:0019438	aromatic compound biosynthetic process	biological_process	0.90913	1	7	70	2755	20361	1.01117e+62
GO:0050789	regulation of biological process	biological_process	0.91039	1	15	70	5952	20361	1.01103e+131
GO:0006412	translation	biological_process	0.91449	1	1	70	1001	20361	105608539
GO:0018130	heterocycle biosynthetic process	biological_process	0.91711	1	7	70	2782	20361	1.05609e+62
GO:0044271	cellular nitrogen compound biosynthetic process	biological_process	0.91733	1	7	70	2780	20361	1.0112e+62
GO:0019538	protein metabolic process	biological_process	0.91998	1	8	70	3359	20361	1.01112e+68
GO:0004872	receptor activity	molecular_function	0.9211	1	2	70	2090	20361	443161101122868
GO:0005509	calcium ion binding	molecular_function	0.92328	1	1	70	554	20361	101111603
GO:0004930	G-protein coupled receptor activity	molecular_function	0.93548	1	1	70	1789	20361	101122868
GO:0065007	biological regulation	biological_process	0.9405	1	15	70	6189	20361	1.01114e+131
GO:0009987	cellular process	biological_process	0.94119	1	37	70	12236	20361	101118215,101122564,101108821,101123020,101112046,101105760,101106936,101110846,101106049,101118585,101113644,101112983,101102742,101108467,101115363,101103311,101115292,101107255,101115296,101114360,101103123,101116578,101104475,101111691,101115617,443161,101119681,101116809,101115254,101121477,101109858,105608539,101114027,101108732,101113862,101122868,101116493
GO:0006351	transcription, DNA-dependent	biological_process	0.95321	1	5	70	2381	20361	1.01107e+44
GO:0044267	cellular protein metabolic process	biological_process	0.96441	1	5	70	2633	20361	1.01114e+41
GO:0035556	intracellular signal transduction	biological_process	0.97435	1	1	70	800	20361	101108467
GO:0009059	macromolecule biosynthetic process	biological_process	0.98442	1	7	70	3795	20361	1.01112e+62
GO:1901576	organic substance biosynthetic process	biological_process	0.98677	1	9	70	4447	20361	1.01117e+80
GO:0009058	biosynthetic process	biological_process	0.99037	1	9	70	4556	20361	1.01112e+80
GO:0044249	cellular biosynthetic process	biological_process	0.9933	1	8	70	4365	20361	1.01115e+71
GO:0034645	cellular macromolecule biosynthetic process	biological_process	0.99356	1	6	70	3755	20361	1.01117e+53

## Sheet: MM_LT_vs_ww_LT
GO_accession	Description	Term_type	Over_represented_pValue	Corrected_pValue	CAD_item	CAD_list	Bg_item	Bg_list	Gene_names
GO:0003911	DNA ligase (NAD+) activity	molecular_function	0.00063576	1	2	46	12	20361	1.0112e+17
GO:0008374	O-acyltransferase activity	molecular_function	0.0017847	1	2	46	20	20361	1.01114e+17
GO:0003909	DNA ligase activity	molecular_function	0.0021416	1	2	46	26	20361	1.01108e+17
GO:0000145	exocyst	cellular_component	0.0037436	1	2	46	30	20361	1.01109e+17
GO:0016886	ligase activity, forming phosphoric ester bonds	molecular_function	0.0039566	1	2	46	34	20361	1.0112e+17
GO:0006904	vesicle docking involved in exocytosis	biological_process	0.0050747	1	2	46	31	20361	1.01116e+17
GO:0006274	DNA replication termination	biological_process	0.0051187	1	1	46	1	20361	101116572
GO:0022406	membrane docking	biological_process	0.0056276	1	2	46	33	20361	1.01109e+17
GO:0048278	vesicle docking	biological_process	0.0056276	1	2	46	33	20361	1.01109e+17
GO:0047474	long-chain fatty acid luciferin component ligase activity	molecular_function	0.0058255	1	1	46	2	20361	101103193
GO:0009249	protein lipoylation	biological_process	0.0079325	1	1	46	3	20361	105604883
GO:0018065	protein-cofactor linkage	biological_process	0.0079325	1	1	46	3	20361	105604883
GO:0016877	ligase activity, forming carbon-sulfur bonds	molecular_function	0.008979	1	1	46	3	20361	101103193
GO:0016878	acid-thiol ligase activity	molecular_function	0.008979	1	1	46	3	20361	101103193
GO:0097196	Shu complex	cellular_component	0.009543	1	1	46	3	20361	101105760
GO:0003756	protein disulfide isomerase activity	molecular_function	0.010016	1	1	46	2	20361	101117988
GO:0016862	intramolecular oxidoreductase activity, interconverting keto- and enol-groups	molecular_function	0.010016	1	1	46	2	20361	101117988
GO:0016864	intramolecular oxidoreductase activity, transposing S-S bonds	molecular_function	0.010016	1	1	46	2	20361	101117988
GO:0016747	transferase activity, transferring acyl groups other than amino-acyl groups	molecular_function	0.010427	1	3	46	177	20361	1.01119e+26
GO:0006887	exocytosis	biological_process	0.010609	1	2	46	57	20361	1.01116e+17
GO:0032994	protein-lipid complex	cellular_component	0.014845	1	1	46	6	20361	101111268
GO:0034358	plasma lipoprotein particle	cellular_component	0.014845	1	1	46	6	20361	101111268
GO:0042627	chylomicron	cellular_component	0.014845	1	1	46	6	20361	101111268
GO:0004144	diacylglycerol O-acyltransferase activity	molecular_function	0.015628	1	1	46	5	20361	101114394
GO:0016411	acylglycerol O-acyltransferase activity	molecular_function	0.015628	1	1	46	5	20361	101114394
GO:0010333	terpene synthase activity	molecular_function	0.016004	1	1	46	4	20361	101115909
GO:0043015	gamma-tubulin binding	molecular_function	0.018424	1	1	46	6	20361	101102008
GO:0005388	calcium-transporting ATPase activity	molecular_function	0.019502	1	1	46	6	20361	101111268
GO:0004379	glycylpeptide N-tetradecanoyltransferase activity	molecular_function	0.020408	1	1	46	7	20361	101119353
GO:0019107	myristoyltransferase activity	molecular_function	0.020408	1	1	46	7	20361	101119353
GO:0044448	cell cortex part	cellular_component	0.022206	1	2	46	81	20361	1.01116e+17
GO:0008218	bioluminescence	biological_process	0.023181	1	1	46	8	20361	101103193
GO:0000725	recombinational repair	biological_process	0.025215	1	1	46	7	20361	101105760
GO:0006643	membrane lipid metabolic process	biological_process	0.025283	1	2	46	99	20361	1.01108e+17
GO:0005905	coated pit	cellular_component	0.026076	1	1	46	11	20361	101123121
GO:0012510	trans-Golgi network transport vesicle membrane	cellular_component	0.026076	1	1	46	11	20361	101123121
GO:0030125	clathrin vesicle coat	cellular_component	0.026076	1	1	46	11	20361	101123121
GO:0030130	clathrin coat of trans-Golgi network vesicle	cellular_component	0.026076	1	1	46	11	20361	101123121
GO:0030132	clathrin coat of coated pit	cellular_component	0.026076	1	1	46	11	20361	101123121
GO:0030136	clathrin-coated vesicle	cellular_component	0.026076	1	1	46	11	20361	101123121
GO:0030140	trans-Golgi network transport vesicle	cellular_component	0.026076	1	1	46	11	20361	101123121
GO:0030665	clathrin-coated vesicle membrane	cellular_component	0.026076	1	1	46	11	20361	101123121
GO:0016838	carbon-oxygen lyase activity, acting on phosphates	molecular_function	0.028375	1	1	46	9	20361	101115909
GO:0032940	secretion by cell	biological_process	0.029667	1	2	46	106	20361	1.01109e+17
GO:0046903	secretion	biological_process	0.029667	1	2	46	106	20361	1.01116e+17
GO:0006013	mannose metabolic process	biological_process	0.029687	1	1	46	12	20361	101116572
GO:0008417	fucosyltransferase activity	molecular_function	0.030132	1	1	46	13	20361	101107844
GO:0000313	organellar ribosome	cellular_component	0.031825	1	1	46	15	20361	101109307
GO:0005761	mitochondrial ribosome	cellular_component	0.031825	1	1	46	15	20361	101109307
GO:0005938	cell cortex	cellular_component	0.032311	1	2	46	94	20361	1.01109e+17
GO:0016671	oxidoreductase activity, acting on a sulfur group of donors, disulfide as acceptor	molecular_function	0.03312	1	1	46	12	20361	101117988
GO:0006672	ceramide metabolic process	biological_process	0.034107	1	1	46	13	20361	101114027
GO:0016746	transferase activity, transferring acyl groups	molecular_function	0.035848	1	3	46	274	20361	1.01119e+26
GO:0006665	sphingolipid metabolic process	biological_process	0.036681	1	1	46	15	20361	101114027
GO:0051641	cellular localization	biological_process	0.041784	1	6	46	958	20361	1.01115e+53
GO:0015662	ATPase activity, coupled to transmembrane movement of ions, phosphorylative mechanism	molecular_function	0.042936	1	1	46	17	20361	101111268
GO:0005057	receptor signaling protein activity	molecular_function	0.047948	1	1	46	13	20361	101106517
GO:0005759	mitochondrial matrix	cellular_component	0.051444	1	1	46	25	20361	101109307
GO:0030269	tetrahydromethanopterin S-methyltransferase activity	molecular_function	0.056327	1	1	46	16	20361	101108282
GO:0042086	5-methyl-5,6,7,8-tetrahydromethanopterin-dependent methyltransferase activity	molecular_function	0.056327	1	1	46	16	20361	101108282
GO:0072509	divalent inorganic cation transmembrane transporter activity	molecular_function	0.056775	1	2	46	168	20361	1.01106e+17
GO:0019013	viral nucleocapsid	cellular_component	0.059198	1	1	46	30	20361	101108058
GO:0042802	identical protein binding	molecular_function	0.059444	1	2	46	166	20361	1.01115e+17
GO:0005798	Golgi-associated vesicle	cellular_component	0.06013	1	1	46	21	20361	101123121
GO:0030660	Golgi-associated vesicle membrane	cellular_component	0.06013	1	1	46	21	20361	101123121
GO:0071944	cell periphery	cellular_component	0.060862	1	4	46	587	20361	1.01109e+35
GO:0044423	virion part	cellular_component	0.061587	1	4	46	617	20361	1.01114e+35
GO:0016811	hydrolase activity, acting on carbon-nitrogen (but not peptide) bonds, in linear amides	molecular_function	0.06181	1	1	46	29	20361	101114027
GO:0030118	clathrin coat	cellular_component	0.061886	1	1	46	27	20361	101123121
GO:0008536	Ran GTPase binding	molecular_function	0.063582	1	1	46	18	20361	101104527
GO:0004559	alpha-mannosidase activity	molecular_function	0.065904	1	1	46	22	20361	101116572
GO:0015923	mannosidase activity	molecular_function	0.067975	1	1	46	25	20361	101116572
GO:0008061	chitin binding	molecular_function	0.069329	1	1	46	30	20361	101108880
GO:0008172	S-methyltransferase activity	molecular_function	0.07144	1	1	46	20	20361	101108282
GO:0019028	viral capsid	cellular_component	0.074779	1	3	46	420	20361	1.01108e+26
GO:0008104	protein localization	biological_process	0.075284	1	5	46	847	20361	1.01115e+44
GO:0019012	virion	cellular_component	0.07543	1	4	46	663	20361	1.01114e+35
GO:0051649	establishment of localization in cell	biological_process	0.076981	1	5	46	862	20361	1.01123e+44
GO:0009061	anaerobic respiration	biological_process	0.079904	1	1	46	29	20361	101108282
GO:0015948	methanogenesis	biological_process	0.079904	1	1	46	29	20361	101108282
GO:0015975	energy derivation by oxidation of reduced inorganic compounds	biological_process	0.079904	1	1	46	29	20361	101108282
GO:0043447	alkane biosynthetic process	biological_process	0.079904	1	1	46	29	20361	101108282
GO:0015947	methane metabolic process	biological_process	0.081856	1	1	46	30	20361	101108282
GO:0043446	cellular alkane metabolic process	biological_process	0.081856	1	1	46	30	20361	101108282
GO:0019829	cation-transporting ATPase activity	molecular_function	0.083476	1	1	46	36	20361	101111268
GO:0042625	ATPase activity, coupled to transmembrane movement of ions	molecular_function	0.083476	1	1	46	36	20361	101111268
GO:0043130	ubiquitin binding	molecular_function	0.084539	1	1	46	29	20361	101103972
GO:0051607	defense response to virus	biological_process	0.08712	1	1	46	35	20361	101115969
GO:0042597	periplasmic space	cellular_component	0.091819	1	1	46	33	20361	101120168
GO:0002252	immune effector process	biological_process	0.091923	1	1	46	38	20361	101115969
GO:0016278	lysine N-methyltransferase activity	molecular_function	0.092531	1	1	46	35	20361	101120168
GO:0016279	protein-lysine N-methyltransferase activity	molecular_function	0.092531	1	1	46	35	20361	101120168
GO:0018024	histone-lysine N-methyltransferase activity	molecular_function	0.092531	1	1	46	35	20361	101120168
GO:0042054	histone methyltransferase activity	molecular_function	0.092531	1	1	46	35	20361	101120168
GO:0016860	intramolecular oxidoreductase activity	molecular_function	0.094988	1	1	46	42	20361	101117988
GO:0016192	vesicle-mediated transport	biological_process	0.096314	1	3	46	395	20361	1.01109e+26
GO:0006413	translational initiation	biological_process	0.096602	1	1	46	48	20361	101114394
GO:0003697	single-stranded DNA binding	molecular_function	0.098159	1	1	46	34	20361	101103193
GO:0044459	plasma membrane part	cellular_component	0.10101	1	2	46	214	20361	1.01123e+17
GO:0006260	DNA replication	biological_process	0.10454	1	3	46	447	20361	1.01117e+26
GO:0006281	DNA repair	biological_process	0.10507	1	3	46	496	20361	1.0112e+26
GO:0043231	intracellular membrane-bounded organelle	cellular_component	0.10628	1	11	46	2999	20361	1.01118e+98
GO:0043227	membrane-bounded organelle	cellular_component	0.10668	1	11	46	3000	20361	1.01115e+98
GO:0003743	translation initiation factor activity	molecular_function	0.11092	1	1	46	59	20361	101114394
GO:0034453	microtubule anchoring	biological_process	0.11101	1	1	46	43	20361	101114664
GO:0032182	small conjugating protein binding	molecular_function	0.1175	1	1	46	45	20361	101103972
GO:0051321	meiotic cell cycle	biological_process	0.11871	1	1	46	43	20361	101115465
GO:0017016	Ras GTPase binding	molecular_function	0.11965	1	1	46	37	20361	101104527
GO:0031267	small GTPase binding	molecular_function	0.11965	1	1	46	37	20361	101104527
GO:0051020	GTPase binding	molecular_function	0.11965	1	1	46	37	20361	101104527
GO:0004114	3,5-cyclic-nucleotide phosphodiesterase activity	molecular_function	0.12098	1	1	46	32	20361	101114027
GO:0006091	generation of precursor metabolites and energy	biological_process	0.12118	1	2	46	222	20361	1.01108e+17
GO:0042158	lipoprotein biosynthetic process	biological_process	0.12276	1	1	46	53	20361	105604883
GO:0033036	macromolecule localization	biological_process	0.12292	1	5	46	1008	20361	1.01115e+44
GO:0034613	cellular protein localization	biological_process	0.12308	1	4	46	697	20361	1.01115e+35
GO:0070727	cellular macromolecule localization	biological_process	0.12308	1	4	46	697	20361	1.01105e+35
GO:0006974	response to DNA damage stimulus	biological_process	0.12386	1	3	46	544	20361	1.0112e+26
GO:0005634	nucleus	cellular_component	0.12432	1	8	46	2025	20361	1.01115e+71
GO:0015085	calcium ion transmembrane transporter activity	molecular_function	0.12808	1	1	46	57	20361	101111268
GO:0008276	protein methyltransferase activity	molecular_function	0.13309	1	1	46	61	20361	101120168
GO:0008170	N-methyltransferase activity	molecular_function	0.13635	1	1	46	54	20361	101120168
GO:0030658	transport vesicle membrane	cellular_component	0.13729	1	1	46	53	20361	101123121
GO:0004112	cyclic-nucleotide phosphodiesterase activity	molecular_function	0.1386	1	1	46	39	20361	101114027
GO:0033554	cellular response to stress	biological_process	0.13865	1	3	46	581	20361	1.01108e+26
GO:0044429	mitochondrial part	cellular_component	0.14291	1	2	46	305	20361	1.01109e+17
GO:0015031	protein transport	biological_process	0.14449	1	4	46	758	20361	1.01108e+35
GO:0045184	establishment of protein localization	biological_process	0.14593	1	4	46	762	20361	1.01105e+35
GO:0006629	lipid metabolic process	biological_process	0.14662	1	3	46	499	20361	1.01111e+26
GO:0008270	zinc ion binding	molecular_function	0.1467	1	7	46	1672	20361	1.00303e+62
GO:0006505	GPI anchor metabolic process	biological_process	0.15294	1	1	46	64	20361	101108058
GO:0033993	response to lipid	biological_process	0.15471	1	1	46	54	20361	100302637
GO:0043401	steroid hormone mediated signaling pathway	biological_process	0.15471	1	1	46	54	20361	100302637
GO:0048545	response to steroid hormone stimulus	biological_process	0.15471	1	1	46	54	20361	100302637
GO:0071383	cellular response to steroid hormone stimulus	biological_process	0.15471	1	1	46	54	20361	100302637
GO:0071396	cellular response to lipid	biological_process	0.15471	1	1	46	54	20361	100302637
GO:0071407	cellular response to organic cyclic compound	biological_process	0.15471	1	1	46	54	20361	100302637
GO:0000139	Golgi membrane	cellular_component	0.15713	1	1	46	54	20361	101123121
GO:0016874	ligase activity	molecular_function	0.15786	1	3	46	409	20361	1.01108e+26
GO:0009615	response to virus	biological_process	0.1582	1	1	46	58	20361	101115969
GO:0019079	viral genome replication	biological_process	0.15989	1	1	46	63	20361	101108880
GO:0015093	ferrous iron transmembrane transporter activity	molecular_function	0.16147	1	1	46	89	20361	101106290
GO:0015684	ferrous iron transport	biological_process	0.16147	1	1	46	89	20361	101106290
GO:0005815	microtubule organizing center	cellular_component	0.16329	1	1	46	65	20361	101114664
GO:0030120	vesicle coat	cellular_component	0.16753	1	1	46	63	20361	101123121
GO:0030135	coated vesicle	cellular_component	0.16753	1	1	46	63	20361	101123121
GO:0030662	coated vesicle membrane	cellular_component	0.16753	1	1	46	63	20361	101123121
GO:0030133	transport vesicle	cellular_component	0.16767	1	1	46	70	20361	101123121
GO:0005623	cell	cellular_component	0.16822	1	17	46	5839	20361	1.01109e+152
GO:0044464	cell part	cellular_component	0.16822	1	17	46	5839	20361	1.00303e+152
GO:0030659	cytoplasmic vesicle membrane	cellular_component	0.16893	1	1	46	65	20361	101123121
GO:0014070	response to organic cyclic compound	biological_process	0.17127	1	1	46	63	20361	100302637
GO:0008135	translation factor activity, nucleic acid binding	molecular_function	0.17237	1	1	46	104	20361	101114394
GO:0012506	vesicle membrane	cellular_component	0.1732	1	1	46	66	20361	101123121
GO:0097367	carbohydrate derivative binding	molecular_function	0.1767	1	1	46	68	20361	101108880
GO:0009896	positive regulation of catabolic process	biological_process	0.17844	1	1	46	72	20361	101114502
GO:0010508	positive regulation of autophagy	biological_process	0.17844	1	1	46	72	20361	101114502
GO:0031331	positive regulation of cellular catabolic process	biological_process	0.17844	1	1	46	72	20361	101114502
GO:0009755	hormone-mediated signaling pathway	biological_process	0.17993	1	1	46	64	20361	100302637
GO:0032870	cellular response to hormone stimulus	biological_process	0.17993	1	1	46	64	20361	100302637
GO:0071495	cellular response to endogenous stimulus	biological_process	0.17993	1	1	46	64	20361	100302637
GO:0032507	maintenance of protein location in cell	biological_process	0.18024	1	1	46	70	20361	101114664
GO:0045185	maintenance of protein location	biological_process	0.18024	1	1	46	70	20361	101114664
GO:0051235	maintenance of location	biological_process	0.18024	1	1	46	70	20361	101114664
GO:0051651	maintenance of location in cell	biological_process	0.18024	1	1	46	70	20361	101114664
GO:0008168	methyltransferase activity	molecular_function	0.18098	1	2	46	310	20361	1.0112e+17
GO:0005381	iron ion transmembrane transporter activity	molecular_function	0.18212	1	1	46	95	20361	101106290
GO:0016410	N-acyltransferase activity	molecular_function	0.18403	1	1	46	84	20361	101119353
GO:0044424	intracellular part	cellular_component	0.18504	1	15	46	5082	20361	1.01118e+134
GO:0071310	cellular response to organic substance	biological_process	0.19115	1	1	46	69	20361	100302637
GO:0006664	glycolipid metabolic process	biological_process	0.19363	1	1	46	85	20361	101108058
GO:0042157	lipoprotein metabolic process	biological_process	0.19364	1	1	46	109	20361	105604883
GO:0006261	DNA-dependent DNA replication	biological_process	0.19389	1	1	46	108	20361	101116572
GO:0016741	transferase activity, transferring one-carbon groups	molecular_function	0.19654	1	2	46	323	20361	1.01108e+17
GO:0006826	iron ion transport	biological_process	0.19661	1	1	46	101	20361	101106290
GO:0003724	RNA helicase activity	molecular_function	0.19988	1	1	46	79	20361	101118162
GO:0016810	hydrolase activity, acting on carbon-nitrogen (but not peptide) bonds	molecular_function	0.20136	1	1	46	91	20361	101114027
GO:0044255	cellular lipid metabolic process	biological_process	0.20223	1	2	46	304	20361	1.01114e+17
GO:0070887	cellular response to chemical stimulus	biological_process	0.20484	1	1	46	77	20361	100302637
GO:0005741	mitochondrial outer membrane	cellular_component	0.20595	1	1	46	93	20361	101103533
GO:0031968	organelle outer membrane	cellular_component	0.20595	1	1	46	93	20361	101103533
GO:0043566	structure-specific DNA binding	molecular_function	0.20618	1	1	46	100	20361	101103193
GO:0044723	single-organism carbohydrate metabolic process	biological_process	0.21	1	2	46	331	20361	1.01108e+17
GO:0044433	cytoplasmic vesicle part	cellular_component	0.21509	1	1	46	89	20361	101123121
GO:0034645	cellular macromolecule biosynthetic process	biological_process	0.21942	1	11	46	3755	20361	1.00303e+98
GO:0006886	intracellular protein transport	biological_process	0.21986	1	3	46	596	20361	1.01123e+26
GO:0019318	hexose metabolic process	biological_process	0.22068	1	1	46	103	20361	101116572
GO:0046488	phosphatidylinositol metabolic process	biological_process	0.22145	1	1	46	94	20361	101108058
GO:0000287	magnesium ion binding	molecular_function	0.22291	1	1	46	93	20361	101115909
GO:0044431	Golgi apparatus part	cellular_component	0.2261	1	1	46	89	20361	101123121
GO:0009725	response to hormone stimulus	biological_process	0.228	1	1	46	84	20361	100302637
GO:0043229	intracellular organelle	cellular_component	0.22914	1	12	46	4225	20361	1.00303e+107
GO:0043226	organelle	cellular_component	0.22972	1	12	46	4226	20361	1.01115e+107
GO:0009059	macromolecule biosynthetic process	biological_process	0.23137	1	11	46	3795	20361	1.0112e+98
GO:0016835	carbon-oxygen lyase activity	molecular_function	0.23258	1	1	46	103	20361	101115909
GO:0005886	plasma membrane	cellular_component	0.23344	1	2	46	371	20361	1.01123e+17
GO:0022900	electron transport chain	biological_process	0.23411	1	1	46	96	20361	101120168
GO:0045333	cellular respiration	biological_process	0.23494	1	1	46	103	20361	101108282
GO:0005737	cytoplasm	cellular_component	0.23812	1	8	46	2679	20361	1.01109e+71
GO:0010506	regulation of autophagy	biological_process	0.2389	1	1	46	94	20361	101114502
GO:0006457	protein folding	biological_process	0.23956	1	1	46	151	20361	101118565
GO:0008081	phosphoric diester hydrolase activity	molecular_function	0.24051	1	1	46	76	20361	101114027
GO:0009719	response to endogenous stimulus	biological_process	0.24315	1	1	46	93	20361	100302637
GO:0016023	cytoplasmic membrane-bounded vesicle	cellular_component	0.24761	1	1	46	108	20361	101123121
GO:0008855	exodeoxyribonuclease VII activity	molecular_function	0.24942	1	1	46	110	20361	101115969
GO:0031988	membrane-bounded vesicle	cellular_component	0.25149	1	1	46	109	20361	101123121
GO:0008083	growth factor activity	molecular_function	0.25163	1	1	46	124	20361	101105629
GO:0008757	S-adenosylmethionine-dependent methyltransferase activity	molecular_function	0.25356	1	1	46	119	20361	101120168
GO:0004529	exodeoxyribonuclease activity	molecular_function	0.25441	1	1	46	113	20361	101115969
GO:0016895	exodeoxyribonuclease activity, producing 5-phosphomonoesters	molecular_function	0.25441	1	1	46	113	20361	101115969
GO:0005887	integral to plasma membrane	cellular_component	0.2545	1	1	46	109	20361	101108282
GO:0031226	intrinsic to plasma membrane	cellular_component	0.2545	1	1	46	109	20361	101108282
GO:0015980	energy derivation by oxidation of organic compounds	biological_process	0.25534	1	1	46	112	20361	101108282
GO:0006650	glycerophospholipid metabolic process	biological_process	0.25816	1	1	46	108	20361	101108058
GO:0051179	localization	biological_process	0.2584	1	10	46	2998	20361	1.01106e+89
GO:0016757	transferase activity, transferring glycosyl groups	molecular_function	0.25913	1	2	46	375	20361	1.01108e+17
GO:0070838	divalent metal ion transport	biological_process	0.25925	1	1	46	128	20361	101106290
GO:0006486	protein glycosylation	biological_process	0.25958	1	1	46	111	20361	101107844
GO:0043413	macromolecule glycosylation	biological_process	0.25958	1	1	46	111	20361	101107844
GO:0046914	transition metal ion binding	molecular_function	0.25989	1	7	46	2042	20361	1.01102e+62
GO:0005739	mitochondrion	cellular_component	0.26069	1	2	46	431	20361	1.01104e+17
GO:0046915	transition metal ion transmembrane transporter activity	molecular_function	0.26093	1	1	46	138	20361	101106290
GO:0000228	nuclear chromosome	cellular_component	0.26102	1	1	46	121	20361	101103972
GO:0046486	glycerolipid metabolic process	biological_process	0.26167	1	1	46	109	20361	101108058
GO:0005622	intracellular	cellular_component	0.26225	1	15	46	5450	20361	1.01114e+134
GO:0005996	monosaccharide metabolic process	biological_process	0.26398	1	1	46	123	20361	101116572
GO:0010033	response to organic substance	biological_process	0.26458	1	1	46	104	20361	100302637
GO:0070085	glycosylation	biological_process	0.26628	1	1	46	113	20361	101107844
GO:0044444	cytoplasmic part	cellular_component	0.26789	1	6	46	2124	20361	1.01109e+53
GO:0000152	nuclear ubiquitin ligase complex	cellular_component	0.27304	1	1	46	116	20361	101120374
GO:0005680	anaphase-promoting complex	cellular_component	0.27304	1	1	46	116	20361	101120374
GO:0031461	cullin-RING ubiquitin ligase complex	cellular_component	0.27304	1	1	46	116	20361	101120374
GO:0009101	glycoprotein biosynthetic process	biological_process	0.27398	1	1	46	118	20361	101107844
GO:0009100	glycoprotein metabolic process	biological_process	0.27927	1	1	46	120	20361	101107844
GO:0000151	ubiquitin ligase complex	cellular_component	0.27971	1	1	46	118	20361	101120374
GO:0005794	Golgi apparatus	cellular_component	0.28023	1	1	46	118	20361	101123121
GO:0006950	response to stress	biological_process	0.28317	1	4	46	1179	20361	1.01106e+35
GO:0000041	transition metal ion transport	biological_process	0.28688	1	1	46	156	20361	101106290
GO:0016796	exonuclease activity, active with either ribo- or deoxyribonucleic acids and producing 5-phosphomonoesters	molecular_function	0.28967	1	1	46	128	20361	101115969
GO:0019899	enzyme binding	molecular_function	0.28978	1	1	46	115	20361	101104527
GO:0008017	microtubule binding	molecular_function	0.29749	1	1	46	125	20361	101102008
GO:0072511	divalent inorganic cation transport	biological_process	0.29804	1	1	46	143	20361	101106290
GO:0016740	transferase activity	molecular_function	0.30188	1	9	46	2738	20361	1.01108e+80
GO:0042626	ATPase activity, coupled to transmembrane movement of substances	molecular_function	0.30228	1	1	46	121	20361	101111268
GO:0043492	ATPase activity, coupled to movement of substances	molecular_function	0.30228	1	1	46	121	20361	101111268
GO:0031410	cytoplasmic vesicle	cellular_component	0.30525	1	1	46	142	20361	101123121
GO:0071702	organic substance transport	biological_process	0.30667	1	4	46	1093	20361	1.01116e+35
GO:0031982	vesicle	cellular_component	0.30883	1	1	46	143	20361	101123121
GO:0044446	intracellular organelle part	cellular_component	0.31138	1	6	46	1890	20361	1.01104e+53
GO:0016667	oxidoreductase activity, acting on a sulfur group of donors	molecular_function	0.31233	1	1	46	153	20361	101117988
GO:0015399	primary active transmembrane transporter activity	molecular_function	0.31483	1	1	46	129	20361	101111268
GO:0015405	P-P-bond-hydrolysis-driven transmembrane transporter activity	molecular_function	0.31483	1	1	46	129	20361	101111268
GO:0044422	organelle part	cellular_component	0.31745	1	6	46	1902	20361	1.01104e+53
GO:0020037	heme binding	molecular_function	0.32028	1	1	46	176	20361	101120168
GO:0009055	electron carrier activity	molecular_function	0.32069	1	1	46	181	20361	101120168
GO:0031329	regulation of cellular catabolic process	biological_process	0.32266	1	1	46	130	20361	101114502
GO:0003824	catalytic activity	molecular_function	0.32389	1	22	46	7631	20361	1.01116e+197
GO:0009894	regulation of catabolic process	biological_process	0.32725	1	1	46	133	20361	101114502
GO:0000226	microtubule cytoskeleton organization	biological_process	0.32795	1	1	46	145	20361	101114664
GO:0006810	transport	biological_process	0.33128	1	9	46	2839	20361	1.0111e+80
GO:0006259	DNA metabolic process	biological_process	0.33196	1	4	46	1226	20361	1.0112e+35
GO:0051234	establishment of localization	biological_process	0.33301	1	9	46	2845	20361	1.01116e+80
GO:0046907	intracellular transport	biological_process	0.33528	1	3	46	763	20361	1.01123e+26
GO:0046906	tetrapyrrole binding	molecular_function	0.33551	1	1	46	185	20361	101120168
GO:0005543	phospholipid binding	molecular_function	0.3386	1	1	46	124	20361	101103193
GO:0015631	tubulin binding	molecular_function	0.3438	1	1	46	152	20361	101102008
GO:0004527	exonuclease activity	molecular_function	0.34493	1	1	46	154	20361	101115969
GO:0043233	organelle lumen	cellular_component	0.34591	1	2	46	497	20361	1.01104e+17
GO:0070013	intracellular organelle lumen	cellular_component	0.34591	1	2	46	497	20361	1.01104e+17
GO:0004536	deoxyribonuclease activity	molecular_function	0.34668	1	1	46	155	20361	101115969
GO:0031974	membrane-enclosed lumen	cellular_component	0.3494	1	2	46	504	20361	1.01109e+17
GO:0006644	phospholipid metabolic process	biological_process	0.34955	1	1	46	159	20361	101108058
GO:0005506	iron ion binding	molecular_function	0.37007	1	1	46	224	20361	101120168
GO:0030117	membrane coat	cellular_component	0.37697	1	1	46	149	20361	101123121
GO:0048475	coated membrane	cellular_component	0.37697	1	1	46	149	20361	101123121
GO:0009893	positive regulation of metabolic process	biological_process	0.37764	1	1	46	177	20361	101114502
GO:0031325	positive regulation of cellular metabolic process	biological_process	0.37764	1	1	46	177	20361	101114502
GO:0043565	sequence-specific DNA binding	molecular_function	0.37951	1	2	46	520	20361	1.01109e+17
GO:0051707	response to other organism	biological_process	0.38003	1	1	46	180	20361	101115969
GO:0005615	extracellular space	cellular_component	0.39209	1	1	46	200	20361	101111268
GO:0046873	metal ion transmembrane transporter activity	molecular_function	0.39228	1	2	46	514	20361	1.01111e+17
GO:0016820	hydrolase activity, acting on acid anhydrides, catalyzing transmembrane movement of substances	molecular_function	0.39382	1	1	46	168	20361	101111268
GO:0003899	DNA-directed RNA polymerase activity	molecular_function	0.39585	1	1	46	215	20361	101120168
GO:0019867	outer membrane	cellular_component	0.39695	1	1	46	201	20361	101103533
GO:0016853	isomerase activity	molecular_function	0.39784	1	1	46	220	20361	101117988
GO:0006310	DNA recombination	biological_process	0.40524	1	1	46	199	20361	101105760
GO:0004222	metalloendopeptidase activity	molecular_function	0.40527	1	1	46	176	20361	101122761
GO:0016787	hydrolase activity	molecular_function	0.41049	1	10	46	3421	20361	1.01104e+89
GO:1901135	carbohydrate derivative metabolic process	biological_process	0.41905	1	2	46	548	20361	1.01108e+17
GO:0008092	cytoskeletal protein binding	molecular_function	0.4192	1	2	46	502	20361	1.01107e+17
GO:0015630	microtubule cytoskeleton	cellular_component	0.42062	1	1	46	204	20361	101114664
GO:0009607	response to biotic stimulus	biological_process	0.42296	1	1	46	214	20361	101115969
GO:0046872	metal ion binding	molecular_function	0.42595	1	10	46	3438	20361	1.01114e+89
GO:0004553	hydrolase activity, hydrolyzing O-glycosyl compounds	molecular_function	0.42751	1	1	46	214	20361	101116572
GO:0004386	helicase activity	molecular_function	0.42835	1	1	46	213	20361	101118162
GO:0043169	cation binding	molecular_function	0.43228	1	10	46	3456	20361	1.01114e+89
GO:0042623	ATPase activity, coupled	molecular_function	0.43271	1	1	46	199	20361	101111268
GO:0031966	mitochondrial membrane	cellular_component	0.43296	1	1	46	251	20361	101103533
GO:0004842	ubiquitin-protein ligase activity	molecular_function	0.43563	1	1	46	182	20361	101120374
GO:0019787	small conjugating protein ligase activity	molecular_function	0.43563	1	1	46	182	20361	101120374
GO:0055114	oxidation-reduction process	biological_process	0.44376	1	4	46	1273	20361	1.01108e+35
GO:0031090	organelle membrane	cellular_component	0.44505	1	2	46	615	20361	1.01123e+17
GO:0016758	transferase activity, transferring hexosyl groups	molecular_function	0.44521	1	1	46	226	20361	101107844
GO:0017111	nucleoside-triphosphatase activity	molecular_function	0.44595	1	3	46	918	20361	1.01106e+26
GO:0044249	cellular biosynthetic process	biological_process	0.4463	1	11	46	4365	20361	1.00303e+98
GO:0016462	pyrophosphatase activity	molecular_function	0.45752	1	3	46	934	20361	1.01118e+26
GO:0004857	enzyme inhibitor activity	molecular_function	0.46048	1	1	46	253	20361	101111268
GO:0005740	mitochondrial envelope	cellular_component	0.46071	1	1	46	280	20361	101103533
GO:0005975	carbohydrate metabolic process	biological_process	0.46675	1	2	46	608	20361	1.01108e+17
GO:0002376	immune system process	biological_process	0.46783	1	1	46	357	20361	101115969
GO:0048610	cellular process involved in reproduction	biological_process	0.47056	1	1	46	265	20361	101115465
GO:0016798	hydrolase activity, acting on glycosyl bonds	molecular_function	0.47393	1	1	46	243	20361	101116572
GO:1901576	organic substance biosynthetic process	biological_process	0.47535	1	11	46	4447	20361	1.0112e+98
GO:0005575	cellular_component	cellular_component	0.4766	1	27	46	11755	20361	1.00303e+242
GO:0019031	viral envelope	cellular_component	0.4783	1	1	46	265	20361	101114394
GO:0036338	viral membrane	cellular_component	0.4783	1	1	46	265	20361	101114394
GO:0044710	single-organism metabolic process	biological_process	0.47876	1	7	46	2382	20361	1.01114e+62
GO:0044238	primary metabolic process	biological_process	0.4823	1	19	46	7653	20361	1.01108e+170
GO:0032991	macromolecular complex	cellular_component	0.48321	1	7	46	2979	20361	1.01106e+62
GO:0008152	metabolic process	biological_process	0.48406	1	23	46	9284	20361	1.01114e+206
GO:0006914	autophagy	biological_process	0.48419	1	1	46	261	20361	101114502
GO:0016818	hydrolase activity, acting on acid anhydrides, in phosphorus-containing anhydrides	molecular_function	0.49393	1	3	46	989	20361	1.01106e+26
GO:0019058	viral infectious cycle	biological_process	0.49446	1	1	46	293	20361	101108880
GO:0004674	protein serine/threonine kinase activity	molecular_function	0.49583	1	1	46	197	20361	101115909
GO:0016881	acid-amino acid ligase activity	molecular_function	0.4961	1	1	46	218	20361	101120374
GO:0005198	structural molecule activity	molecular_function	0.49617	1	3	46	1453	20361	1.01123e+26
GO:0008237	metallopeptidase activity	molecular_function	0.50056	1	1	46	223	20361	101122761
GO:0044765	single-organism transport	biological_process	0.50122	1	6	46	2155	20361	1.01109e+53
GO:0007017	microtubule-based process	biological_process	0.50151	1	1	46	231	20361	101114664
GO:0005783	endoplasmic reticulum	cellular_component	0.50299	1	1	46	296	20361	101117988
GO:0044237	cellular metabolic process	biological_process	0.50467	1	18	46	7223	20361	1.01117e+161
GO:0005515	protein binding	molecular_function	0.51097	1	17	46	6046	20361	1.01115e+152
GO:0034062	RNA polymerase activity	molecular_function	0.51293	1	1	46	288	20361	101120168
GO:0005179	hormone activity	molecular_function	0.51399	1	1	46	245	20361	101108282
GO:0043170	macromolecule metabolic process	biological_process	0.51408	1	16	46	6637	20361	1.01114e+143
GO:0022804	active transmembrane transporter activity	molecular_function	0.51416	1	1	46	241	20361	101111268
GO:0009058	biosynthetic process	biological_process	0.51615	1	11	46	4556	20361	1.01123e+98
GO:0031967	organelle envelope	cellular_component	0.51675	1	1	46	313	20361	101103533
GO:0016788	hydrolase activity, acting on ester bonds	molecular_function	0.51676	1	3	46	926	20361	1.01116e+26
GO:0044428	nuclear part	cellular_component	0.52379	1	2	46	677	20361	1.01104e+17
GO:0006508	proteolysis	biological_process	0.52594	1	2	46	769	20361	1.01123e+17
GO:0003779	actin binding	molecular_function	0.53658	1	1	46	271	20361	101106932
GO:0003723	RNA binding	molecular_function	0.53717	1	2	46	782	20361	1.01118e+17
GO:0008236	serine-type peptidase activity	molecular_function	0.5412	1	1	46	347	20361	101103726
GO:0017171	serine hydrolase activity	molecular_function	0.5412	1	1	46	347	20361	101103726
GO:0008289	lipid binding	molecular_function	0.54226	1	1	46	279	20361	101103193
GO:0048522	positive regulation of cellular process	biological_process	0.5439	1	1	46	306	20361	101114502
GO:0003677	DNA binding	molecular_function	0.54752	1	6	46	2483	20361	1.00303e+53
GO:0042221	response to chemical stimulus	biological_process	0.54856	1	1	46	261	20361	100302637
GO:0031975	envelope	cellular_component	0.55116	1	1	46	338	20361	101103533
GO:0005102	receptor binding	molecular_function	0.55458	1	2	46	759	20361	1.01108e+17
GO:0016879	ligase activity, forming carbon-nitrogen bonds	molecular_function	0.56198	1	1	46	272	20361	101120374
GO:0022890	inorganic cation transmembrane transporter activity	molecular_function	0.563	1	2	46	733	20361	1.01111e+17
GO:0005694	chromosome	cellular_component	0.56495	1	1	46	338	20361	101103972
GO:0016817	hydrolase activity, acting on acid anhydrides	molecular_function	0.56552	1	3	46	1097	20361	1.01106e+26
GO:0071704	organic substance metabolic process	biological_process	0.56553	1	19	46	7932	20361	1.01117e+170
GO:0044260	cellular macromolecule metabolic process	biological_process	0.56663	1	14	46	5916	20361	1.0112e+125
GO:0048518	positive regulation of biological process	biological_process	0.5721	1	1	46	337	20361	101114502
GO:0043234	protein complex	cellular_component	0.58802	1	5	46	2052	20361	1.01123e+44
GO:0006952	defense response	biological_process	0.58862	1	1	46	376	20361	101115969
GO:0012505	endomembrane system	cellular_component	0.59915	1	1	46	343	20361	101123121
GO:0044763	single-organism cellular process	biological_process	0.60785	1	16	46	7273	20361	1.0111e+143
GO:0005488	binding	molecular_function	0.60801	1	30	46	11924	20361	1.0112e+269
GO:0001071	nucleic acid binding transcription factor activity	molecular_function	0.60841	1	2	46	804	20361	1.00303e+17
GO:0003700	sequence-specific DNA binding transcription factor activity	molecular_function	0.60841	1	2	46	804	20361	1.00303e+17
GO:0016829	lyase activity	molecular_function	0.61853	1	1	46	350	20361	101115909
GO:0090304	nucleic acid metabolic process	biological_process	0.61947	1	9	46	3796	20361	1.01123e+80
GO:0003924	GTPase activity	molecular_function	0.62048	1	1	46	406	20361	101106290
GO:0043228	non-membrane-bounded organelle	cellular_component	0.62282	1	3	46	1654	20361	1.01115e+26
GO:0043232	intracellular non-membrane-bounded organelle	cellular_component	0.62282	1	3	46	1654	20361	1.01109e+26
GO:0004518	nuclease activity	molecular_function	0.62678	1	1	46	370	20361	101115969
GO:1901137	carbohydrate derivative biosynthetic process	biological_process	0.63956	1	1	46	390	20361	101107844
GO:0031323	regulation of cellular metabolic process	biological_process	0.65061	1	5	46	2209	20361	1.01115e+44
GO:0008324	cation transmembrane transporter activity	molecular_function	0.65806	1	2	46	863	20361	1.01106e+17
GO:0003674	molecular_function	molecular_function	0.6584	1	41	46	17899	20361	101108058,101117988,101114664,101102008,101114394,101105760,101102944,101105629,101101823,101110415,101108880,101115909,101106517,101118565,101116572,101115969,101109307,101118162,101104275,101114400,101103972,101120536,101120168,101104527,101120374,101121103,101119353,101111268,101122761,101122608,101107844,101106932,105604883,101106290,101103193,101103726,100302637,101114027,101108282,101123121…
GO:0000003	reproduction	biological_process	0.66642	1	1	46	453	20361	101115465
GO:0004672	protein kinase activity	molecular_function	0.66722	1	2	46	712	20361	1.01121e+17
GO:0003676	nucleic acid binding	molecular_function	0.66968	1	8	46	3829	20361	1.00303e+71
GO:0019538	protein metabolic process	biological_process	0.67503	1	7	46	3359	20361	1.01119e+62
GO:0043167	ion binding	molecular_function	0.67909	1	14	46	5471	20361	1.01106e+125
GO:0044430	cytoskeletal part	cellular_component	0.68295	1	1	46	469	20361	101114664
GO:0019222	regulation of metabolic process	biological_process	0.68832	1	5	46	2300	20361	1.01115e+44
GO:0007010	cytoskeleton organization	biological_process	0.68971	1	1	46	426	20361	101114664
GO:0007264	small GTPase mediated signal transduction	biological_process	0.69196	1	1	46	417	20361	101106290
GO:0031981	nuclear lumen	cellular_component	0.6934	1	1	46	470	20361	101103972
GO:0005840	ribosome	cellular_component	0.69592	1	1	46	840	20361	101109307
GO:0070011	peptidase activity, acting on L-amino acid peptides	molecular_function	0.69727	1	2	46	977	20361	1.01123e+17
GO:0006351	transcription, DNA-dependent	biological_process	0.69828	1	5	46	2381	20361	1.00303e+44
GO:0032774	RNA biosynthetic process	biological_process	0.7074	1	5	46	2407	20361	1.01123e+44
GO:0042578	phosphoric ester hydrolase activity	molecular_function	0.71503	1	1	46	377	20361	101114027
GO:0016887	ATPase activity	molecular_function	0.71575	1	1	46	432	20361	101111268
GO:0051716	cellular response to stimulus	biological_process	0.71715	1	7	46	4042	20361	1.01114e+62
GO:0016779	nucleotidyltransferase activity	molecular_function	0.72003	1	1	46	504	20361	101120168
GO:0007049	cell cycle	biological_process	0.72112	1	1	46	523	20361	101115465
GO:0006139	nucleobase-containing compound metabolic process	biological_process	0.72298	1	9	46	4120	20361	1.01115e+80
GO:0005856	cytoskeleton	cellular_component	0.72318	1	1	46	517	20361	101114664
GO:0044421	extracellular region part	cellular_component	0.72957	1	1	46	482	20361	101111268
GO:0005525	GTP binding	molecular_function	0.73136	1	1	46	554	20361	101106290
GO:0032561	guanyl ribonucleotide binding	molecular_function	0.7335	1	1	46	558	20361	101106290
GO:0008233	peptidase activity	molecular_function	0.73454	1	2	46	1044	20361	1.01104e+17
GO:0019001	guanyl nucleotide binding	molecular_function	0.73596	1	1	46	560	20361	101106290
GO:0019637	organophosphate metabolic process	biological_process	0.74239	1	1	46	504	20361	101108058
GO:0055085	transmembrane transport	biological_process	0.74294	1	2	46	946	20361	1.0111e+17
GO:0006355	regulation of transcription, DNA-dependent	biological_process	0.74312	1	4	46	2018	20361	1.01109e+35
GO:2001141	regulation of RNA biosynthetic process	biological_process	0.74433	1	4	46	2022	20361	1.01115e+35
GO:0051252	regulation of RNA metabolic process	biological_process	0.74491	1	4	46	2025	20361	1.00303e+35
GO:0030001	metal ion transport	biological_process	0.74646	1	1	46	504	20361	101106290
GO:0016032	viral process	biological_process	0.75044	1	1	46	567	20361	101108880
GO:0044267	cellular protein metabolic process	biological_process	0.75086	1	5	46	2633	20361	1.01119e+44
GO:2000112	regulation of cellular macromolecule biosynthetic process	biological_process	0.75502	1	4	46	2061	20361	1.01109e+35
GO:0006807	nitrogen compound metabolic process	biological_process	0.75579	1	10	46	4608	20361	1.01109e+89
GO:0010556	regulation of macromolecule biosynthetic process	biological_process	0.75618	1	4	46	2065	20361	1.01109e+35
GO:0031326	regulation of cellular biosynthetic process	biological_process	0.75618	1	4	46	2065	20361	1.01109e+35
GO:0009889	regulation of biosynthetic process	biological_process	0.75629	1	4	46	2066	20361	1.01115e+35
GO:0010468	regulation of gene expression	biological_process	0.76052	1	4	46	2079	20361	1.00303e+35
GO:0022857	transmembrane transporter activity	molecular_function	0.76115	1	3	46	1455	20361	1.01106e+26
GO:0019219	regulation of nucleobase-containing compound metabolic process	biological_process	0.76389	1	4	46	2073	20361	1.01123e+35
GO:0051171	regulation of nitrogen compound metabolic process	biological_process	0.76389	1	4	46	2073	20361	1.01109e+35
GO:0006464	cellular protein modification process	biological_process	0.76498	1	3	46	1419	20361	1.01108e+26
GO:0036211	protein modification process	biological_process	0.76498	1	3	46	1419	20361	1.01108e+26
GO:0046483	heterocycle metabolic process	biological_process	0.77175	1	9	46	4278	20361	1.01123e+80
GO:0006725	cellular aromatic compound metabolic process	biological_process	0.77236	1	9	46	4289	20361	1.01115e+80
GO:0005576	extracellular region	cellular_component	0.77447	1	3	46	1623	20361	1.01116e+26
GO:0060255	regulation of macromolecule metabolic process	biological_process	0.77806	1	4	46	2125	20361	1.01123e+35
GO:0030529	ribonucleoprotein complex	cellular_component	0.77824	1	1	46	972	20361	101109307
GO:0034654	nucleobase-containing compound biosynthetic process	biological_process	0.77997	1	5	46	2626	20361	1.00303e+44
GO:0044403	symbiosis, encompassing mutualism through parasitism	biological_process	0.78087	1	1	46	611	20361	101108880
GO:0044764	multi-organism cellular process	biological_process	0.78204	1	1	46	620	20361	101108880
GO:0065008	regulation of biological quality	biological_process	0.78247	1	1	46	631	20361	101114664
GO:0009987	cellular process	biological_process	0.78292	1	26	46	12236	20361	1.01105e+233
GO:0044419	interspecies interaction between organisms	biological_process	0.78397	1	1	46	615	20361	101108880
GO:0016773	phosphotransferase activity, alcohol group as acceptor	molecular_function	0.7843	1	2	46	914	20361	1.01116e+17
GO:0044248	cellular catabolic process	biological_process	0.78442	1	1	46	573	20361	101114502
GO:1901360	organic cyclic compound metabolic process	biological_process	0.78511	1	9	46	4337	20361	1.01109e+80
GO:0080090	regulation of primary metabolic process	biological_process	0.7861	1	4	46	2135	20361	1.01109e+35
GO:0034641	cellular nitrogen compound metabolic process	biological_process	0.78917	1	9	46	4359	20361	1.01109e+80
GO:0030234	enzyme regulator activity	molecular_function	0.80533	1	1	46	588	20361	101111268
GO:0043412	macromolecule modification	biological_process	0.8087	1	3	46	1547	20361	1.01108e+26
GO:0050896	response to stimulus	biological_process	0.80936	1	8	46	4900	20361	1.01106e+71
GO:0044699	single-organism process	biological_process	0.81086	1	16	46	8130	20361	1.0112e+143
GO:0019438	aromatic compound biosynthetic process	biological_process	0.81821	1	5	46	2755	20361	1.0112e+44
GO:0006811	ion transport	biological_process	0.82175	1	2	46	1163	20361	1.01106e+17
GO:0018130	heterocycle biosynthetic process	biological_process	0.8284	1	5	46	2782	20361	1.01115e+44
GO:0044271	cellular nitrogen compound biosynthetic process	biological_process	0.82859	1	5	46	2780	20361	1.01115e+44
GO:0006412	translation	biological_process	0.83003	1	1	46	1001	20361	101114394
GO:0015075	ion transmembrane transporter activity	molecular_function	0.83054	1	2	46	1191	20361	1.01111e+17
GO:0016301	kinase activity	molecular_function	0.83257	1	2	46	1088	20361	1.01116e+17
GO:0051704	multi-organism process	biological_process	0.83341	1	2	46	1257	20361	1.01116e+17
GO:1901362	organic cyclic compound biosynthetic process	biological_process	0.8361	1	5	46	2821	20361	1.01115e+44
GO:0005215	transporter activity	molecular_function	0.83715	1	3	46	1668	20361	1.01111e+26
GO:0004175	endopeptidase activity	molecular_function	0.84077	1	1	46	775	20361	101122761
GO:0009056	catabolic process	biological_process	0.84482	1	1	46	703	20361	101114502
GO:0007165	signal transduction	biological_process	0.8473	1	5	46	3563	20361	1.01107e+44
GO:0022891	substrate-specific transmembrane transporter activity	molecular_function	0.84819	1	2	46	1244	20361	1.01106e+17
GO:0044700	single organism signaling	biological_process	0.85269	1	5	46	3585	20361	1.01114e+44
GO:0016772	transferase activity, transferring phosphorus-containing groups	molecular_function	0.85359	1	3	46	1663	20361	1.01116e+26
GO:0008150	biological_process	biological_process	0.85442	1	32	46	15203	20361	1.01104e+287
GO:0023052	signaling	biological_process	0.85495	1	5	46	3591	20361	1.01106e+44
GO:0007154	cell communication	biological_process	0.86226	1	5	46	3632	20361	1.00303e+44
GO:0016020	membrane	cellular_component	0.86926	1	12	46	6737	20361	1.01108e+107
GO:0006468	protein phosphorylation	biological_process	0.86939	1	1	46	617	20361	101121103
GO:0006812	cation transport	biological_process	0.8741	1	1	46	773	20361	101106290
GO:0022892	substrate-specific transporter activity	molecular_function	0.87574	1	2	46	1332	20361	1.01111e+17
GO:1901363	heterocyclic compound binding	molecular_function	0.87609	1	11	46	5697	20361	1.01117e+98
GO:0097159	organic cyclic compound binding	molecular_function	0.87642	1	11	46	5698	20361	1.01118e+98
GO:0010467	gene expression	biological_process	0.88158	1	6	46	3802	20361	1.00303e+53
GO:0016491	oxidoreductase activity	molecular_function	0.88582	1	2	46	1379	20361	1.01104e+17
GO:0016310	phosphorylation	biological_process	0.89189	1	1	46	695	20361	101121103
GO:0016070	RNA metabolic process	biological_process	0.89282	1	5	46	3020	20361	1.00303e+44
GO:0065007	biological regulation	biological_process	0.89705	1	10	46	6189	20361	1.01123e+89
GO:0035556	intracellular signal transduction	biological_process	0.90152	1	1	46	800	20361	101106290
GO:0006796	phosphate-containing compound metabolic process	biological_process	0.90173	1	2	46	1287	20361	1.01121e+17
GO:0006793	phosphorus metabolic process	biological_process	0.90553	1	2	46	1299	20361	1.01108e+17
GO:0050794	regulation of cellular process	biological_process	0.90784	1	9	46	5809	20361	1.01106e+80
GO:0006996	organelle organization	biological_process	0.90874	1	1	46	915	20361	101114664
GO:0000166	nucleotide binding	molecular_function	0.91633	1	4	46	2299	20361	1.01118e+35
GO:1901265	nucleoside phosphate binding	molecular_function	0.91633	1	4	46	2299	20361	1.01118e+35
GO:0036094	small molecule binding	molecular_function	0.92344	1	4	46	2343	20361	1.01111e+35
GO:0050789	regulation of biological process	biological_process	0.92596	1	9	46	5952	20361	1.01115e+80
GO:0043168	anion binding	molecular_function	0.93161	1	4	46	2371	20361	1.01106e+35
GO:0016021	integral to membrane	cellular_component	0.93242	1	5	46	4128	20361	1.0111e+44
GO:0031224	intrinsic to membrane	cellular_component	0.93446	1	5	46	4149	20361	1.01114e+44
GO:0035639	purine ribonucleoside triphosphate binding	molecular_function	0.94477	1	3	46	2006	20361	1.01106e+26
GO:0001883	purine nucleoside binding	molecular_function	0.9451	1	3	46	2009	20361	1.01118e+26
GO:0032549	ribonucleoside binding	molecular_function	0.9451	1	3	46	2009	20361	1.01118e+26
GO:0032550	purine ribonucleoside binding	molecular_function	0.9451	1	3	46	2009	20361	1.01118e+26
GO:0032555	purine ribonucleotide binding	molecular_function	0.94545	1	3	46	2013	20361	1.01118e+26
GO:1901564	organonitrogen compound metabolic process	biological_process	0.9455	1	1	46	967	20361	101114027
GO:0001882	nucleoside binding	molecular_function	0.94667	1	3	46	2020	20361	1.01118e+26
GO:0017076	purine nucleotide binding	molecular_function	0.94805	1	3	46	2043	20361	1.01121e+26
GO:0032553	ribonucleotide binding	molecular_function	0.94837	1	3	46	2039	20361	1.01118e+26
GO:0044425	membrane part	cellular_component	0.9523	1	6	46	4795	20361	1.01106e+53
GO:0004871	signal transducer activity	molecular_function	0.96235	1	1	46	2206	20361	101106517
GO:0060089	molecular transducer activity	molecular_function	0.96235	1	1	46	2206	20361	101106517
GO:0005524	ATP binding	molecular_function	0.97341	1	2	46	1695	20361	1.01121e+17
GO:0032559	adenyl ribonucleotide binding	molecular_function	0.9736	1	2	46	1698	20361	1.01121e+17
GO:0030554	adenyl nucleotide binding	molecular_function	0.97496	1	2	46	1727	20361	1.01121e+17
GO:0016043	cellular component organization	biological_process	0.98382	1	1	46	1596	20361	101114664
GO:0071840	cellular component organization or biogenesis	biological_process	0.98796	1	1	46	1727	20361	101114664

## Sheet: ww_FT_vs_ww_LT
GO_accession	Description	Term_type	Over_represented_pValue	Corrected_pValue	CAD_item	CAD_list	Bg_item	Bg_list	Gene_names
GO:0003824	catalytic activity	molecular_function	0.00011667	0.49539	40	58	7631	20361	101119938,101116884,101106049,101123387,100037685,101119567,101121103,101117464,101103193,101115254,101122868,101109276,101109020,443161,101119369,101106773,101122583,101122608,101119893,101106812,443304,101105333,101102742,101109394,101115143,100307049,101103649,101115292,101115501,101121697,101120484,101118162,101109363,101116572,101106115,101116361,101116024,101112983,101115354,101119353
GO:0043167	ion binding	molecular_function	0.00038215	0.49539	32	58	5471	20361	1.01116e+281
GO:0005524	ATP binding	molecular_function	0.00057236	0.49539	16	58	1695	20361	1.01109e+137
GO:0032559	adenyl ribonucleotide binding	molecular_function	0.00058163	0.49539	16	58	1698	20361	1.01118e+137
GO:0030554	adenyl nucleotide binding	molecular_function	0.00065424	0.49539	16	58	1727	20361	4.43304e+137
GO:0043168	anion binding	molecular_function	0.00066465	0.49539	19	58	2371	20361	1.01103e+164
GO:0043412	macromolecule modification	biological_process	0.00091845	0.58676	14	58	1547	20361	1.0112e+119
GO:0035639	purine ribonucleoside triphosphate binding	molecular_function	0.0020461	0.66355	16	58	2006	20361	1.01107e+137
GO:0016310	phosphorylation	biological_process	0.0020593	0.66355	9	58	695	20361	4.43161e+74
GO:0001883	purine nucleoside binding	molecular_function	0.0020737	0.66355	16	58	2009	20361	1.01109e+137
GO:0032549	ribonucleoside binding	molecular_function	0.0020737	0.66355	16	58	2009	20361	1.01112e+137
GO:0032550	purine ribonucleoside binding	molecular_function	0.0020737	0.66355	16	58	2009	20361	1.0112e+137
GO:0032555	purine ribonucleotide binding	molecular_function	0.0021022	0.66355	16	58	2013	20361	1.01118e+137
GO:0001882	nucleoside binding	molecular_function	0.0022145	0.66355	16	58	2020	20361	1.01121e+137
GO:0017076	purine nucleotide binding	molecular_function	0.0023352	0.66355	16	58	2043	20361	1.0112e+137
GO:0032553	ribonucleotide binding	molecular_function	0.0023741	0.66355	16	58	2039	20361	1.01122e+137
GO:0051262	protein tetramerization	biological_process	0.0030847	0.81146	2	58	23	20361	1.01103e+17
GO:0043566	structure-specific DNA binding	molecular_function	0.0032744	0.8135	3	58	100	20361	1.01103e+26
GO:0006464	cellular protein modification process	biological_process	0.0044246	0.96524	12	58	1419	20361	1.00038e+101
GO:0036211	protein modification process	biological_process	0.0044246	0.96524	12	58	1419	20361	1.01109e+101
GO:0006468	protein phosphorylation	biological_process	0.0045326	0.96524	8	58	617	20361	1.01109e+65
GO:0008081	phosphoric diester hydrolase activity	molecular_function	0.0058352	1	3	58	76	20361	1.01119e+26
GO:0003690	double-stranded DNA binding	molecular_function	0.0066335	1	2	58	43	20361	1.01112e+17
GO:0016818	hydrolase activity, acting on acid anhydrides, in phosphorus-containing anhydrides	molecular_function	0.0067541	1	9	58	989	20361	1.01118e+80
GO:0006274	DNA replication termination	biological_process	0.0069877	1	1	58	1	20361	101116572
GO:0044237	cellular metabolic process	biological_process	0.0071629	1	32	58	7223	20361	1.01121e+278
GO:0000166	nucleotide binding	molecular_function	0.0074476	1	16	58	2299	20361	1.01115e+137
GO:1901265	nucleoside phosphate binding	molecular_function	0.0074476	1	16	58	2299	20361	1.01109e+137
GO:0004675	transmembrane receptor protein serine/threonine kinase activity	molecular_function	0.0076303	1	2	58	43	20361	443161443304
GO:0047474	long-chain fatty acid luciferin component ligase activity	molecular_function	0.00769	1	1	58	2	20361	101103193
GO:0016787	hydrolase activity	molecular_function	0.0079785	1	20	58	3421	20361	1.01123e+179
GO:0008152	metabolic process	biological_process	0.0086026	1	38	58	9284	20361	101121697,101120484,101109363,101116572,101102742,101115143,101109394,100307049,101115292,101115501,101115354,101112983,541606,101114856,101106115,101116024,101116361,100037685,101119567,101117464,101121103,101119938,101116884,101111888,101123387,101106773,101106812,101122583,101119893,101111691,101105333,443304,101103193,101122868,101115254,443161,101109020,101109276
GO:0036094	small molecule binding	molecular_function	0.0089126	1	16	58	2343	20361	4.43304e+137
GO:0004672	protein kinase activity	molecular_function	0.0095002	1	8	58	712	20361	1.0112e+65
GO:0046782	regulation of viral transcription	biological_process	0.010315	1	1	58	4	20361	101115254
GO:0016877	ligase activity, forming carbon-sulfur bonds	molecular_function	0.011877	1	1	58	3	20361	101103193
GO:0016878	acid-thiol ligase activity	molecular_function	0.011877	1	1	58	3	20361	101103193
GO:0004674	protein serine/threonine kinase activity	molecular_function	0.012733	1	4	58	197	20361	4.43161e+29
GO:0004114	3,5-cyclic-nucleotide phosphodiesterase activity	molecular_function	0.012879	1	2	58	32	20361	1.01119e+17
GO:0016817	hydrolase activity, acting on acid anhydrides	molecular_function	0.01291	1	9	58	1097	20361	1.01122e+80
GO:0009379	Holliday junction helicase complex	cellular_component	0.013507	1	1	58	4	20361	101115254
GO:0048476	Holliday junction resolvase complex	cellular_component	0.013507	1	1	58	4	20361	101115254
GO:0006400	tRNA modification	biological_process	0.015056	1	2	58	64	20361	1.01115e+17
GO:0004359	glutaminase activity	molecular_function	0.015561	1	1	58	4	20361	101122583
GO:0033202	DNA helicase complex	cellular_component	0.016519	1	1	58	7	20361	101115254
GO:0004112	cyclic-nucleotide phosphodiesterase activity	molecular_function	0.01693	1	2	58	39	20361	1.01119e+17
GO:0005543	phospholipid binding	molecular_function	0.017349	1	3	58	124	20361	1.01103e+26
GO:0044260	cellular macromolecule metabolic process	biological_process	0.017601	1	26	58	5916	20361	1.00038e+224
GO:0019199	transmembrane receptor protein kinase activity	molecular_function	0.018571	1	2	58	59	20361	443304443161
GO:0004329	formate-tetrahydrofolate ligase activity	molecular_function	0.019823	1	1	58	3	20361	101109020
GO:0005985	sucrose metabolic process	biological_process	0.01996	1	1	58	5	20361	101105333
GO:0005986	sucrose biosynthetic process	biological_process	0.01996	1	1	58	5	20361	101105333
GO:0050307	sucrose-phosphate phosphatase activity	molecular_function	0.01996	1	1	58	5	20361	101105333
GO:0018580	nitronate monooxygenase activity	molecular_function	0.020179	1	1	58	6	20361	101115354
GO:0016301	kinase activity	molecular_function	0.021171	1	9	58	1088	20361	4.43161e+74
GO:0016740	transferase activity	molecular_function	0.022354	1	16	58	2738	20361	1.01103e+137
GO:0016679	oxidoreductase activity, acting on diphenols and related substances as donors	molecular_function	0.022698	1	2	58	58	20361	1.01113e+17
GO:0042147	retrograde transport, endosome to Golgi	biological_process	0.023403	1	1	58	4	20361	101115354
GO:0050792	regulation of viral process	biological_process	0.023749	1	1	58	11	20361	101115254
GO:0006796	phosphate-containing compound metabolic process	biological_process	0.024655	1	10	58	1287	20361	1.01117e+83
GO:0002097	tRNA wobble base modification	biological_process	0.025924	1	1	58	10	20361	101115292
GO:0002098	tRNA wobble uridine modification	biological_process	0.025924	1	1	58	10	20361	101115292
GO:0034464	BBSome	cellular_component	0.026572	1	1	58	10	20361	101115143
GO:0006793	phosphorus metabolic process	biological_process	0.026584	1	10	58	1299	20361	4.43161e+83
GO:0046351	disaccharide biosynthetic process	biological_process	0.026772	1	1	58	6	20361	101105333
GO:0004379	glycylpeptide N-tetradecanoyltransferase activity	molecular_function	0.026884	1	1	58	7	20361	101119353
GO:0019107	myristoyltransferase activity	molecular_function	0.026884	1	1	58	7	20361	101119353
GO:0044765	single-organism transport	biological_process	0.027097	1	13	58	2155	20361	1.01114e+116
GO:0031704	apelin receptor binding	molecular_function	0.027581	1	1	58	10	20361	443161
GO:0034227	tRNA thio-modification	biological_process	0.027707	1	1	58	12	20361	101115292
GO:0044238	primary metabolic process	biological_process	0.028198	1	31	58	7653	20361	1.0112e+269
GO:0071855	neuropeptide receptor binding	molecular_function	0.028269	1	1	58	11	20361	443161
GO:0008827	cytochrome o ubiquinol oxidase activity	molecular_function	0.029676	1	1	58	7	20361	101112983
GO:0018144	RNA-protein covalent cross-linking	biological_process	0.029951	1	1	58	7	20361	101109394
GO:0008218	bioluminescence	biological_process	0.030452	1	1	58	8	20361	101103193
GO:0008556	potassium-transporting ATPase activity	molecular_function	0.03053	1	1	58	11	20361	101122868
GO:0016773	phosphotransferase activity, alcohol group as acceptor	molecular_function	0.032209	1	8	58	914	20361	1.01109e+65
GO:0019203	carbohydrate phosphatase activity	molecular_function	0.032213	1	1	58	9	20361	101105333
GO:0050308	sugar-phosphatase activity	molecular_function	0.032213	1	1	58	9	20361	101105333
GO:0005984	disaccharide metabolic process	biological_process	0.034073	1	1	58	8	20361	101105333
GO:0003724	RNA helicase activity	molecular_function	0.034491	1	2	58	79	20361	1.01123e+17
GO:0004386	helicase activity	molecular_function	0.035891	1	3	58	213	20361	1.01118e+26
GO:0009496	plastoquinol--plastocyanin reductase activity	molecular_function	0.036479	1	1	58	9	20361	101115501
GO:0052880	oxidoreductase activity, acting on diphenols and related substances as donors, with copper protein as acceptor	molecular_function	0.036479	1	1	58	9	20361	101115501
GO:0043170	macromolecule metabolic process	biological_process	0.03676	1	27	58	6637	20361	1.0112e+233
GO:0004185	serine-type carboxypeptidase activity	molecular_function	0.037494	1	1	58	8	20361	101120484
GO:0043903	regulation of symbiosis, encompassing mutualism through parasitism	biological_process	0.038431	1	1	58	14	20361	101115254
GO:0006013	mannose metabolic process	biological_process	0.038466	1	1	58	12	20361	101116572
GO:0000313	organellar ribosome	cellular_component	0.04064	1	1	58	15	20361	101109307
GO:0005761	mitochondrial ribosome	cellular_component	0.04064	1	1	58	15	20361	101109307
GO:0010927	cellular component assembly involved in morphogenesis	biological_process	0.041013	1	1	58	13	20361	101115143
GO:0042384	cilium assembly	biological_process	0.041013	1	1	58	13	20361	101115143
GO:0060271	cilium morphogenesis	biological_process	0.041013	1	1	58	13	20361	101115143
GO:0044782	cilium organization	biological_process	0.042055	1	1	58	14	20361	101115143
GO:0008270	zinc ion binding	molecular_function	0.042123	1	10	58	1672	20361	1.01109e+89
GO:0018143	nucleic acid-protein covalent cross-linking	biological_process	0.042269	1	1	58	15	20361	101109394
GO:2001070	starch binding	molecular_function	0.042521	1	1	58	13	20361	101115143
GO:0006811	ion transport	biological_process	0.045229	1	8	58	1163	20361	1.01123e+71
GO:0005488	binding	molecular_function	0.045877	1	45	58	11924	20361	100037685,101117464,101121103,101119567,101102429,101106049,101116884,101119938,101110806,101123387,101111888,101122608,101119893,101122583,101106773,101119369,443304,101111691,101118910,101103193,443161,101109020,101109276,101103123,101115254,101121697,101102570,101109363,101103486,101116572,101118162,101111770,101115143,101109394,101102742,101115292,101115501,101103649,101109307,101122517,10111…
GO:0016703	oxidoreductase activity, acting on single donors with incorporation of molecular oxygen, incorporation of one atom of oxygen (internal monooxygenases or internal mixed function oxidases)	molecular_function	0.046651	1	1	58	12	20361	101115354
GO:0022900	electron transport chain	biological_process	0.047597	1	2	58	96	20361	1.01113e+17
GO:0071704	organic substance metabolic process	biological_process	0.048081	1	31	58	7932	20361	1.01123e+269
GO:0019083	viral transcription	biological_process	0.049109	1	1	58	14	20361	101115254
GO:0008272	sulfate transport	biological_process	0.049522	1	1	58	12	20361	101113767
GO:0015116	sulfate transmembrane transporter activity	molecular_function	0.049522	1	1	58	12	20361	101113767
GO:1901682	sulfur compound transmembrane transporter activity	molecular_function	0.049522	1	1	58	12	20361	101113767
GO:0006541	glutamine metabolic process	biological_process	0.049845	1	1	58	15	20361	101122583
GO:0003674	molecular_function	molecular_function	0.051584	1	56	58	17899	20361	101119355,101119353,541606,101122517,101109307,101112983,101115354,101116024,101116361,101115657,101113767,101106115,101116572,101118162,101109363,101103486,101102570,101120484,101121697,101115292,101115501,101103649,100307049,101109394,101115143,101111770,101102742,443304,101105333,101111691,101122608,101119893,101122583,101106812,101119369,101106773,101109276,101103123,443161,101109020,10111525…
GO:0009451	RNA modification	biological_process	0.051677	1	2	58	128	20361	1.01115e+17
GO:0046914	transition metal ion binding	molecular_function	0.053115	1	11	58	2042	20361	1.01117e+98
GO:0008176	tRNA (guanine-N7-)-methyltransferase activity	molecular_function	0.053635	1	1	58	16	20361	101102742
GO:0051259	protein oligomerization	biological_process	0.053656	1	2	58	125	20361	1.00307e+17
GO:0006810	transport	biological_process	0.054552	1	15	58	2839	20361	1.0112e+134
GO:0072348	sulfur compound transport	biological_process	0.054858	1	1	58	14	20361	101113767
GO:0051234	establishment of localization	biological_process	0.055158	1	15	58	2845	20361	1.00307e+134
GO:0016192	vesicle-mediated transport	biological_process	0.055539	1	4	58	395	20361	1.01115e+35
GO:0015662	ATPase activity, coupled to transmembrane movement of ions, phosphorylative mechanism	molecular_function	0.055601	1	1	58	17	20361	101122868
GO:0000042	protein targeting to Golgi	biological_process	0.056787	1	1	58	12	20361	101109394
GO:0000301	retrograde transport, vesicle recycling within Golgi	biological_process	0.056787	1	1	58	12	20361	101109394
GO:0034067	protein localization to Golgi apparatus	biological_process	0.056787	1	1	58	12	20361	101109394
GO:0072600	establishment of protein localization to Golgi	biological_process	0.056787	1	1	58	12	20361	101109394
GO:1901363	heterocyclic compound binding	molecular_function	0.06065	1	24	58	5697	20361	4.43304e+206
GO:0097159	organic cyclic compound binding	molecular_function	0.060896	1	24	58	5698	20361	4.43305e+206
GO:0043900	regulation of multi-organism process	biological_process	0.061092	1	1	58	22	20361	101115254
GO:0033057	multicellular organismal reproductive behavior	biological_process	0.06416	1	1	58	17	20361	101103649
GO:0044706	multi-multicellular organism process	biological_process	0.06416	1	1	58	17	20361	101103649
GO:0045297	post-mating behavior	biological_process	0.06416	1	1	58	17	20361	101103649
GO:0045924	regulation of female receptivity	biological_process	0.06416	1	1	58	17	20361	101103649
GO:0046008	regulation of female receptivity, post-mating	biological_process	0.06416	1	1	58	17	20361	101103649
GO:0060180	female mating behavior	biological_process	0.06416	1	1	58	17	20361	101103649
GO:0015459	potassium channel regulator activity	molecular_function	0.064862	1	1	58	18	20361	541606
GO:0019870	potassium channel inhibitor activity	molecular_function	0.064862	1	1	58	18	20361	541606
GO:0005759	mitochondrial matrix	cellular_component	0.065277	1	1	58	25	20361	101109307
GO:0019033	viral tegument	cellular_component	0.06551	1	1	58	18	20361	101119567
GO:0032065	cortical protein anchoring	biological_process	0.067635	1	1	58	13	20361	101110806
GO:0051220	cytoplasmic sequestering of protein	biological_process	0.067635	1	1	58	13	20361	101110806
GO:0051224	negative regulation of protein transport	biological_process	0.067635	1	1	58	13	20361	101110806
GO:0042651	thylakoid membrane	cellular_component	0.069143	1	1	58	20	20361	101115501
GO:0044267	cellular protein metabolic process	biological_process	0.070603	1	12	58	2633	20361	4.43304e+101
GO:0008509	anion transmembrane transporter activity	molecular_function	0.071877	1	2	58	140	20361	1.01102e+17
GO:0016197	endosomal transport	biological_process	0.072374	1	1	58	16	20361	101115354
GO:0034357	photosynthetic membrane	cellular_component	0.074192	1	2	58	127	20361	1.01109e+17
GO:0004488	methylenetetrahydrofolate dehydrogenase (NADP+) activity	molecular_function	0.074472	1	1	58	18	20361	101109020
GO:0016682	oxidoreductase activity, acting on diphenols and related substances as donors, oxygen as acceptor	molecular_function	0.075308	1	1	58	18	20361	101112983
GO:0016772	transferase activity, transferring phosphorus-containing groups	molecular_function	0.076106	1	10	58	1663	20361	1.01109e+83
GO:0030983	mismatched DNA binding	molecular_function	0.077492	1	1	58	19	20361	101111691
GO:0008150	biological_process	biological_process	0.077935	1	49	58	15203	20361	101106773,101119369,101119893,101122583,101106812,101111691,443304,101105333,101103193,101110415,101115254,101122868,101109276,101103123,443161,101109020,100037685,101119567,101121103,101117464,101119938,101116884,101102429,101106049,101111888,101110806,101123387,101112983,101115354,101122517,541606,101107653,101114856,101106115,101113767,101116024,101116361,101121697,101120484,101116572,10110936…
GO:0007617	mating behavior	biological_process	0.078416	1	1	58	21	20361	101103649
GO:0019098	reproductive behavior	biological_process	0.078416	1	1	58	21	20361	101103649
GO:0016811	hydrolase activity, acting on carbon-nitrogen (but not peptide) bonds, in linear amides	molecular_function	0.078448	1	1	58	29	20361	101122583
GO:0003723	RNA binding	molecular_function	0.079219	1	5	58	782	20361	1.01115e+44
GO:0016423	tRNA (guanine) methyltransferase activity	molecular_function	0.079265	1	1	58	24	20361	101102742
GO:0008168	methyltransferase activity	molecular_function	0.079384	1	3	58	310	20361	1.01103e+26
GO:0051179	localization	biological_process	0.079765	1	15	58	2998	20361	1.01115e+134
GO:0016887	ATPase activity	molecular_function	0.079962	1	4	58	432	20361	1.01123e+35
GO:0009396	folic acid-containing compound biosynthetic process	biological_process	0.080043	1	1	58	19	20361	101109020
GO:0008289	lipid binding	molecular_function	0.081244	1	3	58	279	20361	1.01117e+26
GO:0042578	phosphoric ester hydrolase activity	molecular_function	0.081823	1	4	58	377	20361	1.01105e+35
GO:0009522	photosystem I	cellular_component	0.082647	1	1	58	22	20361	101109394
GO:0001664	G-protein coupled receptor binding	molecular_function	0.083814	1	1	58	60	20361	443161
GO:0004559	alpha-mannosidase activity	molecular_function	0.086326	1	1	58	22	20361	101116572
GO:0032880	regulation of protein localization	biological_process	0.087198	1	1	58	18	20361	101110806
GO:0051223	regulation of protein transport	biological_process	0.087198	1	1	58	18	20361	101110806
GO:0070201	regulation of establishment of protein localization	biological_process	0.087198	1	1	58	18	20361	101110806
GO:0007618	mating	biological_process	0.087622	1	1	58	23	20361	101103649
GO:0044703	multi-organism reproductive process	biological_process	0.087622	1	1	58	23	20361	101103649
GO:0015923	mannosidase activity	molecular_function	0.088337	1	1	58	25	20361	101116572
GO:0042559	pteridine-containing compound biosynthetic process	biological_process	0.088689	1	1	58	22	20361	101109020
GO:0016741	transferase activity, transferring one-carbon groups	molecular_function	0.090185	1	3	58	323	20361	1.01123e+26
GO:0051705	multi-organism behavior	biological_process	0.09108	1	1	58	26	20361	101103649
GO:0006298	mismatch repair	biological_process	0.091597	1	1	58	23	20361	101111691
GO:0009987	cellular process	biological_process	0.092299	1	41	58	12236	20361	101110415,101103193,443161,101109020,101103123,101109276,101122868,101115254,101106812,101122583,101119893,101119369,101106773,101105333,443304,101111691,101106049,101116884,101119938,101110806,101123387,101111888,100037685,101117464,101121103,101106115,101116361,101115354,101112983,101114856,101107653,541606,101109394,101115143,101102742,101115292,100307049,101120484,101121697,101116572,101109363
GO:0030145	manganese ion binding	molecular_function	0.093044	1	1	58	21	20361	101103649
GO:0000049	tRNA binding	molecular_function	0.093242	1	1	58	35	20361	101115292
GO:0006760	folic acid-containing compound metabolic process	biological_process	0.095975	1	1	58	23	20361	101109020
GO:0009579	thylakoid	cellular_component	0.096011	1	2	58	154	20361	1.01116e+17
GO:0044436	thylakoid part	cellular_component	0.096011	1	2	58	154	20361	1.01116e+17
GO:0009064	glutamine family amino acid metabolic process	biological_process	0.096018	1	1	58	29	20361	101122583
GO:0008373	sialyltransferase activity	molecular_function	0.098008	1	1	58	23	20361	101106812
GO:1901605	alpha-amino acid metabolic process	biological_process	0.09862	1	2	58	156	20361	1.01123e+17
GO:0017111	nucleoside-triphosphatase activity	molecular_function	0.099281	1	6	58	918	20361	1.01106e+53
GO:0030001	metal ion transport	biological_process	0.099959	1	4	58	504	20361	1.01113e+35
GO:0044723	single-organism carbohydrate metabolic process	biological_process	0.10021	1	3	58	331	20361	1.01105e+26
GO:0048193	Golgi vesicle transport	biological_process	0.10028	1	2	58	160	20361	1.00307e+17
GO:0016462	pyrophosphatase activity	molecular_function	0.10577	1	6	58	934	20361	1.01106e+53
GO:0019829	cation-transporting ATPase activity	molecular_function	0.10679	1	1	58	36	20361	101122868
GO:0042625	ATPase activity, coupled to transmembrane movement of ions	molecular_function	0.10679	1	1	58	36	20361	101122868
GO:0006119	oxidative phosphorylation	biological_process	0.10962	1	1	58	38	20361	101116884
GO:0042773	ATP synthesis coupled electron transport	biological_process	0.10962	1	1	58	38	20361	101116884
GO:0008175	tRNA methyltransferase activity	molecular_function	0.10976	1	1	58	37	20361	101102742
GO:0008033	tRNA processing	biological_process	0.11007	1	2	58	161	20361	1.01103e+17
GO:0034637	cellular carbohydrate biosynthetic process	biological_process	0.1105	1	1	58	32	20361	101105333
GO:0030031	cell projection assembly	biological_process	0.11097	1	1	58	36	20361	101115143
GO:0008484	sulfuric ester hydrolase activity	molecular_function	0.11106	1	1	58	29	20361	101116024
GO:0042558	pteridine-containing compound metabolic process	biological_process	0.11234	1	1	58	28	20361	101109020
GO:0008375	acetylglucosaminyltransferase activity	molecular_function	0.11245	1	1	58	34	20361	101119567
GO:0001871	pattern binding	molecular_function	0.11658	1	1	58	37	20361	101115143
GO:0030247	polysaccharide binding	molecular_function	0.11658	1	1	58	37	20361	101115143
GO:0005773	vacuole	cellular_component	0.11696	1	1	58	30	20361	101120484
GO:0008948	oxaloacetate decarboxylase activity	molecular_function	0.11987	1	1	58	30	20361	101112983
GO:0035725	sodium ion transmembrane transport	biological_process	0.11987	1	1	58	30	20361	101112983
GO:0071436	sodium ion export	biological_process	0.11987	1	1	58	30	20361	101112983
GO:0006820	anion transport	biological_process	0.12229	1	2	58	198	20361	1.01114e+17
GO:0016646	oxidoreductase activity, acting on the CH-NH group of donors, NAD or NADP as acceptor	molecular_function	0.12283	1	1	58	33	20361	101109020
GO:0006812	cation transport	biological_process	0.12359	1	5	58	773	20361	1.01123e+44
GO:0003697	single-stranded DNA binding	molecular_function	0.12788	1	1	58	34	20361	101103193
GO:0015103	inorganic anion transmembrane transporter activity	molecular_function	0.1287	1	1	58	37	20361	101113767
GO:0009312	oligosaccharide biosynthetic process	biological_process	0.12893	1	1	58	40	20361	101105333
GO:0019080	viral genome expression	biological_process	0.13522	1	1	58	45	20361	101115254
GO:0009311	oligosaccharide metabolic process	biological_process	0.13548	1	1	58	42	20361	101105333
GO:0007610	behavior	biological_process	0.13713	1	1	58	44	20361	101103649
GO:0051051	negative regulation of transport	biological_process	0.13906	1	1	58	29	20361	101110806
GO:0003676	nucleic acid binding	molecular_function	0.14253	1	15	58	3829	20361	1.01104e+131
GO:0004180	carboxypeptidase activity	molecular_function	0.14499	1	1	58	31	20361	101120484
GO:0006310	DNA recombination	biological_process	0.14557	1	2	58	199	20361	1.01106e+17
GO:0005179	hormone activity	molecular_function	0.14614	1	2	58	245	20361	101103649443161
GO:0045263	proton-transporting ATP synthase complex, coupling factor F(o)	cellular_component	0.14809	1	1	58	60	20361	101117464
GO:0006313	transposition, DNA-mediated	biological_process	0.15257	1	1	58	48	20361	101106115
GO:0032196	transposition	biological_process	0.15257	1	1	58	48	20361	101106115
GO:0022904	respiratory electron transport chain	biological_process	0.15448	1	1	58	55	20361	101116884
GO:0008137	NADH dehydrogenase (ubiquinone) activity	molecular_function	0.15843	1	1	58	50	20361	101116884
GO:0050136	NADH dehydrogenase (quinone) activity	molecular_function	0.15843	1	1	58	50	20361	101116884
GO:0019538	protein metabolic process	biological_process	0.15892	1	13	58	3359	20361	1.01109e+110
GO:0016645	oxidoreductase activity, acting on the CH-NH group of donors	molecular_function	0.16243	1	1	58	45	20361	101109020
GO:0006891	intra-Golgi vesicle-mediated transport	biological_process	0.16465	1	1	58	47	20361	101109394
GO:0043531	ADP binding	molecular_function	0.16829	1	1	58	47	20361	101115292
GO:0044262	cellular carbohydrate metabolic process	biological_process	0.17141	1	1	58	59	20361	101105333
GO:0032990	cell part morphogenesis	biological_process	0.17553	1	1	58	47	20361	101115143
GO:0048858	cell projection morphogenesis	biological_process	0.17553	1	1	58	47	20361	101115143
GO:0033365	protein localization to organelle	biological_process	0.18223	1	2	58	253	20361	1.01106e+17
GO:0003954	NADH dehydrogenase activity	molecular_function	0.18344	1	1	58	56	20361	101116884
GO:0051049	regulation of transport	biological_process	0.18349	1	1	58	42	20361	101110806
GO:0070008	serine-type exopeptidase activity	molecular_function	0.1848	1	1	58	53	20361	101120484
GO:0042398	cellular modified amino acid biosynthetic process	biological_process	0.18565	1	1	58	50	20361	101109020
GO:0006091	generation of precursor metabolites and energy	biological_process	0.18608	1	2	58	222	20361	1.01113e+17
GO:0006605	protein targeting	biological_process	0.18635	1	2	58	255	20361	1.01109e+17
GO:0009378	four-way junction helicase activity	molecular_function	0.1868	1	1	58	61	20361	101115254
GO:0015985	energy coupled proton transport, down electrochemical gradient	biological_process	0.18794	1	1	58	82	20361	101117464
GO:0015986	ATP synthesis coupled proton transport	biological_process	0.18794	1	1	58	82	20361	101117464
GO:0016701	oxidoreductase activity, acting on single donors with incorporation of molecular oxygen	molecular_function	0.19023	1	1	58	68	20361	101115354
GO:0015672	monovalent inorganic cation transport	biological_process	0.19062	1	3	58	430	20361	1.01117e+26
GO:0034470	ncRNA processing	biological_process	0.19135	1	2	58	244	20361	1.01103e+17
GO:0008173	RNA methyltransferase activity	molecular_function	0.19402	1	1	58	63	20361	101102742
GO:0016874	ligase activity	molecular_function	0.19481	1	3	58	409	20361	1.01103e+26
GO:0004497	monooxygenase activity	molecular_function	0.19623	1	1	58	55	20361	101115354
GO:0051537	2 iron, 2 sulfur cluster binding	molecular_function	0.19668	1	1	58	57	20361	101115501
GO:0045259	proton-transporting ATP synthase complex	cellular_component	0.20003	1	1	58	78	20361	101117464
GO:0016798	hydrolase activity, acting on glycosyl bonds	molecular_function	0.20199	1	2	58	243	20361	1.01117e+17
GO:0016655	oxidoreductase activity, acting on NAD(P)H, quinone or similar compound as acceptor	molecular_function	0.21112	1	1	58	68	20361	101116884
GO:0006754	ATP biosynthetic process	biological_process	0.21134	1	1	58	90	20361	101117464
GO:0015698	inorganic anion transport	biological_process	0.21516	1	1	58	66	20361	101113767
GO:0006399	tRNA metabolic process	biological_process	0.21563	1	2	58	249	20361	1.01115e+17
GO:0022607	cellular component assembly	biological_process	0.21643	1	4	58	791	20361	1.00307e+32
GO:0015075	ion transmembrane transporter activity	molecular_function	0.22381	1	6	58	1191	20361	1.01102e+53
GO:0032507	maintenance of protein location in cell	biological_process	0.23014	1	1	58	70	20361	101110806
GO:0045185	maintenance of protein location	biological_process	0.23014	1	1	58	70	20361	101110806
GO:0051235	maintenance of location	biological_process	0.23014	1	1	58	70	20361	101110806
GO:0051651	maintenance of location in cell	biological_process	0.23014	1	1	58	70	20361	101110806
GO:0046034	ATP metabolic process	biological_process	0.23062	1	1	58	100	20361	101117464
GO:0016410	N-acyltransferase activity	molecular_function	0.23178	1	1	58	84	20361	101119353
GO:0006575	cellular modified amino acid metabolic process	biological_process	0.23186	1	1	58	68	20361	101109020
GO:0043093	cytokinesis by binary fission	biological_process	0.23382	1	1	58	91	20361	541606
GO:0009142	nucleoside triphosphate biosynthetic process	biological_process	0.23453	1	1	58	100	20361	101117464
GO:0009145	purine nucleoside triphosphate biosynthetic process	biological_process	0.23453	1	1	58	100	20361	101117464
GO:0009201	ribonucleoside triphosphate biosynthetic process	biological_process	0.23453	1	1	58	100	20361	101117464
GO:0009206	purine ribonucleoside triphosphate biosynthetic process	biological_process	0.23453	1	1	58	100	20361	101117464
GO:0015002	heme-copper terminal oxidase activity	molecular_function	0.2358	1	1	58	88	20361	101112983
GO:0006261	DNA-dependent DNA replication	biological_process	0.23907	1	1	58	108	20361	101116572
GO:0043565	sequence-specific DNA binding	molecular_function	0.24358	1	3	58	520	20361	5.41606e+23
GO:0072594	establishment of protein localization to organelle	biological_process	0.24371	1	1	58	83	20361	101109394
GO:0016579	protein deubiquitination	biological_process	0.24434	1	1	58	66	20361	101120484
GO:0070646	protein modification by small protein removal	biological_process	0.24434	1	1	58	66	20361	101120484
GO:0032505	reproduction of a single-celled organism	biological_process	0.24511	1	1	58	94	20361	541606
GO:0051641	cellular localization	biological_process	0.24542	1	5	58	958	20361	1.01115e+44
GO:0022857	transmembrane transporter activity	molecular_function	0.24572	1	7	58	1455	20361	1.01113e+62
GO:0016043	cellular component organization	biological_process	0.24798	1	7	58	1596	20361	1.01103e+59
GO:0003968	RNA-directed RNA polymerase activity	molecular_function	0.24912	1	1	58	74	20361	101109394
GO:0000917	barrier septum assembly	biological_process	0.25244	1	1	58	97	20361	541606
GO:0032506	cytokinetic process	biological_process	0.25244	1	1	58	97	20361	541606
GO:0090529	cell septum assembly	biological_process	0.25244	1	1	58	97	20361	541606
GO:0008194	UDP-glycosyltransferase activity	molecular_function	0.25298	1	1	58	83	20361	101119567
GO:0016810	hydrolase activity, acting on carbon-nitrogen (but not peptide) bonds	molecular_function	0.25301	1	1	58	91	20361	101122583
GO:0022891	substrate-specific transmembrane transporter activity	molecular_function	0.25308	1	6	58	1244	20361	1.01102e+53
GO:0016482	cytoplasmic transport	biological_process	0.25502	1	2	58	316	20361	1.01106e+17
GO:0000280	nuclear division	biological_process	0.25503	1	1	58	116	20361	101119938
GO:0007067	mitosis	biological_process	0.25503	1	1	58	116	20361	101119938
GO:0046872	metal ion binding	molecular_function	0.2565	1	14	58	3438	20361	1.0112e+125
GO:0048646	anatomical structure formation involved in morphogenesis	biological_process	0.25837	1	1	58	92	20361	101115143
GO:0043169	cation binding	molecular_function	0.26258	1	14	58	3456	20361	1.0112e+125
GO:0016151	nickel cation binding	molecular_function	0.26331	1	1	58	164	20361	101116361
GO:0046483	heterocycle metabolic process	biological_process	0.26669	1	16	58	4278	20361	1.0112e+140
GO:0006725	cellular aromatic compound metabolic process	biological_process	0.26721	1	16	58	4289	20361	1.01123e+140
GO:0030030	cell projection organization	biological_process	0.26876	1	1	58	82	20361	101115143
GO:0022402	cell cycle process	biological_process	0.2691	1	2	58	339	20361	101119938541606
GO:0048285	organelle fission	biological_process	0.26968	1	1	58	125	20361	101119938
GO:0001071	nucleic acid binding transcription factor activity	molecular_function	0.27055	1	4	58	804	20361	1.01112e+32
GO:0003700	sequence-specific DNA binding transcription factor activity	molecular_function	0.27055	1	4	58	804	20361	1.01123e+32
GO:0000902	cell morphogenesis	biological_process	0.27069	1	1	58	98	20361	101115143
GO:0032989	cellular component morphogenesis	biological_process	0.27069	1	1	58	98	20361	101115143
GO:0035091	phosphatidylinositol binding	molecular_function	0.27398	1	1	58	74	20361	101117464
GO:0005096	GTPase activator activity	molecular_function	0.27534	1	1	58	83	20361	100037685
GO:0019954	asexual reproduction	biological_process	0.27544	1	1	58	104	20361	541606
GO:0019318	hexose metabolic process	biological_process	0.2762	1	1	58	103	20361	101116572
GO:0046907	intracellular transport	biological_process	0.278	1	4	58	763	20361	1.01115e+35
GO:0034220	ion transmembrane transport	biological_process	0.27945	1	2	58	336	20361	1.01117e+17
GO:0015077	monovalent inorganic cation transmembrane transporter activity	molecular_function	0.27998	1	3	58	527	20361	1.01123e+26
GO:0030246	carbohydrate binding	molecular_function	0.28026	1	1	58	94	20361	101115143
GO:1901360	organic cyclic compound metabolic process	biological_process	0.28454	1	16	58	4337	20361	1.01117e+140
GO:0009108	coenzyme biosynthetic process	biological_process	0.28563	1	1	58	87	20361	101109020
GO:0016788	hydrolase activity, acting on ester bonds	molecular_function	0.28805	1	5	58	926	20361	1.01105e+44
GO:0070925	organelle assembly	biological_process	0.28848	1	1	58	111	20361	101115143
GO:0005694	chromosome	cellular_component	0.28983	1	2	58	338	20361	1.01106e+17
GO:0034641	cellular nitrogen compound metabolic process	biological_process	0.29005	1	16	58	4359	20361	1.01103e+140
GO:0044085	cellular component biogenesis	biological_process	0.29125	1	4	58	917	20361	5.41606e+32
GO:0042451	purine nucleoside biosynthetic process	biological_process	0.29326	1	1	58	125	20361	101117464
GO:0046129	purine ribonucleoside biosynthetic process	biological_process	0.29326	1	1	58	125	20361	101117464
GO:0016879	ligase activity, forming carbon-nitrogen bonds	molecular_function	0.29365	1	2	58	272	20361	1.01109e+17
GO:0045333	cellular respiration	biological_process	0.29505	1	1	58	103	20361	101116884
GO:0090304	nucleic acid metabolic process	biological_process	0.2965	1	14	58	3796	20361	1.01122e+122
GO:1901607	alpha-amino acid biosynthetic process	biological_process	0.29859	1	1	58	109	20361	101109020
GO:0016051	carbohydrate biosynthetic process	biological_process	0.29954	1	1	58	99	20361	101105333
GO:0034660	ncRNA metabolic process	biological_process	0.30088	1	2	58	331	20361	1.01115e+17
GO:0071840	cellular component organization or biogenesis	biological_process	0.30253	1	7	58	1727	20361	1.01106e+59
GO:0000910	cytokinesis	biological_process	0.30458	1	1	58	113	20361	541606
GO:0000278	mitotic cell cycle	biological_process	0.30696	1	1	58	142	20361	101119938
GO:0006139	nucleobase-containing compound metabolic process	biological_process	0.30713	1	15	58	4120	20361	1.01112e+131
GO:0008047	enzyme activator activity	molecular_function	0.30722	1	1	58	105	20361	100037685
GO:0022892	substrate-specific transporter activity	molecular_function	0.30829	1	6	58	1332	20361	1.01117e+53
GO:2001141	regulation of RNA biosynthetic process	biological_process	0.31025	1	8	58	2022	20361	1.0112e+68
GO:0051252	regulation of RNA metabolic process	biological_process	0.31097	1	8	58	2025	20361	1.0112e+68
GO:0016831	carboxy-lyase activity	molecular_function	0.31141	1	1	58	94	20361	101112983
GO:0005938	cell cortex	cellular_component	0.31226	1	1	58	94	20361	101110806
GO:0008757	S-adenosylmethionine-dependent methyltransferase activity	molecular_function	0.31581	1	1	58	119	20361	101102742
GO:0009521	photosystem	cellular_component	0.31657	1	1	58	109	20361	101109394
GO:0007156	homophilic cell adhesion	biological_process	0.3166	1	1	58	102	20361	101116884
GO:0003678	DNA helicase activity	molecular_function	0.31825	1	1	58	118	20361	101115254
GO:0033177	proton-transporting two-sector ATPase complex, proton-transporting domain	cellular_component	0.3189	1	1	58	126	20361	101117464
GO:0015980	energy derivation by oxidation of organic compounds	biological_process	0.31977	1	1	58	112	20361	101116884
GO:0009163	nucleoside biosynthetic process	biological_process	0.32061	1	1	58	134	20361	101117464
GO:0042455	ribonucleoside biosynthetic process	biological_process	0.32061	1	1	58	134	20361	101117464
GO:1901659	glycosyl compound biosynthetic process	biological_process	0.32109	1	1	58	135	20361	101117464
GO:0006814	sodium ion transport	biological_process	0.32249	1	1	58	95	20361	101112983
GO:0006259	DNA metabolic process	biological_process	0.3231	1	5	58	1226	20361	1.01117e+44
GO:0006520	cellular amino acid metabolic process	biological_process	0.32313	1	2	58	335	20361	1.01109e+17
GO:0032879	regulation of localization	biological_process	0.32335	1	1	58	95	20361	101110806
GO:0006486	protein glycosylation	biological_process	0.32535	1	1	58	111	20361	101106812
GO:0043413	macromolecule glycosylation	biological_process	0.32535	1	1	58	111	20361	101106812
GO:0010556	regulation of macromolecule biosynthetic process	biological_process	0.32601	1	8	58	2065	20361	5.41606e+68
GO:0031326	regulation of cellular biosynthetic process	biological_process	0.32601	1	8	58	2065	20361	5.41606e+68
GO:0009889	regulation of biosynthetic process	biological_process	0.32612	1	8	58	2066	20361	1.01117e+68
GO:0006606	protein import into nucleus	biological_process	0.32679	1	1	58	139	20361	101106049
GO:0034504	protein localization to nucleus	biological_process	0.32679	1	1	58	139	20361	101106049
GO:0044744	protein targeting to nucleus	biological_process	0.32679	1	1	58	139	20361	101106049
GO:0051170	nuclear import	biological_process	0.32679	1	1	58	139	20361	101106049
GO:0005996	monosaccharide metabolic process	biological_process	0.32867	1	1	58	123	20361	101116572
GO:0010468	regulation of gene expression	biological_process	0.33208	1	8	58	2079	20361	5.41606e+68
GO:0070085	glycosylation	biological_process	0.33365	1	1	58	113	20361	101106812
GO:0005975	carbohydrate metabolic process	biological_process	0.33389	1	3	58	608	20361	1.01105e+26
GO:0009144	purine nucleoside triphosphate metabolic process	biological_process	0.334	1	1	58	132	20361	101117464
GO:0009199	ribonucleoside triphosphate metabolic process	biological_process	0.334	1	1	58	132	20361	101117464
GO:0009205	purine ribonucleoside triphosphate metabolic process	biological_process	0.334	1	1	58	132	20361	101117464
GO:0030163	protein catabolic process	biological_process	0.33506	1	1	58	132	20361	101119567
GO:0006732	coenzyme metabolic process	biological_process	0.33675	1	1	58	105	20361	101109020
GO:0019219	regulation of nucleobase-containing compound metabolic process	biological_process	0.33771	1	8	58	2073	20361	1.01115e+68
GO:0051171	regulation of nitrogen compound metabolic process	biological_process	0.33771	1	8	58	2073	20361	1.01123e+68
GO:0016337	cell-cell adhesion	biological_process	0.33779	1	1	58	122	20361	101116884
GO:0048609	multicellular organismal reproductive process	biological_process	0.33829	1	1	58	127	20361	101103649
GO:0000152	nuclear ubiquitin ligase complex	cellular_component	0.34179	1	1	58	116	20361	101116361
GO:0005680	anaphase-promoting complex	cellular_component	0.34179	1	1	58	116	20361	101116361
GO:0031461	cullin-RING ubiquitin ligase complex	cellular_component	0.34179	1	1	58	116	20361	101116361
GO:0009101	glycoprotein biosynthetic process	biological_process	0.34255	1	1	58	118	20361	101106812
GO:0009141	nucleoside triphosphate metabolic process	biological_process	0.34641	1	1	58	142	20361	101117464
GO:0009100	glycoprotein metabolic process	biological_process	0.34897	1	1	58	120	20361	101106812
GO:0000151	ubiquitin ligase complex	cellular_component	0.34998	1	1	58	118	20361	101116361
GO:0051649	establishment of localization in cell	biological_process	0.35049	1	4	58	862	20361	1.00307e+35
GO:0003677	DNA binding	molecular_function	0.35101	1	9	58	2483	20361	1.01122e+77
GO:0016830	carbon-carbon lyase activity	molecular_function	0.35187	1	1	58	112	20361	101112983
GO:0032504	multicellular organism reproduction	biological_process	0.35503	1	1	58	137	20361	101103649
GO:0060255	regulation of macromolecule metabolic process	biological_process	0.35825	1	8	58	2125	20361	1.01123e+68
GO:0001076	RNA polymerase II transcription factor binding transcription factor activity	molecular_function	0.35829	1	1	58	135	20361	101117464
GO:0001104	RNA polymerase II transcription cofactor activity	molecular_function	0.35829	1	1	58	135	20361	101117464
GO:0015081	sodium ion transmembrane transporter activity	molecular_function	0.36208	1	1	58	110	20361	101112983
GO:0016592	mediator complex	cellular_component	0.36326	1	1	58	137	20361	101117464
GO:0005215	transporter activity	molecular_function	0.36474	1	7	58	1668	20361	1.01123e+62
GO:0051301	cell division	biological_process	0.36972	1	1	58	145	20361	541606
GO:0016757	transferase activity, transferring glycosyl groups	molecular_function	0.37009	1	2	58	375	20361	1.0112e+17
GO:0080090	regulation of primary metabolic process	biological_process	0.37153	1	8	58	2135	20361	1.0112e+68
GO:0051536	iron-sulfur cluster binding	molecular_function	0.37349	1	1	58	141	20361	101115501
GO:0051540	metal cluster binding	molecular_function	0.37349	1	1	58	141	20361	101115501
GO:1901137	carbohydrate derivative biosynthetic process	biological_process	0.37389	1	2	58	390	20361	1.01117e+17
GO:0042626	ATPase activity, coupled to transmembrane movement of substances	molecular_function	0.37831	1	1	58	121	20361	101122868
GO:0043492	ATPase activity, coupled to movement of substances	molecular_function	0.37831	1	1	58	121	20361	101122868
GO:0006807	nitrogen compound metabolic process	biological_process	0.3809	1	16	58	4608	20361	1.0112e+140
GO:0009152	purine ribonucleotide biosynthetic process	biological_process	0.38127	1	1	58	152	20361	101117464
GO:0017038	protein import	biological_process	0.38201	1	1	58	167	20361	101106049
GO:0070647	protein modification by small protein conjugation or removal	biological_process	0.38627	1	1	58	132	20361	101120484
GO:0015079	potassium ion transmembrane transporter activity	molecular_function	0.38806	1	1	58	132	20361	101122868
GO:0006813	potassium ion transport	biological_process	0.38818	1	1	58	132	20361	101122868
GO:0042278	purine nucleoside metabolic process	biological_process	0.38838	1	1	58	160	20361	101117464
GO:0046128	purine ribonucleoside metabolic process	biological_process	0.38838	1	1	58	160	20361	101117464
GO:0005515	protein binding	molecular_function	0.38977	1	23	58	6046	20361	1.01123e+203
GO:0006164	purine nucleotide biosynthetic process	biological_process	0.3908	1	1	58	159	20361	101117464
GO:0008238	exopeptidase activity	molecular_function	0.39082	1	1	58	130	20361	101120484
GO:0009260	ribonucleotide biosynthetic process	biological_process	0.39157	1	1	58	155	20361	101117464
GO:0046390	ribose phosphate biosynthetic process	biological_process	0.39157	1	1	58	155	20361	101117464
GO:0015399	primary active transmembrane transporter activity	molecular_function	0.39263	1	1	58	129	20361	101122868
GO:0015405	P-P-bond-hydrolysis-driven transmembrane transporter activity	molecular_function	0.39263	1	1	58	129	20361	101122868
GO:0008200	ion channel inhibitor activity	molecular_function	0.39378	1	1	58	136	20361	541606
GO:0016248	channel inhibitor activity	molecular_function	0.39378	1	1	58	136	20361	541606
GO:0000775	chromosome, centromeric region	cellular_component	0.39978	1	1	58	170	20361	101119938
GO:0072522	purine-containing compound biosynthetic process	biological_process	0.40251	1	1	58	167	20361	101117464
GO:0006913	nucleocytoplasmic transport	biological_process	0.40487	1	1	58	179	20361	101106049
GO:0051169	nuclear transport	biological_process	0.40487	1	1	58	179	20361	101106049
GO:0044699	single-organism process	biological_process	0.40542	1	25	58	8130	20361	1.01112e+218
GO:0051188	cofactor biosynthetic process	biological_process	0.40901	1	1	58	136	20361	101109020
GO:0008652	cellular amino acid biosynthetic process	biological_process	0.40943	1	1	58	153	20361	101109020
GO:0000003	reproduction	biological_process	0.41066	1	2	58	453	20361	101103649541606
GO:0009119	ribonucleoside metabolic process	biological_process	0.41264	1	1	58	170	20361	101117464
GO:0006357	regulation of transcription from RNA polymerase II promoter	biological_process	0.41401	1	1	58	169	20361	101117464
GO:0031323	regulation of cellular metabolic process	biological_process	0.41411	1	8	58	2209	20361	1.01115e+68
GO:0016247	channel regulator activity	molecular_function	0.42145	1	1	58	148	20361	541606
GO:0055114	oxidation-reduction process	biological_process	0.42822	1	5	58	1273	20361	1.01117e+44
GO:0005622	intracellular	cellular_component	0.43077	1	17	58	5450	20361	1.01115e+149
GO:0044424	intracellular part	cellular_component	0.4329	1	16	58	5082	20361	1.01117e+140
GO:0006281	DNA repair	biological_process	0.43318	1	2	58	496	20361	1.01112e+17
GO:0006461	protein complex assembly	biological_process	0.43343	1	2	58	458	20361	1.01103e+17
GO:0070271	protein complex biogenesis	biological_process	0.43368	1	2	58	459	20361	1.01103e+17
GO:0006260	DNA replication	biological_process	0.43758	1	2	58	447	20361	1.01117e+17
GO:0022890	inorganic cation transmembrane transporter activity	molecular_function	0.44187	1	3	58	733	20361	1.01113e+26
GO:0055085	transmembrane transport	biological_process	0.44539	1	4	58	946	20361	1.01113e+35
GO:0044763	single-organism cellular process	biological_process	0.44664	1	22	58	7273	20361	4.43161e+191
GO:0016747	transferase activity, transferring acyl groups other than amino-acyl groups	molecular_function	0.44787	1	1	58	177	20361	101119353
GO:0016469	proton-transporting two-sector ATPase complex	cellular_component	0.45974	1	1	58	192	20361	101117464
GO:0034613	cellular protein localization	biological_process	0.46083	1	3	58	697	20361	1.01109e+26
GO:0070727	cellular macromolecule localization	biological_process	0.46083	1	3	58	697	20361	1.01106e+26
GO:0016651	oxidoreductase activity, acting on NAD(P)H	molecular_function	0.46102	1	1	58	174	20361	101116884
GO:0022414	reproductive process	biological_process	0.46204	1	1	58	184	20361	101103649
GO:0019222	regulation of metabolic process	biological_process	0.4626	1	8	58	2300	20361	1.0112e+68
GO:0006355	regulation of transcription, DNA-dependent	biological_process	0.46313	1	7	58	2018	20361	5.41606e+59
GO:0009653	anatomical structure morphogenesis	biological_process	0.46644	1	1	58	197	20361	101115143
GO:0009150	purine ribonucleotide metabolic process	biological_process	0.4685	1	1	58	188	20361	101117464
GO:0071822	protein complex subunit organization	biological_process	0.46905	1	2	58	504	20361	1.00307e+17
GO:0006974	response to DNA damage stimulus	biological_process	0.47043	1	2	58	544	20361	1.01112e+17
GO:0015979	photosynthesis	biological_process	0.47234	1	1	58	178	20361	101109394
GO:0043233	organelle lumen	cellular_component	0.47284	1	2	58	497	20361	1.01109e+17
GO:0070013	intracellular organelle lumen	cellular_component	0.47284	1	2	58	497	20361	1.01109e+17
GO:0008134	transcription factor binding	molecular_function	0.47404	1	1	58	190	20361	101123387
GO:0019752	carboxylic acid metabolic process	biological_process	0.47444	1	2	58	446	20361	1.01123e+17
GO:0005615	extracellular space	cellular_component	0.47573	1	1	58	200	20361	101113767
GO:0031974	membrane-enclosed lumen	cellular_component	0.47659	1	2	58	504	20361	1.01117e+17
GO:0009259	ribonucleotide metabolic process	biological_process	0.47737	1	1	58	191	20361	101117464
GO:0019693	ribose phosphate metabolic process	biological_process	0.47737	1	1	58	191	20361	101117464
GO:0006818	hydrogen transport	biological_process	0.47769	1	1	58	206	20361	101117464
GO:0015992	proton transport	biological_process	0.47769	1	1	58	206	20361	101117464
GO:2000112	regulation of cellular macromolecule biosynthetic process	biological_process	0.48036	1	7	58	2061	20361	1.0112e+59
GO:0009116	nucleoside metabolic process	biological_process	0.48038	1	1	58	209	20361	101117464
GO:1901657	glycosyl compound metabolic process	biological_process	0.48075	1	1	58	210	20361	101117464
GO:0000989	transcription factor binding transcription factor activity	molecular_function	0.4816	1	1	58	195	20361	101117464
GO:0003712	transcription cofactor activity	molecular_function	0.4816	1	1	58	195	20361	101117464
GO:0016070	RNA metabolic process	biological_process	0.48249	1	10	58	3020	20361	1.01123e+86
GO:0016491	oxidoreductase activity	molecular_function	0.48317	1	5	58	1379	20361	1.01109e+44
GO:0016820	hydrolase activity, acting on acid anhydrides, catalyzing transmembrane movement of substances	molecular_function	0.48371	1	1	58	168	20361	101122868
GO:0006396	RNA processing	biological_process	0.48392	1	2	58	498	20361	1.01115e+17
GO:0005634	nucleus	cellular_component	0.48512	1	7	58	2025	20361	1.01122e+59
GO:0032774	RNA biosynthetic process	biological_process	0.48573	1	8	58	2407	20361	1.0112e+68
GO:0007049	cell cycle	biological_process	0.48737	1	2	58	523	20361	541606101119938
GO:0051186	cofactor metabolic process	biological_process	0.49372	1	1	58	181	20361	101109020
GO:0043436	oxoacid metabolic process	biological_process	0.49405	1	2	58	463	20361	1.01123e+17
GO:0016053	organic acid biosynthetic process	biological_process	0.4946	1	1	58	201	20361	101109020
GO:0046394	carboxylic acid biosynthetic process	biological_process	0.4946	1	1	58	201	20361	101109020
GO:0033554	cellular response to stress	biological_process	0.49714	1	2	58	581	20361	1.01112e+17
GO:0006163	purine nucleotide metabolic process	biological_process	0.49718	1	1	58	208	20361	101117464
GO:0065003	macromolecular complex assembly	biological_process	0.49974	1	2	58	536	20361	1.01103e+17
GO:0015031	protein transport	biological_process	0.50039	1	3	58	758	20361	1.01106e+26
GO:0005525	GTP binding	molecular_function	0.50072	1	2	58	554	20361	1.01115e+17
GO:0006082	organic acid metabolic process	biological_process	0.50125	1	2	58	470	20361	1.01123e+17
GO:0045184	establishment of protein localization	biological_process	0.5029	1	3	58	762	20361	1.01106e+26
GO:0032561	guanyl ribonucleotide binding	molecular_function	0.50384	1	2	58	558	20361	1.01123e+17
GO:0019438	aromatic compound biosynthetic process	biological_process	0.5066	1	9	58	2755	20361	1.0112e+77
GO:0009165	nucleotide biosynthetic process	biological_process	0.5067	1	1	58	220	20361	101117464
GO:1901293	nucleoside phosphate biosynthetic process	biological_process	0.5067	1	1	58	220	20361	101117464
GO:0051276	chromosome organization	biological_process	0.50686	1	1	58	218	20361	101106049
GO:0072521	purine-containing compound metabolic process	biological_process	0.50688	1	1	58	216	20361	101117464
GO:0019001	guanyl nucleotide binding	molecular_function	0.50773	1	2	58	560	20361	1.01115e+17
GO:0044249	cellular biosynthetic process	biological_process	0.5151	1	13	58	4365	20361	1.01107e+113
GO:0004553	hydrolase activity, hydrolyzing O-glycosyl compounds	molecular_function	0.51688	1	1	58	214	20361	101116572
GO:0004871	signal transducer activity	molecular_function	0.51988	1	4	58	2206	20361	4.43304e+29
GO:0060089	molecular transducer activity	molecular_function	0.51988	1	4	58	2206	20361	1.01123e+29
GO:0009059	macromolecule biosynthetic process	biological_process	0.52365	1	11	58	3795	20361	1.0112e+95
GO:0042623	ATPase activity, coupled	molecular_function	0.52571	1	1	58	199	20361	101122868
GO:0018130	heterocycle biosynthetic process	biological_process	0.5259	1	9	58	2782	20361	1.01123e+77
GO:0044271	cellular nitrogen compound biosynthetic process	biological_process	0.52641	1	9	58	2780	20361	1.01109e+77
GO:0046873	metal ion transmembrane transporter activity	molecular_function	0.5293	1	2	58	514	20361	1.01123e+17
GO:0016032	viral process	biological_process	0.53132	1	2	58	567	20361	1.01115e+17
GO:0004842	ubiquitin-protein ligase activity	molecular_function	0.53163	1	1	58	182	20361	101116361
GO:0019787	small conjugating protein ligase activity	molecular_function	0.53163	1	1	58	182	20361	101116361
GO:0009057	macromolecule catabolic process	biological_process	0.53204	1	1	58	229	20361	101119567
GO:0043933	macromolecular complex subunit organization	biological_process	0.53313	1	2	58	583	20361	1.01103e+17
GO:1901566	organonitrogen compound biosynthetic process	biological_process	0.53347	1	2	58	516	20361	1.01109e+17
GO:0016758	transferase activity, transferring hexosyl groups	molecular_function	0.5362	1	1	58	226	20361	101119567
GO:1901362	organic cyclic compound biosynthetic process	biological_process	0.54017	1	9	58	2821	20361	1.01115e+77
GO:0048869	cellular developmental process	biological_process	0.54108	1	1	58	258	20361	101115143
GO:0000988	protein binding transcription factor activity	molecular_function	0.54564	1	1	58	230	20361	101117464
GO:1901576	organic substance biosynthetic process	biological_process	0.54872	1	13	58	4447	20361	1.01122e+113
GO:0005576	extracellular region	cellular_component	0.55146	1	5	58	1623	20361	5.41606e+41
GO:1901135	carbohydrate derivative metabolic process	biological_process	0.55298	1	2	58	548	20361	1.01117e+17
GO:0008324	cation transmembrane transporter activity	molecular_function	0.55837	1	3	58	863	20361	1.01123e+26
GO:0044710	single-organism metabolic process	biological_process	0.56178	1	8	58	2382	20361	1.01123e+71
GO:0004888	transmembrane signaling receptor activity	molecular_function	0.56298	1	3	58	1947	20361	4.43161e+20
GO:0005623	cell	cellular_component	0.56859	1	17	58	5839	20361	1.01115e+149
GO:0044464	cell part	cellular_component	0.56859	1	17	58	5839	20361	1.01122e+149
GO:0006366	transcription from RNA polymerase II promoter	biological_process	0.57505	1	1	58	262	20361	101117464
GO:0008104	protein localization	biological_process	0.57695	1	3	58	847	20361	1.01111e+26
GO:0044429	mitochondrial part	cellular_component	0.57732	1	1	58	305	20361	101109307
GO:0044403	symbiosis, encompassing mutualism through parasitism	biological_process	0.5803	1	2	58	611	20361	1.01115e+17
GO:0048519	negative regulation of biological process	biological_process	0.58045	1	1	58	253	20361	101110806
GO:0044427	chromosomal part	cellular_component	0.58049	1	1	58	287	20361	101119938
GO:0044423	virion part	cellular_component	0.58109	1	2	58	617	20361	1.00307e+17
GO:0044764	multi-organism cellular process	biological_process	0.58164	1	2	58	620	20361	1.01115e+17
GO:0065008	regulation of biological quality	biological_process	0.58171	1	2	58	631	20361	1.01104e+17
GO:0044283	small molecule biosynthetic process	biological_process	0.58239	1	1	58	256	20361	101109020
GO:0019058	viral infectious cycle	biological_process	0.58487	1	1	58	293	20361	101115254
GO:0044419	interspecies interaction between organisms	biological_process	0.58553	1	2	58	615	20361	1.00038e+17
GO:0044281	small molecule metabolic process	biological_process	0.58804	1	3	58	890	20361	1.01123e+26
GO:0044767	single-organism developmental process	biological_process	0.58999	1	1	58	273	20361	101115143
GO:0006996	organelle organization	biological_process	0.59098	1	3	58	915	20361	1.01106e+26
GO:0034654	nucleobase-containing compound biosynthetic process	biological_process	0.59129	1	8	58	2626	20361	5.41606e+68
GO:0051704	multi-organism process	biological_process	0.59413	1	4	58	1257	20361	1.00038e+32
GO:0009058	biosynthetic process	biological_process	0.59536	1	13	58	4556	20361	1.0112e+113
GO:0016881	acid-amino acid ligase activity	molecular_function	0.59698	1	1	58	218	20361	101116361
GO:0048856	anatomical structure development	biological_process	0.59835	1	1	58	297	20361	101115143
GO:0044711	single-organism biosynthetic process	biological_process	0.60674	1	1	58	270	20361	101109020
GO:0034062	RNA polymerase activity	molecular_function	0.6071	1	1	58	288	20361	101109394
GO:0038023	signaling receptor activity	molecular_function	0.61079	1	3	58	2000	20361	4.43304e+20
GO:0022804	active transmembrane transporter activity	molecular_function	0.61475	1	1	58	241	20361	101122868
GO:0016746	transferase activity, transferring acyl groups	molecular_function	0.61657	1	1	58	274	20361	101119353
GO:0015078	hydrogen ion transmembrane transporter activity	molecular_function	0.61909	1	1	58	297	20361	101117464
GO:0019012	virion	cellular_component	0.61934	1	2	58	663	20361	1.00307e+17
GO:0009117	nucleotide metabolic process	biological_process	0.62302	1	1	58	297	20361	101117464
GO:0006351	transcription, DNA-dependent	biological_process	0.62993	1	7	58	2381	20361	1.0112e+59
GO:0005102	receptor binding	molecular_function	0.63042	1	2	58	759	20361	101103649443161
GO:0043231	intracellular membrane-bounded organelle	cellular_component	0.63135	1	9	58	2999	20361	1.0112e+77
GO:0006886	intracellular protein transport	biological_process	0.63165	1	2	58	596	20361	1.01109e+17
GO:0008236	serine-type peptidase activity	molecular_function	0.63202	1	1	58	347	20361	101120484
GO:0017171	serine hydrolase activity	molecular_function	0.63202	1	1	58	347	20361	101120484
GO:0043227	membrane-bounded organelle	cellular_component	0.63228	1	9	58	3000	20361	1.01122e+77
GO:1901564	organonitrogen compound metabolic process	biological_process	0.63313	1	3	58	967	20361	1.01123e+26
GO:0006753	nucleoside phosphate metabolic process	biological_process	0.63349	1	1	58	303	20361	101117464
GO:0003779	actin binding	molecular_function	0.63617	1	1	58	271	20361	101122517
GO:0030695	GTPase regulator activity	molecular_function	0.64	1	1	58	226	20361	100037685
GO:0034645	cellular macromolecule biosynthetic process	biological_process	0.64006	1	10	58	3755	20361	1.01107e+86
GO:0010467	gene expression	biological_process	0.64895	1	10	58	3802	20361	1.01117e+86
GO:0005654	nucleoplasm	cellular_component	0.66354	1	1	58	334	20361	101117464
GO:0044451	nucleoplasm part	cellular_component	0.66354	1	1	58	334	20361	101117464
GO:0005575	cellular_component	cellular_component	0.66718	1	32	58	11755	20361	1.0112e+278
GO:0044428	nuclear part	cellular_component	0.66829	1	2	58	677	20361	1.01116e+17
GO:0090407	organophosphate biosynthetic process	biological_process	0.67631	1	1	58	336	20361	101117464
GO:0004872	receptor activity	molecular_function	0.6792	1	3	58	2090	20361	4.43304e+20
GO:0033036	macromolecule localization	biological_process	0.67948	1	3	58	1008	20361	1.01109e+26
GO:0016020	membrane	cellular_component	0.68309	1	18	58	6737	20361	1.0111e+155
GO:0055086	nucleobase-containing small molecule metabolic process	biological_process	0.69349	1	1	58	353	20361	101117464
GO:0060589	nucleoside-triphosphatase regulator activity	molecular_function	0.69378	1	1	58	278	20361	100037685
GO:0051716	cellular response to stimulus	biological_process	0.70489	1	9	58	4042	20361	1.01123e+77
GO:0016791	phosphatase activity	molecular_function	0.7141	1	1	58	295	20361	101105333
GO:0003924	GTPase activity	molecular_function	0.71427	1	1	58	406	20361	101115292
GO:0071702	organic substance transport	biological_process	0.71542	1	3	58	1093	20361	1.01109e+26
GO:0016829	lyase activity	molecular_function	0.71723	1	1	58	350	20361	101112983
GO:0019028	viral capsid	cellular_component	0.72258	1	1	58	420	20361	100307049
GO:0005739	mitochondrion	cellular_component	0.72569	1	1	58	431	20361	101109307
GO:0016021	integral to membrane	cellular_component	0.72856	1	9	58	4128	20361	1.01117e+80
GO:0031224	intrinsic to membrane	cellular_component	0.73476	1	9	58	4149	20361	1.01117e+80
GO:0005737	cytoplasm	cellular_component	0.75882	1	6	58	2679	20361	1.0112e+50
GO:0065007	biological regulation	biological_process	0.76123	1	15	58	6189	20361	1.00038e+128
GO:0007155	cell adhesion	biological_process	0.76199	1	1	58	388	20361	101116884
GO:0005840	ribosome	cellular_component	0.76297	1	1	58	840	20361	101109307
GO:0022610	biological adhesion	biological_process	0.7653	1	1	58	396	20361	101116884
GO:0043228	non-membrane-bounded organelle	cellular_component	0.77415	1	3	58	1654	20361	1.01106e+26
GO:0043232	intracellular non-membrane-bounded organelle	cellular_component	0.77415	1	3	58	1654	20361	1.01106e+26
GO:1901575	organic substance catabolic process	biological_process	0.78316	1	1	58	440	20361	101119567
GO:0031981	nuclear lumen	cellular_component	0.78502	1	1	58	470	20361	101117464
GO:0009405	pathogenesis	biological_process	0.7866	1	1	58	442	20361	541606
GO:0007264	small GTPase mediated signal transduction	biological_process	0.787	1	1	58	417	20361	101123387
GO:0050789	regulation of biological process	biological_process	0.79099	1	14	58	5952	20361	1.01112e+119
GO:0007165	signal transduction	biological_process	0.79221	1	7	58	3563	20361	1.01119e+59
GO:0044700	single organism signaling	biological_process	0.79996	1	7	58	3585	20361	1.01119e+59
GO:0023052	signaling	biological_process	0.80334	1	7	58	3591	20361	1.01119e+59
GO:0043234	protein complex	cellular_component	0.80714	1	5	58	2052	20361	1.01117e+44
GO:0016779	nucleotidyltransferase activity	molecular_function	0.80889	1	1	58	504	20361	101109394
GO:0043229	intracellular organelle	cellular_component	0.80986	1	10	58	4225	20361	1.0112e+86
GO:0043226	organelle	cellular_component	0.81045	1	10	58	4226	20361	1.01116e+86
GO:0007154	cell communication	biological_process	0.81357	1	7	58	3632	20361	1.01123e+59
GO:0044421	extracellular region part	cellular_component	0.81935	1	1	58	482	20361	101113767
GO:0006629	lipid metabolic process	biological_process	0.82606	1	1	58	499	20361	101115143
GO:0019637	organophosphate metabolic process	biological_process	0.82774	1	1	58	504	20361	101117464
GO:0032502	developmental process	biological_process	0.83178	1	1	58	579	20361	101115143
GO:0050794	regulation of cellular process	biological_process	0.8357	1	13	58	5809	20361	5.41606e+110
GO:0050896	response to stimulus	biological_process	0.83764	1	10	58	4900	20361	4.43161e+86
GO:0005216	ion channel activity	molecular_function	0.83788	1	1	58	469	20361	101103123
GO:0022838	substrate-specific channel activity	molecular_function	0.83788	1	1	58	469	20361	101103123
GO:0044425	membrane part	cellular_component	0.83844	1	10	58	4795	20361	1.01117e+89
GO:0015267	channel activity	molecular_function	0.83978	1	1	58	472	20361	101103123
GO:0022803	passive transmembrane transporter activity	molecular_function	0.83978	1	1	58	472	20361	101103123
GO:0030529	ribonucleoprotein complex	cellular_component	0.84222	1	1	58	972	20361	101109307
GO:0008092	cytoskeletal protein binding	molecular_function	0.85158	1	1	58	502	20361	101122517
GO:0071944	cell periphery	cellular_component	0.86099	1	1	58	587	20361	101110806
GO:0044446	intracellular organelle part	cellular_component	0.86123	1	4	58	1890	20361	1.0112e+35
GO:0032991	macromolecular complex	cellular_component	0.86127	1	6	58	2979	20361	1.01109e+53
GO:0044422	organelle part	cellular_component	0.86515	1	4	58	1902	20361	1.01116e+35
GO:0006950	response to stress	biological_process	0.86964	1	2	58	1179	20361	1.01115e+17
GO:0005509	calcium ion binding	molecular_function	0.88197	1	1	58	554	20361	101116884
GO:0030234	enzyme regulator activity	molecular_function	0.88305	1	1	58	588	20361	100037685
GO:0004930	G-protein coupled receptor activity	molecular_function	0.90321	1	1	58	1789	20361	101122868
GO:0009056	catabolic process	biological_process	0.91222	1	1	58	703	20361	101119567
GO:0044444	cytoplasmic part	cellular_component	0.92586	1	3	58	2124	20361	1.01111e+26
GO:0032501	multicellular organismal process	biological_process	0.93396	1	1	58	907	20361	101103649
GO:0007186	G-protein coupled receptor signaling pathway	biological_process	0.95073	1	1	58	2007	20361	101122868
GO:0035556	intracellular signal transduction	biological_process	0.95264	1	1	58	800	20361	101123387
GO:0070011	peptidase activity, acting on L-amino acid peptides	molecular_function	0.9586	1	1	58	977	20361	101120484
GO:0005198	structural molecule activity	molecular_function	0.96717	1	1	58	1453	20361	101109394
GO:0008233	peptidase activity	molecular_function	0.96752	1	1	58	1044	20361	101120484
GO:0007166	cell surface receptor signaling pathway	biological_process	0.97737	1	1	58	2211	20361	101122868
