# Supplementary material for: Transcriptome Analysis Reveals Differentially Expressed circRNAs Associated with Fecundity in Small-Tail Han Sheep Thyroid with Different FecB Genotypes
Source: Animals (Basel). 2023 Dec 27;14(1):105. doi: 10.3390/ani14010105 (PMC10777913; doi:10.3390/ani14010105)
Supplement: Supplementary file 1 [file animals-14-00105-s001.zip › Description of supplementary materials/Supplementary Table S5.xls]

## Sheet: MM_FT_vs_MM_LT
pathway_term	rich_factor	qvalue	gene_number
Non-homologous end-joining	0.153846	0.287233	2
Regulation of actin cytoskeleton	0.0272727	0.287233	6
p53 signaling pathway	0.0384615	0.634923	3
Mucin type O-Glycan biosynthesis	0.0645161	0.634923	2
Glutamatergic synapse	0.0265487	0.667617	3
Chagas disease (American trypanosomiasis)	0.026087	0.667617	3
Long-term depression	0.0338983	0.667617	2
FoxO signaling pathway	0.0227273	0.667617	3
Pancreatic cancer	0.03125	0.667617	2
Long-term potentiation	0.0298507	0.667617	2
Ubiquitin mediated proteolysis	0.0201342	0.667617	3
Thyroid hormone synthesis	0.0285714	0.667617	2
Gastric acid secretion	0.0277778	0.667617	2
Adherens junction	0.0273973	0.667617	2
GnRH signaling pathway	0.0229885	0.667617	2
Apoptosis	0.0227273	0.667617	2
NF-kappa B signaling pathway	0.0224719	0.667617	2
Gap junction	0.0224719	0.667617	2
Circadian entrainment	0.0208333	0.667617	2
Melanogenesis	0.019802	0.667617	2

## Sheet: MM_FT_vs_ww_FT
pathway_term	rich_factor	qvalue	gene_number
Lysine degradation	0.0555556	0.0100436	3
Non-homologous end-joining	0.153846	0.0100436	2
RNA degradation	0.0394737	0.0100436	3
NOD-like receptor signaling pathway	0.0384615	0.0625096	2
Ovarian steroidogenesis	0.0357143	0.0625096	2
Steroid biosynthesis	0.0454545	0.291412	1
Pentose and glucuronate interconversions	0.0344828	0.291412	1
Galactose metabolism	0.03125	0.291412	1
Primary immunodeficiency	0.030303	0.291412	1
Linoleic acid metabolism	0.0285714	0.291412	1
Vasopressin-regulated water reabsorption	0.0212766	0.291412	1
Amino sugar and nucleotide sugar metabolism	0.0208333	0.291412	1
Ether lipid metabolism	0.0204082	0.291412	1
Starch and sucrose metabolism	0.0204082	0.291412	1
ABC transporters	0.0181818	0.291412	1
Autoimmune thyroid disease	0.015873	0.291412	1
Steroid hormone biosynthesis	0.0151515	0.291412	1
Thyroid hormone synthesis	0.0142857	0.291412	1
Adherens junction	0.0136986	0.291412	1
Arachidonic acid metabolism	0.012987	0.291412	1

## Sheet: MM_LT_vs_ww_LT
pathway_term	rich_factor	qvalue	gene_number
Sphingolipid metabolism	0.0425532	0.177801	2
Fc gamma R-mediated phagocytosis	0.0229885	0.281565	2
cGMP-PKG signaling pathway	0.0116959	0.352296	2
Biosynthesis of unsaturated fatty acids	0.0434783	0.352296	1
Fatty acid elongation	0.0416667	0.352296	1
Calcium signaling pathway	0.0107527	0.352296	2
N-Glycan biosynthesis	0.0208333	0.352296	1
Ether lipid metabolism	0.0204082	0.352296	1
Fat digestion and absorption	0.0196078	0.352296	1
NOD-like receptor signaling pathway	0.0192308	0.352296	1
Hedgehog signaling pathway	0.0188679	0.352296	1
Glycerolipid metabolism	0.0169492	0.352296	1
Adherens junction	0.0136986	0.352296	1
TGF-beta signaling pathway	0.0128205	0.352296	1
Bacterial invasion of epithelial cells	0.0125	0.352296	1
ECM-receptor interaction	0.011236	0.352296	1
Salmonella infection	0.0111111	0.352296	1
Salivary secretion	0.0111111	0.352296	1
Morphine addiction	0.0107527	0.352296	1
Pancreatic secretion	0.01	0.352296	1

## Sheet: ww_FT_vs_ww_LT
pathway_term	rich_factor	qvalue	gene_number
Pancreatic cancer	0.03125	0.386625	2
Adherens junction	0.0273973	0.386625	2
TGF-beta signaling pathway	0.025641	0.386625	2
Osteoclast differentiation	0.015748	0.423373	2
One carbon pool by folate	0.0526316	0.423373	1
Measles	0.0147059	0.423373	2
Signaling pathways regulating pluripotency of stem cells	0.0141844	0.423373	2
Proximal tubule bicarbonate reclamation	0.0454545	0.423373	1
Glycosphingolipid biosynthesis - lacto and neolacto series	0.0384615	0.423373	1
Prion diseases	0.030303	0.423373	1
Alanine, aspartate and glutamate metabolism	0.0277778	0.423373	1
N-Glycan biosynthesis	0.0208333	0.423373	1
NOD-like receptor signaling pathway	0.0192308	0.423373	1
Cytokine-cytokine receptor interaction	0.00851064	0.423373	2
Hedgehog signaling pathway	0.0188679	0.423373	1
ABC transporters	0.0181818	0.423373	1
Autoimmune thyroid disease	0.015873	0.423373	1
Arginine and proline metabolism	0.015625	0.423373	1
Fc epsilon RI signaling pathway	0.0151515	0.423373	1
Thyroid hormone synthesis	0.0142857	0.423373	1
