# Supplementary material for: Transcriptome Analysis Reveals Differentially Expressed circRNAs Associated with Fecundity in Small-Tail Han Sheep Thyroid with Different FecB Genotypes
Source: Animals (Basel). 2023 Dec 27;14(1):105. doi: 10.3390/ani14010105 (PMC10777913; doi:10.3390/ani14010105)
Supplement: Supplementary file 1 [file animals-14-00105-s001.zip › Description of supplementary materials/Supplementary Table S6.xls]

## Sheet: MM_F_T_vs_MM_L_T
miRNA	circRNA
oar-miR-127	novel_circ_0001264
oar-miR-127	novel_circ_0001266
oar-miR-29a	novel_circ_0010063
oar-miR-29a	novel_circ_0007661
oar-miR-29a	novel_circ_0003301
oar-miR-370-3p	novel_circ_0012123
oar-miR-370-3p	novel_circ_0012128
oar-miR-370-3p	novel_circ_0013824
oar-miR-370-3p	novel_circ_0011608
oar-miR-370-3p	novel_circ_0001264
oar-miR-3958-3p	novel_circ_0013662
oar-miR-376e-3p	novel_circ_0004902
oar-miR-376e-3p	novel_circ_0001963
oar-miR-376e-3p	novel_circ_0016328
oar-miR-376c-3p	novel_circ_0004902
oar-miR-376c-3p	novel_circ_0001963
oar-miR-376b-3p	novel_circ_0000524
oar-miR-3959-5p	novel_circ_0005431
oar-miR-3959-5p	novel_circ_0013882
oar-miR-3959-5p	novel_circ_0000859
oar-miR-3959-5p	novel_circ_0002125
oar-miR-106b	novel_circ_0013882
oar-miR-19b	novel_circ_0015658
oar-miR-19b	novel_circ_0013882
oar-miR-19b	novel_circ_0000975
oar-miR-19b	novel_circ_0003329
oar-miR-200a	novel_circ_0010006
oar-miR-200a	novel_circ_0015726
oar-miR-200b	novel_circ_0004244
oar-miR-200b	novel_circ_0010076
oar-miR-200c	novel_circ_0004244
oar-miR-200c	novel_circ_0004888
oar-miR-200c	novel_circ_0010076
oar-miR-200c	novel_circ_0010117
oar-miR-221	novel_circ_0011062
oar-miR-221	novel_circ_0013882
oar-miR-221	novel_circ_0000814
oar-miR-29b	novel_circ_0010063
oar-miR-29b	novel_circ_0007661
oar-miR-29b	novel_circ_0003301
oar-miR-30a-5p	novel_circ_0011980
oar-miR-30a-5p	novel_circ_0013882

## Sheet: MM-FT vs. ww-FT
miRNA	circRNA
oar-miR-133	novel_circ_0008850
oar-miR-133	novel_circ_0002883
oar-miR-133	novel_circ_0003259
oar-miR-181a	novel_circ_0007411
oar-miR-181a	novel_circ_0007631
oar-miR-181a	novel_circ_0002031
oar-miR-411b-3p	novel_circ_0015599
oar-miR-411b-3p	novel_circ_0015601
oar-miR-1197-3p	novel_circ_0007411
oar-miR-1197-3p	novel_circ_0008970
oar-miR-1197-3p	novel_circ_0015599
oar-miR-1197-3p	novel_circ_0015601
oar-miR-1197-3p	novel_circ_0014600
oar-miR-543-3p	novel_circ_0009642
oar-miR-543-3p	novel_circ_0007631
oar-miR-495-3p	novel_circ_0004528
oar-miR-495-3p	novel_circ_0015683
oar-miR-107	novel_circ_0009642
oar-miR-107	novel_circ_0006147
oar-miR-218a	novel_circ_0009981
oar-miR-106a	novel_circ_0003107

## Sheet: MM-LT vs. ww-LT
miRNA	circRNA
oar-miR-3959-5p	novel_circ_0000859

## Sheet: ww-FT vs. ww-LT
miRNA	circRNA
oar-miR-133	novel_circ_0001871
oar-miR-133	novel_circ_0003259
oar-miR-181a	novel_circ_0007631
oar-miR-181a	novel_circ_0014369
oar-miR-181a	novel_circ_0014680
oar-miR-181a	novel_circ_0002031
oar-miR-493-3p	novel_circ_0008736
oar-miR-493-3p	novel_circ_0011399
oar-miR-148a	novel_circ_0009809
oar-miR-148a	novel_circ_0001363
oar-miR-218a	novel_circ_0009809
oar-miR-218a	novel_circ_0009981
oar-miR-218a	novel_circ_0004857
oar-miR-218a	novel_circ_0011399
