# Supplementary material for: Transcriptome Analysis Reveals Differentially Expressed circRNAs Associated with Fecundity in Small-Tail Han Sheep Thyroid with Different FecB Genotypes
Source: Animals (Basel). 2023 Dec 27;14(1):105. doi: 10.3390/ani14010105 (PMC10777913; doi:10.3390/ani14010105)
Supplement: Supplementary file 1 [file animals-14-00105-s001.zip › Description of supplementary materials/Supplementary Table S7.xls]

## Sheet: MM-FT vs. MM-LT
	circ_0004528		cp值	内参
MM-FT	1		27.53	32.06
			27.26	31.9				样品编号	cp值（平均值）	内参	△cp1	△cp2	△△cp	2-△△cp	平均值	标准误
			27.3	32.06			高	1	27.3633	32.0067	-4.64333	-4.49333	-0.15	1.10957	1.01621	0.0482713
	2		25.03	29.28				2	25.08	29.56	-4.48		0.0133333	0.990801
			25.14	29.62				3	25.5367	29.9533	-4.41667		0.0766667	0.948246
			25.07	29.78			低	4	25.8	31.6	-5.8		-1.30667	2.47369	2.01582	0.581757
	3		25.6	30.18				5	24.9367	30.87	-5.93333		-1.44	2.71321
			25.53	30.03				6	25.5167	29.7933	-4.27667		0.216667	0.860551
			25.48	29.65				MIX	25.35	29.8433	-4.49333
MM-LT	4		25.84	31.28			P		0.161988
			25.81	31.72
			25.75	31.8
	5		24.88	30.82
			24.94	30.88
			24.99	30.91
	6		25.43	29.83
			25.56	29.78
			25.56	29.77
	MIX		25.26	29.84
			25.48	29.86
			25.31	29.83
	circ_0008316		cp值	内参				样品编号	cp值（平均值）	内参	△cp1	△cp2	△△cp	2-△△cp	平均值	标准误
MM-FT	1		30.54	32.06			高	1	30.6033	32.0067	-1.40333	0.18	-1.58333	2.99661	1.80645	0.608006
			30.65	31.9				2	29.7467	29.56	0.186667		0.00666667	0.99539
			30.62	32.06				3	29.62	29.9533	-0.333333		-0.513333	1.42734
	2		29.57	29.28			低	4	30.9733	31.6	-0.626667		-0.806667	1.74917	1.38093	0.474519
			29.9	29.62				5	30.0833	30.87	-0.786667		-0.966667	1.95432
			29.77	29.78				6	31.16	29.7933	1.36667		1.18667	0.439317
	3		29.68	30.18				MIX	30.0233	29.8433	0.18
			29.35	30.03			P		0.610515
			29.83	29.65
MM-LT	4		30.64	31.28
			31	31.72
			31.28	31.8
	5		29.81	30.82
			30.44	30.88
			30	30.91
	6		31.63	29.83
			30.94	29.78
			30.91	29.77
	MIX		30.17	29.84
			29.9	29.86
			30	29.83
	circ_0000814		cp值	内参
MM-FT	1		31.76	32.06
			31.08	31.9				样品编号	cp值（平均值）	内参	△cp1	△cp2	△△cp	2-△△cp	平均值	标准误
			31.45	32.06			高	1	31.43	32.0067	-0.576667	-1.15333	0.576667	0.670511	1.50842	0.713713
	2		26.77	29.28				2	26.8567	29.56	-2.70333		-1.55	2.92817
			26.87	29.62				3	28.91	29.9533	-1.04333		0.11	0.926588
			26.93	29.78			低	4	32.0767	31.6	0.476667		1.63	0.323088	0.551189	0.114299
	3		28.85	30.18				5	30.2767	30.87	-0.593333		0.56	0.678302
			28.72	30.03				6	29.2567	29.7933	-0.536667		0.616667	0.652176
			29.16	29.65				MIX	28.69	29.8433	-1.15333
MM-LT	4		32.29	31.28			P		0.255995
			31.75	31.72
			32.19	31.8
	5		30.3	30.82
			30.08	30.88
			30.45	30.91
	6		28.9	29.83
			29.53	29.78
			29.34	29.77
	MIX		28.54	29.84
			28.78	29.86
			28.75	29.83

## Sheet: MM-FT vs. ww-FT
	circ_0009981		cp值	内参
MM-FT	1			31.73
			34.17	31.61				样品编号	cp值（平均值）	内参	△cp1	△cp2	△△cp	2-△△cp	平均值	标准误
			33.55	31.84			高	1	33.86	31.7267	2.13333	2.90667	-0.773333	1.70921	1.62841	0.146488
	2		31.79	29.05				2	31.7767	29.2967	2.48		-0.426667	1.34412
			31.76	29.32				3	31.6733	29.64	2.03333		-0.873333	1.83189
			31.78	29.52			低	4	32.5933	30.6567	1.93667		-0.97	1.95884	1.19719	0.475795
	3		31.63	29.93				5	32.51	29.9933	2.51667		-0.39	1.31039
			31.87	29.79				6	33.7	29.16	4.54		1.63333	0.322343
			31.52	29.2				MIX	32.5333	29.6267	2.90667
ww-FT	4		33.39	30.59			P		0.435252
			31.95	30.58
			32.44	30.8
	5		32.81	30.01
			32.08	30.07
			32.64	29.9
	6		33.37	30.19
			33.55	29.07
			34.18	28.22
	MIX		32.84	29.55
			32.37	29.75
			32.39	29.58
	circ_0007631		cp值	内参
MM-FT	1		26.28	31.73
			26.09	31.61				样品编号	cp值（平均值）	内参	△cp1	△cp2	△△cp	2-△△cp	平均值	标准误
			26.15	31.84			高	1	26.1733	31.7267	-5.55333	-4.8	-0.753333	1.68568	1.39121	0.162457
	2		24.27	29.05				2	24.3267	29.2967	-4.97		-0.17	1.12506
			24.27	29.32				3	24.3933	29.64	-5.24667		-0.446667	1.36289
			24.44	29.52			低	4	25.2	30.6567	-5.45667		-0.656667	1.57644	1.18271	0.275439
	3		24.45	29.93				5	24.7933	29.9933	-5.2		-0.4	1.31951
			24.44	29.79				6	24.9767	29.16	-4.18333		0.616667	0.652176
			24.29	29.2				MIX	24.8267	29.6267	-4.8
ww-FT	4		25.25	30.59			P		0.549956
			25.2	30.58
			25.15	30.8
	5		24.83	30.01
			24.78	30.07
			24.77	29.9
	6		24.98	30.19
			24.97	29.07
			24.98	28.22
	MIX		24.81	29.55
			24.83	29.75
			24.84	29.58
	circ_0001266		cp值	内参				样品编号	cp值（平均值）	内参	△cp1	△cp2	△△cp	2-△△cp	平均值	标准误
MM-FT	1		29.37	31.39			高	1	29.2767	31.5433	-2.26667	-1.63333	-0.633333	1.55114	1.8654	0.759535
			29.35	31.6				2	25.3633	28.7233	-3.36		-1.72667	3.30962
			29.11	31.64				3	27.94	29.13	-1.19		0.443333	0.735433
	2		25.33	28.63			低	4	27.73	28.3733	-0.643333		0.99	0.503478	0.643623	0.137231
			25.47	28.63				5	27.76	29.27	-1.51		0.123333	0.918064
			25.29	28.91				6	28.4733	29.1333	-0.66		0.973333	0.509328
	3		27.9	29.13			对照	MIX	27.3267	28.96	-1.63333
			27.98	29.27			P		0.188599
			27.94	28.99
ww-FT	4		27.72	28.35
			27.68	28.24
			27.79	28.53
	5		27.67	29.26
			27.85	29.42
			27.76	29.13
	6		28.45	29.94
			28.44	28.17
			28.53	29.29
	MIX		27.35	29.03
			27.31	28.83
			27.32	29.02

## Sheet: MM-LT vs. ww-LT
	circ_0012779		cp值	内参				样品编号	cp值（平均值）	内参	△cp1	△cp2	△△cp	2-△△cp	平均值	标准误
MM-LT	1		26.73	28.69			高	1	27.16	28.9967	-1.83667	-0.856667	-0.98	1.97247	0.711517	0.630613
			27.36	28.86				2	30.7033	27.4567	3.24667		4.10333	0.05818
			27.39	29.44				3	28.54	26.13	2.41		3.26667	0.103905
	2		31.6	27.49			低	4	24.4033	26.2	-1.79667		-0.94	1.91853	1.3691	0.27981
			29.95	27.35				5	25.58	26.44	-0.86		-0.00333333	1.00231
			30.56	27.53				6	24.85	25.9533	-1.10333		-0.246667	1.18646
	3		28.51	26.45				MIX	25.7033	26.56	-0.856667
			28.66	25.64			P		0.394486
			28.45	26.3
ww-LT	4		24.36	25.64
			24.41	26.38
			24.44	26.58
	5		25.48	26.35
			25.52	26.53
			25.74	26.44
	6		24.97	26.3
			24.88	25.96
			24.7	25.6
	MIX		25.73	26.36
			25.76	26.76
			25.62	26.56
	circ_0008764		cp值	内参				样品编号	cp值（平均值）	内参	△cp1	△cp2	△△cp	2-△△cp	平均值	标准误
MM-LT	1		31.92	30.91			高	1	31.7467	31.0167	0.73	1.30667	-0.576667	1.4914	1.73656	0.158292
			31.57	31.01				2	29.8333	29.28	0.553333		-0.753333	1.68568
			31.75	31.13				3	29.0533	28.77	0.283333		-1.02333	2.03261
	2		28.81	29.13			低	4	30.6333	29.3433	1.29		-0.0166667	1.01162	0.874786	0.0709564
			30.86	29.27				5	30.3833	28.7067	1.67667		0.37	0.773782
			29.83	29.44				6	29.96	28.4	1.56		0.253333	0.838956
	3		28.91	28.8				MIX	30.0233	28.7167	1.30667
			29.14	28.9			P		0.00766269
			29.11	28.61
ww-LT	4		30.83	28.87
			30.54	29.58
			30.53	29.58
	5		30.12	28.78
			30.45	28.87
			30.58	28.47
	6		30.17	28.47
			29.85	28.55
			29.86	28.18
	MIX		30.06	28.72
			30.09	28.68
			29.92	28.75
	circ_0015837		cp值	内参				样品编号	cp值（平均值）	内参	△cp1	△cp2	△△cp	2-△△cp	平均值	标准误
MM-LT	1		31.4	30.91			高	1	31.2067	31.0167	0.19	0.673333	-0.483333	1.39797	1.18362	0.150694
			31.48	31.01				2	29.62	29.28	0.34		-0.333333	1.25992
			30.74	31.13				3	29.6067	28.77	0.836667		0.163333	0.89296
	2		29.69	29.13			低	4	29.1167	29.3433	-0.226667		-0.9	1.86607	1.33473	0.268643
			29.62	29.27				5	29.1933	28.7067	0.486667		-0.186667	1.13813
			29.55	29.44				6	29.0733	28.4	0.673333		7.10543e-15	1
	3		29.52	28.8				MIX	29.39	28.7167	0.673333
			29.62	28.9			P		0.649405
			29.68	28.61
ww-LT	4		29.13	28.87
			29.03	29.58
			29.19	29.58
	5		29.24	28.78
			29.01	28.87
			29.33	28.47
	6		29.07	28.47
			29.16	28.55
			28.99	28.18
	MIX		29.6	28.72
			29.33	28.68
			29.24	28.75

## Sheet: ww-FT vs. ww-LT.
	circ_0009006		cp值	内参				样品编号	cp值（平均值）	内参	△cp1	△cp2	△△cp	2-△△cp	平均值	标准误
高	1		28.65	29.97			高	1	28.6933	30.0333	-1.34	-0.12	-1.22	2.32947	1.46601	0.441222
			28.68	29.92				2	29.5567	29.93	-0.373333		-0.253333	1.19196
			28.75	30.21				3	28.3833	28.3133	0.07		0.19	0.876606
	2		29.66	29.95			低	4	27.8833	28.28	-0.396667		-0.276667	1.21139	1.16579	0.0649486
			29.54	29.73				5	28.6667	28.84	-0.173333		-0.0533333	1.03766
			29.47	30.11				6	27.5167	27.9567	-0.44		-0.32	1.24833
	3		28.26	28.29			对照	MIX	28.4133	28.5333	-0.12
			28.45	28.47			P		0.537733
			28.44	28.18
低	4		27.96	28.2
			27.82	28.18
			27.87	28.46
	5		28.58	28.92
			28.69	28.88
			28.73	28.72
	6		27.57	28.13
			27.47	28.21
			27.51	27.53
	MIX		28.51	28.47
			28.29	28.59
			28.44	28.54
	circ_0011399		cp值	内参				样品编号	cp值（平均值）	内参	△cp1	△cp2	△△cp	2-△△cp	平均值	标准误
高	1		31.17	29.97			高	1	31.1367	30.0333	1.10333	0.513333	0.59	0.664343	0.813072	0.406755
			30.95	29.92				2	29.7833	29.93	-0.146667		-0.66	1.58008
			31.29	30.21				3	31.1867	28.3133	2.87333		2.36	0.194791
	2		29.79	29.95			低	4	29.0933	28.28	0.813333		0.3	0.812252	1.92895	1.09657
			29.87	29.73				5	27.31	28.84	-1.53		-2.04333	4.12197
			29.69	30.11				6	28.7	27.9567	0.743333		0.23	0.852635
	3		31.41	28.29				MIX	29.0467	28.5333	0.513333
			30.93	28.47			P		0.394068
			31.22	28.18
低	4		29.12	28.2
			29.22	28.18
			28.94	28.46
	5		27.77	28.92
			27.63	28.88
			26.53	28.72
	6		28.72	28.13
			28.66	28.21
			28.72	27.53
	MIX		28.99	28.47
			29.16	28.59
			28.99	28.54
	circ_0014604		cp值	内参
高	1		31.17	29.97
			31.17	29.92				样品编号	cp值（平均值）	内参	△cp1	△cp2	△△cp	2-△△cp	平均值	标准误
			30.8	30.21			高	1	31.0467	30.0333	1.01333	1.54	-0.526667	1.4406	1.86356	0.305376
	2		30.2	29.95				2	30.1733	29.93	0.243333		-1.29667	2.45661
			30.12	29.73				3	29.0933	28.3133	0.78		-0.76	1.69349
			30.2	30.11			低	4	29.87	28.28	1.59		0.05	0.965936	0.811361	0.165992
	3		29.1	28.29				5	31.44	28.84	2.6		1.06	0.479632
			29.09	28.47				6	29.5133	27.9567	1.55667		0.0166667	0.988514
			29.09	28.18				MIX	30.0733	28.5333	1.54
低	4		30	28.2			P		0.0388842
			29.87	28.18
			29.74	28.46
	5		31.59	28.92
			31.28	28.88
			31.45	28.72
	6		29.31	28.13
			29.55	28.21
			29.68	27.53
	MIX		30.22	28.47
			30.14	28.59
			29.86	28.54
