# Supplementary material for: Transcriptome Analysis Reveals Differentially Expressed circRNAs Associated with Fecundity in Small-Tail Han Sheep Thyroid with Different FecB Genotypes
Source: Animals (Basel). 2023 Dec 27;14(1):105. doi: 10.3390/ani14010105 (PMC10777913; doi:10.3390/ani14010105)
Supplement: Supplementary file 1 [file animals-14-00105-s001.zip › Description of supplementary materials/Supplementary Table S8.xls]

## Sheet: Sheet1
circ_0003259 in pCDNA3.1	GGTACCGAAGAGAAGTCTGGTGTTCCTTGAGATGGCCTGATATGAAGGCGTCACACTCCCTGCCTCCCCAAGCCTCTAGCGCTGCCCGGTGGCTGCCTTGTCCTTCAAGTGCAGGAGCCAGTTGAAACGTCAGGAATGGAAGCCAATGTGACCATCCCAATCTGGCAAAATAAGCCGCATGGCGCTGCTCGAAGTGTAGTGAGGAGAATTGGGACCAACTTGCCCCTGAAGCCATGTCCCCGGGCATCCTTTGAGACCCTGCCCAACATCTCTGACCTGTGTCTGAGGGATGTGCCCCCAGTTCCTACCCTGGCTGACATCGCCTGGATTGCTGCAGATGAAGGGGAGACTTATGCCCGGGTCAGCTCGAG
circ_0012128 in pCDNA3.1	GGTACCGGAAGTTGGGTCGATTTCCACCTATGATGCATCAGCAGCAGGCACCCTCAGATGGCCAGACCCCTGGGGCTCGTTTCCAGAGGTCTCACCTCGCAGAAGCCTTTGCAAAGGCCAAGGGATCAGGTGGAGGCGCTGGAGGAGGAAGTGGTGGAAGAGGCCTGATGGGCCAAATTATTCCCATCTATGGTTTTGGAATTTTTTTATATATACTGTACATTCTGTTTAAGGGGTTCCATGACTTTGAGGTTCTGAGCTGCTGTTGATGTGCTGTACCTCCTTCACTTCTCAGCTCTCAAGGGGGAAGAGTACTGCAGAGGACCAGAAGTGCTCTACTGCCACACCTGGAAACACCCACAGGAAAATTACCAATTTTGAGCTTGTTCAACTGCAAGA…
FGFR1-WT in psiCheck-2	CTCGAGGGCCTCCGCAGAAGGCGACCTCTGTTCCAGACGGATAGTGCCAGTGGCTTATTGATTCCGATACTAATTTGCTTTTATGACCAAATACCTGGTACCCGAGGGTGGGGACGCAGAGGCCGGGAGCCGGCGGCGTGGCCCTGGGGCCCAGCCCCAAAGCAGGGGCTCTGTACATAGCTACGAAGAAAACACAAAGTGTATAAATCTGAGTATATATTTACATGTCTTTTTAAAAGGGTCGTTACCAGAGATTTACCCATTGGGTAAGATGCTCCTGGTGGTTGGGAGGCATCAGTTGCTATATATTAAAAAGCGGCCGC
FGFR1-MT in psiCheck-2	CTCGAGGGCCTCCGCAGAAGGCGACCTCTGTTCCAGACGGATAGTGCCAGTGGCTTATTGATTCCGATACTAATTTGCTTTTATGACCAAATACCTGGTACCCGAGGGTGGGGACGCAGAGGCCGGGAGCCGGCGGCGTGGCCCTGGGGCCCAGAAAACCCTACTTGGCTCTGTACATAGCTACGAAGAAAACACAAAGTGTATAAATCTGAGTATATATTTACATGTCTTTTTAAAAGGGTCGTTACCAGAGATTTACCCATTGGGTAAGATGCTCCTGGTGGTTGGGAGGCATCAGTTGCTATATATTAAAAAGCGGCCGC
TRIAP1-WT in psiCheck-2	CTCGAGATTGAGGACCCTGGATCGTGTCAATTAAAACTGAAGATAGCATTGATTTGATGAATTTAGGAGGGAAGAATTTCCTTTCCTCCTTGATATCTCTCTCATTTGTAAAAAATGATGAACCATCACTCTTTGAGATTTCTGGCTCTGGCATCACAGCAGGAACTCAGTATTCTAAATAATGGGATTATTTGGGATTATCATTGCAGTACTTGGTCTGGGATCAGTTTTAAATATATCTTGTATAAAAACTCTAGTAAGCTTGTCAGGATAAGGTTGCCTCACCTCGAGCCATTCTTTGAAGGACATTACGGCGGCCGC
TRIAP1-MT in psiCheck-2	CTCGAGATTGAGGACCCTGGATCGTGTCAATTAAAACTGAAGATAGCATTGATTTGATGAATTTAGGAGGGAAGAATTTCCTTTCCTCCTTGATATCTCTCTCATTTGTAAAAAATGATGAACCATCACTCTTTGAGATTTCTGGCTCTGGCATCAACTACTTAACTCAGTATTCTAAATAATGGGATTATTTGGGATTATCATTGCAGTACTTGGTCTGGGATCAGTTTTAAATATATCTTGTATAAAAACTCTAGTAAGCTTGTCAGGATAAGGTTGCCTCACCTCGAGCCATTCTTTGAAGGACATTACGGCGGCCGC
