# Supplementary material for: Transcriptome Analysis Reveals Differentially Expressed circRNAs Associated with Fecundity in Small-Tail Han Sheep Thyroid with Different FecB Genotypes
Source: Animals (Basel). 2023 Dec 27;14(1):105. doi: 10.3390/ani14010105 (PMC10777913; doi:10.3390/ani14010105)
Supplement: Supplementary file 1 [file animals-14-00105-s001.zip › Description of supplementary materials/Supplementary Table S9.xls]

## Sheet: circ_0003259_oar-miR-133_TXLNA 
Group	Firefly luciferase chemiluminescence values	Sea kidney chemiluminescence value	Firefly/sea kidney chemiluminescence value	LG(Firefly/sea kidney chemiluminescence value)	Average			TTEST
1	10024.6	269752	0.0371624	-1.4299	0.0431427			2021-01-02	0.0328
	10501.3	310034	0.0338716	-1.47016				2021-01-03	0.151226
	18823.4	322352	0.0583941	-1.23363				2021-01-04	0.0167041
2	31190.7	479355	0.0650681	-1.18663	0.0721015			2021-01-05	0.154405
	32566.4	464859	0.0700565	-1.15455				2021-01-06	0.00611546
	36993	455693	0.0811798	-1.09055				2021-02-03	0.862472
3	22037.8	283974	0.0776051	-1.11011	0.0695801			2021-02-04	0.0855253
	23508.8	271424	0.0866131	-1.06242				2021-02-05	0.23096
	12122.2	272273	0.0445221	-1.35142				2021-02-06	0.0653443
4	41937.2	522528	0.0802584	-1.09551	0.104628			2021-03-04	0.132634
	55748.3	522254	0.106746	-0.97165				2021-03-05	0.571759
	70621.8	556603	0.12688	-0.896607				2021-03-06	0.299803
5	18591.9	303800	0.0611977	-1.21326	0.0607596			2021-04-05	0.0428091
	20226.3	281919	0.0717452	-1.14421				2021-04-06	0.222447
	14029	284358	0.0493358	-1.30684				2021-05-06	0.0228092
6	19449.9	238307	0.081617	-1.08822	0.0849652
	19204.8	225072	0.0853273	-1.06891
	20062.9	228114	0.0879512	-1.05576

## Sheet: circ_0012128_oar-miR-370-3p_FGF
Group	Firefly luciferase chemiluminescence values	Sea kidney chemiluminescence value	Firefly/sea kidney chemiluminescence value	LG(Firefly/sea kidney chemiluminescence value)	Average			TTEST
1	52863	467820	0.112999	-0.946927	0.130054			2021-01-02	0.014688
	61580	443190	0.138947	-0.85715				2021-01-03	0.189845
	59177	428150	0.138216	-0.859443				2021-01-04	0.00308229
2	109780	673290	0.16305	-0.787679	0.165995			2021-01-05	0.688586
	113550	686450	0.165416	-0.781422				2021-01-06	0.516913
	114670	676450	0.169517	-0.770786				2021-02-03	0.68299
3	88443	627680	0.140905	-0.851075	0.179188			2021-02-04	0.00919619
	121270	509010	0.238247	-0.622973				2021-02-05	0.100604
	94799	598430	0.158413	-0.80021				2021-02-06	0.121423
4	206910	1057500	0.19566	-0.708499	0.213452			2021-03-04	0.338492
	217750	1013300	0.214892	-0.66778				2021-03-05	0.268157
	254510	1107500	0.229806	-0.638639				2021-03-06	0.304292
5	28448	220160	0.129215	-0.888687	0.136949			2021-04-05	0.0102887
	27440	231830	0.118363	-0.926786				2021-04-06	0.0106781
	33955	207970	0.163269	-0.787097				2021-05-06	0.841849
6	19168	138920	0.137979	-0.860188	0.140893
	16696	138480	0.120566	-0.918775
	19499	118800	0.164133	-0.784804
